# Supplementary material for: Icariin alleviates triptolide-induced testicular vacuolization via modulating germline ferroptosis and blood-testis barrier integrity
Source: Front Cell Dev Biol. 2026 Jul 2;14:1846734. doi: 10.3389/fcell.2026.1846734 (PMC13372769; doi:10.3389/fcell.2026.1846734)
Supplement: Supplementary file 6 [file Table4.xlsx]

## Sheet: DifferMarker.Ctrl-vs-TP.diff
Table S4. DEGs between control and TP groups within major testicular niche populations.
Cluster	GeneID	GeneName	Ctrl	TP	cells.1	cells.2	pct.1	pct.2	log2FC	p_value	significance
Undiff.SPG	ENSMUSG00000022501.7	Prm1	150.975324415141	3.29741403569028	875	449	0.998	0.695	-5.51679	0	down
Undiff.SPG	ENSMUSG00000038015.7	Prm2	180.826013827219	1.97017149724072	875	449	1	0.499	-6.52006	0	down
Undiff.SPG	ENSMUSG00000043050.9	Tnp2	72.7214142399291	1.30090133016156	875	449	0.998	0.514	-5.80469	4.94065645841247e-324	down
Undiff.SPG	ENSMUSG00000026182.7	Tnp1	41.7895065164219	1.45724512583186	875	449	0.993	0.541	-4.84173	1.74877014531771e-257	down
Undiff.SPG	ENSMUSG00000030851.16	Ldhc	40.5699477644448	6.7217903426759	875	449	0.998	0.846	-2.59348	5.99544847350966e-256	down
Undiff.SPG	ENSMUSG00000079019.3	Insl3	0.0323566887449042	14.2824459433146	875	449	0.013	0.844	8.78152163278277	1.19524491130548e-241	up
Undiff.SPG	ENSMUSG00000026650.16	Meig1	39.0620862677835	7.77110837734911	875	449	0.999	0.871	-2.32956	2.66885992223236e-235	down
Undiff.SPG	ENSMUSG00000026822.15	Lcn2	0.0755723010515269	7.82743985014996	875	449	0.032	0.855	6.69264982252022	2.28249935338319e-228	up
Undiff.SPG	ENSMUSG00000043445.8	Pgp	25.1414616156424	5.5696090419017	875	449	0.994	0.849	-2.1744	1.34234838098509e-224	down
Undiff.SPG	ENSMUSG00000042293.9	Gm5617	35.1293233027469	7.39949616670638	875	449	0.997	0.849	-2.24716	1.64840907017424e-223	down
Undiff.SPG	ENSMUSG00000026790.20	Odf2	20.5277179054065	2.35324439191386	875	449	0.974	0.668	-3.1248	1.02225883790773e-213	down
Undiff.SPG	ENSMUSG00000024654.9	Asrgl1	17.9782220696652	3.25666395691434	875	449	0.99	0.755	-2.46475	1.23070590589075e-209	down
Undiff.SPG	ENSMUSG00000023930.15	Crisp2	16.1632871608327	2.75254217041524	875	449	0.966	0.626	-2.55384	5.55919243848849e-198	down
Undiff.SPG	ENSMUSG00000027528.13	Fabp9	19.067372114275	3.29942573510666	875	449	0.979	0.746	-2.53078	6.53274077485018e-198	down
Undiff.SPG	ENSMUSG00000062859.16	Tcp11	16.5455866940541	2.23548197610037	875	449	0.955	0.628	-2.88773	1.95410068726643e-186	down
Undiff.SPG	ENSMUSG00000017832.3	Hspb9	17.6319718955312	3.97889324356293	875	449	0.981	0.706	-2.14773	1.7047550880182e-185	down
Undiff.SPG	ENSMUSG00000038057.5	Dbil5	25.9230760867762	5.91920541625698	875	449	0.975	0.704	-2.13074	1.25638141199097e-181	down
Undiff.SPG	ENSMUSG00000104529.5	Rbakdn	14.2189202280012	2.16872138440109	875	449	0.965	0.633	-2.71284	5.13069422663946e-180	down
Undiff.SPG	ENSMUSG00000028773.9	Fabp3	0.136758933481358	6.4027059244682	875	449	0.063	0.804	5.54794276611779	2.17922206101677e-179	up
Undiff.SPG	ENSMUSG00000051736.9	Fam229b	11.3701386278086	1.92446990494706	875	449	0.943	0.639	-2.56265	1.13210791023637e-178	down
Undiff.SPG	ENSMUSG00000040794.6	C1qtnf4	13.4074667565423	3.02162816430473	875	449	0.965	0.746	-2.1496	2.68197918934782e-177	down
Undiff.SPG	ENSMUSG00000030206.14	Gsg1	19.0449779342973	1.81957224430559	875	449	0.938	0.528	-3.38767	1.23315380250257e-171	down
Undiff.SPG	ENSMUSG00000024973.18	Plaat5	10.4050645522669	1.14727677343266	875	449	0.906	0.437	-3.18089	7.01566172469959e-169	down
Undiff.SPG	ENSMUSG00000015090.14	Ptgds	0.215667180790229	5.41561175422853	875	449	0.073	0.806	4.64960360909475	1.96456550453964e-168	up
Undiff.SPG	ENSMUSG00000043319.6	Cox8c	12.2068343471324	1.88092	875	449	0.96	0.575	-2.69811	1.87346452571757e-166	down
Undiff.SPG	ENSMUSG00000048478.8	Spata33	11.609037722138	2.44708096426578	875	449	0.944	0.702	-2.24607	9.35581604480275e-166	down
Undiff.SPG	ENSMUSG00000024033.11	Rsph1	10.3177838320103	1.48933478650777	875	449	0.946	0.566	-2.79231	2.03585179811564e-162	down
Undiff.SPG	ENSMUSG00000064351.1	mt-Co1	15.1241618389662	70.5596634432505	875	449	0.867	0.944	2.22198099283392	3.85706340477452e-162	up
Undiff.SPG	ENSMUSG00000067367.10	Lyar	18.8461206458311	5.10102500627922	875	449	0.987	0.842	-1.88539	2.51960941828744e-161	down
Undiff.SPG	ENSMUSG00000075706.12	Gpx4	23.158025836096	7.01435069996981	875	449	0.993	0.871	-1.72312	7.88737194983851e-159	down
Undiff.SPG	ENSMUSG00000038523.11	1700003F12Rik	15.4302699280281	2.30431822692873	875	449	0.944	0.653	-2.7433	3.7478867167466e-158	down
Undiff.SPG	ENSMUSG00000004032.11	Gstm5	16.9678858860376	4.13361884042776	875	449	0.966	0.762	-2.0373	5.63947469310041e-157	down
Undiff.SPG	ENSMUSG00000036398.14	Ppp1r11	12.3667603625406	2.56886328540352	875	449	0.945	0.699	-2.26722	9.34518223590737e-154	down
Undiff.SPG	ENSMUSG00000022037.16	Clu	0.328191424813902	5.83118528829576	875	449	0.099	0.804	4.15076493514693	1.78684315754416e-151	up
Undiff.SPG	ENSMUSG00000021902.8	Phf7	10.9898796767002	2.28516078463302	875	449	0.951	0.661	-2.26576	4.21376759497866e-149	down
Undiff.SPG	ENSMUSG00000044526.4	Znrf4	11.2896414263405	1.33155757209759	875	449	0.885	0.494	-3.08372	1.08301892162168e-146	down
Undiff.SPG	ENSMUSG00000062028.9	Irgc1	11.1818351326292	1.75728318330594	875	449	0.922	0.53	-2.66967	2.25736425582061e-145	down
Undiff.SPG	ENSMUSG00000020475.4	Pgam2	5.65518810817734	0.541813951954006	875	449	0.813	0.296	-3.38346	2.02268002178241e-144	down
Undiff.SPG	ENSMUSG00000032959.13	Pebp1	25.6153084030442	10.0435160838775	875	449	0.998	0.9	-1.35073	2.59097194504781e-144	down
Undiff.SPG	ENSMUSG00000050645.4	Defb19	1.35701113897698	10.4676693148318	875	449	0.278	0.933	2.94734325774771	3.34378529131474e-144	up
Undiff.SPG	ENSMUSG00000047720.8	Clec2m	7.73437551143937	1.01966376596476	875	449	0.881	0.43	-2.92307	5.46142974074703e-141	down
Undiff.SPG	ENSMUSG00000048416.16	Mlf1	13.098539325042	3.16944554388574	875	449	0.955	0.739	-2.04707	1.18153787343191e-136	down
Undiff.SPG	ENSMUSG00000029769.17	Ccdc136	7.87473491676911	1.5167711054589	875	449	0.882	0.581	-2.37615	1.67348755860314e-136	down
Undiff.SPG	ENSMUSG00000003341.10	Atp8b3	5.34937799658576	0.639747457350103	875	449	0.811	0.312	-3.0636	2.00495737739062e-136	down
Undiff.SPG	ENSMUSG00000064307.14	Lrrc51	7.56773745035045	1.12075005636968	875	449	0.854	0.461	-2.75529	3.72931623935168e-134	down
Undiff.SPG	ENSMUSG00000035785.7	Cmtm2b	7.9208761125129	1.34766543900064	875	449	0.903	0.501	-2.55511	3.52479759240682e-133	down
Undiff.SPG	ENSMUSG00000049775.17	Tmsb4x	0.839289342205636	8.77175946749604	875	449	0.241	0.893	3.38547064858182	1.94458037871859e-132	up
Undiff.SPG	ENSMUSG00000027443.11	Cst12	0.524444835099579	5.60271751268243	875	449	0.142	0.806	3.41701450731546	3.90763542168943e-129	up
Undiff.SPG	ENSMUSG00000044533.16	Rps2	15.3326450878905	42.9445464676758	875	449	0.871	0.98	1.48586228236393	9.46034628743572e-127	up
Undiff.SPG	ENSMUSG00000001948.11	Spa17	9.4720662844795	2.19789254356086	875	449	0.925	0.644	-2.10751	2.22503988333885e-126	down
Undiff.SPG	ENSMUSG00000047654.7	Tssk6	8.8965661675377	0.551801033625873	875	449	0.768	0.218	-4.01078	1.74358228303137e-125	down
Undiff.SPG	ENSMUSG00000022236.11	Ropn1l	13.2189631292311	3.51896854669272	875	449	0.968	0.757	-1.90935	3.01403536343767e-124	down
Undiff.SPG	ENSMUSG00000024661.8	Fth1	6.36982522652742	18.2923681277134	875	449	0.8	0.969	1.5219014025518	2.82760620282952e-121	up
Undiff.SPG	ENSMUSG00000028691.13	Prdx1	4.42925386273328	14.5037051164913	875	449	0.675	0.915	1.71126328085619	9.86048638683467e-121	up
Undiff.SPG	ENSMUSG00000024352.13	Spata24	5.81454845198673	0.899519487367171	875	449	0.826	0.421	-2.69231	1.48426807184894e-120	down
Undiff.SPG	ENSMUSG00000068522.5	Aard	0.39492721664651	4.92354708161126	875	449	0.125	0.759	3.6397	4.64893608431732e-120	up
Undiff.SPG	ENSMUSG00000051113.10	Fam71e1	8.15495726838365	1.03916152094195	875	449	0.813	0.412	-2.97214	6.42696456523306e-120	down
Undiff.SPG	ENSMUSG00000059970.8	Hspa2	7.52938115158988	1.44819628471966	875	449	0.895	0.486	-2.37819	9.82469511994861e-120	down
Undiff.SPG	ENSMUSG00000066383.8	Iqcf1	5.66039266500766	0.443937386042118	875	449	0.747	0.278	-3.67217	3.09631709369533e-119	down
Undiff.SPG	ENSMUSG00000075227.7	Znhit2	5.25714614429557	0.785390122488228	875	449	0.81	0.405	-2.74264	8.26666228819068e-119	down
Undiff.SPG	ENSMUSG00000061099.13	Gapdhs	6.01838304730874	0.611332966041033	875	449	0.762	0.287	-3.29913	6.31400019998423e-118	down
Undiff.SPG	ENSMUSG00000078627.10	Marchf10	4.86807567841947	0.693053534289137	875	449	0.781	0.294	-2.81213	1.64130665194182e-117	down
Undiff.SPG	ENSMUSG00000071866.13	Ppia	11.7606108283601	26.7494762127507	875	449	0.946	0.973	1.18554077476946	4.52152983515906e-117	up
Undiff.SPG	ENSMUSG00000050089.14	Akap4	5.68679280248046	0.478204071175571	875	449	0.734	0.265	-3.57164	9.73904407150545e-117	down
Undiff.SPG	ENSMUSG00000090137.9	Uba52	3.32173055665601	9.76887051968742	875	449	0.686	0.846	1.55622805042442	3.44449373688012e-116	up
Undiff.SPG	ENSMUSG00000101959.2	Ldhal6b	7.21718186512531	1.44371706456864	875	449	0.887	0.526	-2.32157	7.68505178411656e-116	down
Undiff.SPG	ENSMUSG00000078554.3	Fam229a	6.6601506330516	1.23062349467847	875	449	0.841	0.419	-2.43607	3.89801255383101e-114	down
Undiff.SPG	ENSMUSG00000028310.3	Ppp3r2	6.74472386311898	1.44431198735332	875	449	0.883	0.492	-2.2233	4.17845621360905e-114	down
Undiff.SPG	ENSMUSG00000081984.4	Dnajb3	10.0493649612494	1.77903040473987	875	449	0.886	0.612	-2.49787	2.81304337764073e-113	down
Undiff.SPG	ENSMUSG00000049916.13	2610318N02Rik	6.96852853778552	1.01596770523107	875	449	0.808	0.439	-2.77788	3.93583114362969e-113	down
Undiff.SPG	ENSMUSG00000050623.6	Catsperz	5.80387659161719	0.920872625164746	875	449	0.824	0.425	-2.65581	5.84832610222268e-113	down
Undiff.SPG	ENSMUSG00000018554.14	Ybx2	4.89333409374758	0.754529181885099	875	449	0.791	0.354	-2.69701	1.59926040941231e-112	down
Undiff.SPG	ENSMUSG00000021477.10	Ctsl	0.828349297792197	5.68238369174139	875	449	0.282	0.842	2.77803632824324	4.92229304565191e-112	up
Undiff.SPG	ENSMUSG00000049792.7	Bag5	5.36253867662789	0.941038888788312	875	449	0.841	0.443	-2.51046	2.4147281585551e-111	down
Undiff.SPG	ENSMUSG00000048772.16	Tmem53	7.84787669540455	1.08580787452609	875	449	0.798	0.461	-2.85342	3.83006264905245e-111	down
Undiff.SPG	ENSMUSG00000062270.15	Morf4l1	17.6493667930959	6.89409003435591	875	449	0.99	0.889	-1.35617	4.83131393602453e-111	down
Undiff.SPG	ENSMUSG00000050708.17	Ftl1	2.43889737431877	9.48227881035736	875	449	0.509	0.902	1.95896082324387	3.35943773279843e-110	up
Undiff.SPG	ENSMUSG00000045257.11	Morn2	7.12028264097563	1.68436574629793	875	449	0.855	0.584	-2.07966	5.35329369452571e-110	down
Undiff.SPG	ENSMUSG00000037062.14	Sh3glb1	9.95044036079295	3.39735664531831	875	449	0.937	0.791	-1.55032	2.32266507912808e-109	down
Undiff.SPG	ENSMUSG00000058135.13	Gstm1	0.128084461752939	2.41524244168048	875	449	0.046	0.59	4.23593444828565	1.3015708160699e-108	up
Undiff.SPG	ENSMUSG00000074178.4	Gm10638	5.67149331378932	0.816128241661677	875	449	0.787	0.332	-2.79671	3.68766008099877e-108	down
Undiff.SPG	ENSMUSG00000031831.7	Dnaaf1	4.84967621839875	0.756817226680988	875	449	0.794	0.347	-2.67971	1.00944269927679e-107	down
Undiff.SPG	ENSMUSG00000047215.15	Rpl9	5.52497909179649	14.1193362983161	875	449	0.8	0.922	1.35361546985739	1.42122769989425e-107	up
Undiff.SPG	ENSMUSG00000023467.19	Tulp2	5.56355237547409	1.06645854837842	875	449	0.835	0.468	-2.38307	7.78044971112834e-107	down
Undiff.SPG	ENSMUSG00000030189.16	Ybx3	9.79073171208615	2.60925627257582	875	449	0.928	0.677	-1.90774	1.40991890597571e-106	down
Undiff.SPG	ENSMUSG00000031452.16	1700029H14Rik	5.83276952753602	0.571608848833961	875	449	0.715	0.258	-3.35085	2.28004083994018e-106	down
Undiff.SPG	ENSMUSG00000044320.15	1700001O22Rik	5.3471993676416	0.318149117469067	875	449	0.667	0.18	-4.07058	7.79295678154118e-106	down
Undiff.SPG	ENSMUSG00000064354.1	mt-Co2	13.5617971688421	41.1173968628329	875	449	0.855	0.927	1.60019342862672	1.07794157948713e-105	up
Undiff.SPG	ENSMUSG00000010538.15	Tsacc	5.58549287336887	0.828387037107526	875	449	0.762	0.401	-2.75316	1.19705822117553e-105	down
Undiff.SPG	ENSMUSG00000065947.1	mt-Nd4l	1.6316286186568	7.44495964851485	875	449	0.462	0.8	2.18988227239123	1.61114970750208e-105	up
Undiff.SPG	ENSMUSG00000050035.8	Fhl4	5.66790923728968	1.1019993070912	875	449	0.813	0.392	-2.36259	2.86476017927152e-105	down
Undiff.SPG	ENSMUSG00000074435.11	Smcp	6.52208232067744	2.31717109482284	875	449	0.768	0.256	-1.49293	3.55340810913483e-105	down
Undiff.SPG	ENSMUSG00000034401.17	Spata6	5.34337373025168	0.874414701083269	875	449	0.789	0.412	-2.61122	3.97295973826393e-105	down
Undiff.SPG	ENSMUSG00000028081.7	Rps3a1	8.75427784953039	20.8822959196406	875	449	0.824	0.933	1.25421068860071	4.31549490540166e-105	up
Undiff.SPG	ENSMUSG00000059920.10	4930453N24Rik	8.84026500449868	2.56844390319996	875	449	0.911	0.715	-1.78316	1.46499361823299e-104	down
Undiff.SPG	ENSMUSG00000028287.5	1700009N14Rik	5.87511727012476	0.949368239378734	875	449	0.747	0.294	-2.62945	3.33633965087413e-104	down
Undiff.SPG	ENSMUSG00000074093.5	Svip	5.29721895506406	1.07003924739709	875	449	0.805	0.441	-2.30746	8.79796792961088e-103	down
Undiff.SPG	ENSMUSG00000101968.7	1700027A15Rik	5.54252427924786	0.500099965930526	875	449	0.68	0.192	-3.46999	2.27598821499283e-102	down
Undiff.SPG	ENSMUSG00000045107.6	Saysd1	7.23468931143776	1.91706289260288	875	449	0.879	0.592	-1.91598	8.40645977116513e-102	down
Undiff.SPG	ENSMUSG00000030161.9	Gabarapl1	7.18092087987018	0.864781674930586	875	449	0.777	0.401	-3.05361	3.97053470368803e-101	down
Undiff.SPG	ENSMUSG00000030544.6	Mesp1	4.02476396850554	0.475543710351803	875	449	0.731	0.269	-3.08099	1.35172119060498e-100	down
Undiff.SPG	ENSMUSG00000013822.8	Elof1	9.06195241532493	3.00616	875	449	0.922	0.733	-1.59187	3.63156803398274e-100	down
Undiff.SPG	ENSMUSG00000036752.5	Tubb4b	20.8056489157194	9.08007460683697	875	449	0.985	0.853	-1.19619	5.10382652706972e-100	down
Undiff.SPG	ENSMUSG00000047446.19	Arl4a	8.51192622694477	2.67556805631233	875	449	0.918	0.713	-1.6696	1.44130461169057e-99	down
Undiff.SPG	ENSMUSG00000028441.13	1110017D15Rik	3.91767175033038	0.242381654455856	875	449	0.646	0.158	-4.01409	1.57242345155577e-99	down
Undiff.SPG	ENSMUSG00000007836.7	Hnrnpa0	0.801805207908926	4.3203987750116	875	449	0.297	0.797	2.42969425936047	1.80640203575635e-99	up
Undiff.SPG	ENSMUSG00000050058.7	Prm3	7.23299111134595	1.34539376752406	875	449	0.809	0.419	-2.42648	4.19572123467571e-99	down
Undiff.SPG	ENSMUSG00000020738.17	Sumo2	3.40611080926206	9.23808523401224	875	449	0.647	0.886	1.43944174812488	1.31581298485305e-98	up
Undiff.SPG	ENSMUSG00000031320.10	Rps4x	0.485358965147226	3.94966060861619	875	449	0.155	0.724	3.02434395765876	5.21916324848569e-98	up
Undiff.SPG	ENSMUSG00000020878.7	Lrrc46	3.44328581453069	0.400289367951495	875	449	0.674	0.267	-3.10435	7.06101152433636e-98	down
Undiff.SPG	ENSMUSG00000028141.13	Oaz3	5.76545963392179	1.26597171449384	875	449	0.734	0.278	-2.1871	7.58864845814516e-98	down
Undiff.SPG	ENSMUSG00000055891.8	Ubl4b	6.50660970598538	0.659759712435598	875	449	0.712	0.247	-3.3017	1.00669090454881e-97	down
Undiff.SPG	ENSMUSG00000048206.7	Dnajb8	6.78876632716716	0.584737779067147	875	449	0.691	0.196	-3.53706	1.64977176961667e-97	down
Undiff.SPG	ENSMUSG00000019370.11	Calm3	11.549856958101	4.38087812042798	875	449	0.971	0.813	-1.39856	1.66575771776324e-97	down
Undiff.SPG	ENSMUSG00000059891.15	Tsks	3.89523043468431	0.33635252157527	875	449	0.659	0.194	-3.53327	2.01108874313699e-96	down
Undiff.SPG	ENSMUSG00000030792.9	Dkkl1	4.32490204477921	0.646861776506934	875	449	0.75	0.301	-2.74095	1.66543072941214e-95	down
Undiff.SPG	ENSMUSG00000020867.14	Spata20	3.60123657447035	0.411309002224992	875	449	0.672	0.238	-3.12989	1.74954903716336e-95	down
Undiff.SPG	ENSMUSG00000021643.16	Serf1	9.28211635134453	2.68279621893298	875	449	0.923	0.726	-1.79068	2.25233860162342e-95	down
Undiff.SPG	ENSMUSG00000046957.6	Spz1	4.25371892167686	0.388774586617017	875	449	0.659	0.196	-3.45138	3.11835328254421e-95	down
Undiff.SPG	ENSMUSG00000021552.8	Gkap1	11.5383610381244	3.97185989316182	875	449	0.954	0.797	-1.53853	3.2851255127614e-95	down
Undiff.SPG	ENSMUSG00000027227.8	Sord	5.4257312774759	1.35765337752273	875	449	0.813	0.441	-1.99862	3.83851070286054e-95	down
Undiff.SPG	ENSMUSG00000050996.8	Cetn1	6.93600431520076	1.79426897266297	875	449	0.867	0.568	-1.95065	6.25169888786228e-95	down
Undiff.SPG	ENSMUSG00000032803.16	Cdv3	12.3627586311856	3.60697839446197	875	449	0.92	0.795	-1.77711	1.34619422654427e-94	down
Undiff.SPG	ENSMUSG00000090369.4	4933411K16Rik	4.11392111372802	0.405500696816766	875	449	0.646	0.205	-3.34242	3.25744390601181e-93	down
Undiff.SPG	ENSMUSG00000056509.11	Gm9999	5.25929911821858	1.07603257608184	875	449	0.773	0.347	-2.28904	4.20271270922975e-93	down
Undiff.SPG	ENSMUSG00000030301.18	Ccdc91	5.09097508959891	0.756495506476502	875	449	0.717	0.385	-2.75038	7.03865546363783e-92	down
Undiff.SPG	ENSMUSG00000086459.3	1700030C12Rik	3.4228820069437	0.501701381756731	875	449	0.69	0.274	-2.77007	1.03615421230301e-91	down
Undiff.SPG	ENSMUSG00000027517.15	Ankrd60	3.14526345870435	0.330634378875283	875	449	0.632	0.196	-3.24948	1.21670493057921e-90	down
Undiff.SPG	ENSMUSG00000052926.17	Rnaseh2a	5.53726299428057	1.60284344332349	875	449	0.825	0.588	-1.78848	2.1272888198769e-90	down
Undiff.SPG	ENSMUSG00000022269.14	Marchf11	4.62853930753353	0.929014947911308	875	449	0.786	0.374	-2.31666	2.21262082499434e-90	down
Undiff.SPG	ENSMUSG00000064370.1	mt-Cytb	7.01089993127482	19.9884285115663	875	449	0.743	0.895	1.51148014380853	2.52793872504299e-89	up
Undiff.SPG	ENSMUSG00000033826.11	Dnah8	3.49139996957736	0.435828929205574	875	449	0.699	0.258	-3.00168	2.95265532580197e-89	down
Undiff.SPG	ENSMUSG00000007907.5	Cabs1	3.9165720188519	0.359534708362582	875	449	0.577	0.125	-3.44502	3.80708407449091e-89	down
Undiff.SPG	ENSMUSG00000038994.7	H1f9	4.47371955069532	0.802491618983553	875	449	0.734	0.394	-2.47877	5.67159340181174e-89	down
Undiff.SPG	ENSMUSG00000045022.7	H2bl1	4.52131898179128	0.408825951337068	875	449	0.64	0.234	-3.46686	6.85553133024952e-89	down
Undiff.SPG	ENSMUSG00000060143.8	Gm10076	3.43928284087679	10.3086372634342	875	449	0.677	0.857	1.58364600747503	1.18788048528567e-88	up
Undiff.SPG	ENSMUSG00000058935.15	Tex48	3.6654080019153	0.594101497859612	875	449	0.685	0.245	-2.62499	2.61951210958789e-88	down
Undiff.SPG	ENSMUSG00000097075.4	Cdiptos	3.57929160777189	0.394457716664102	875	449	0.632	0.229	-3.18141	3.86170292286399e-88	down
Undiff.SPG	ENSMUSG00000017009.4	Sdc4	0.442665635520554	3.94598139383385	875	449	0.101	0.617	3.15580555478457	4.55115270107161e-88	up
Undiff.SPG	ENSMUSG00000045211.6	Nudt18	2.88955209213932	0.330588128613328	875	449	0.627	0.232	-3.12735	5.37384084036607e-88	down
Undiff.SPG	ENSMUSG00000040562.13	Gstm2	0.106921641492908	2.2138252542838	875	449	0.041	0.508	4.37063204788842	9.21664272667961e-88	up
Undiff.SPG	ENSMUSG00000020029.7	Nudt4	6.08297262565827	1.8497448263166	875	449	0.854	0.666	-1.7174	3.23570095957494e-87	down
Undiff.SPG	ENSMUSG00000050685.6	Ccdc54	4.21848748613389	0.501922995670841	875	449	0.653	0.214	-3.07093	3.30894874416822e-87	down
Undiff.SPG	ENSMUSG00000026809.16	Spaca9	4.61029646541182	0.81985392903823	875	449	0.733	0.354	-2.49128	1.06538530105724e-86	down
Undiff.SPG	ENSMUSG00000026226.17	Spata3	3.75288397381715	0.22260001047204	875	449	0.587	0.122	-4.07486	5.44131248871912e-86	down
Undiff.SPG	ENSMUSG00000030815.12	Phkg2	3.54384481849189	0.701557761352899	875	449	0.681	0.392	-2.33652	6.18018689996579e-86	down
Undiff.SPG	ENSMUSG00000030688.16	Stard10	3.71344	0.51550543186834	875	449	0.663	0.278	-2.84846	6.60239915055063e-86	down
Undiff.SPG	ENSMUSG00000045521.8	Tssk2	5.08156326793979	1.10435049478216	875	449	0.752	0.385	-2.20197	1.05128899773924e-85	down
Undiff.SPG	ENSMUSG00000038587.11	Akap12	5.38026647862338	1.1299240392474	875	449	0.755	0.37	-2.25135	4.03480758830005e-85	down
Undiff.SPG	ENSMUSG00000008482.10	Rnf151	4.43331538593372	0.936421497732326	875	449	0.771	0.37	-2.24303	1.08750352874765e-84	down
Undiff.SPG	ENSMUSG00000092341.4	Malat1	5.32914611731404	20.811177413513	875	449	0.745	0.915	1.96536215476053	1.20603708791824e-84	up
Undiff.SPG	ENSMUSG00000033213.17	AA467197	5.16576994645068	1.21160759959585	875	449	0.797	0.486	-2.09197	2.33242687784535e-84	down
Undiff.SPG	ENSMUSG00000053030.12	Spink2	5.70556405773617	1.40362286635456	875	449	0.823	0.49	-2.02314	2.43727382708134e-84	down
Undiff.SPG	ENSMUSG00000021203.16	Otub2	3.68131510970036	0.297155469703607	875	449	0.6	0.165	-3.63049	2.47386520535084e-84	down
Undiff.SPG	ENSMUSG00000022525.14	Plaat1	3.52332775092211	0.539373638684061	875	449	0.702	0.323	-2.70736	2.81178815686854e-84	down
Undiff.SPG	ENSMUSG00000029155.17	Spata18	4.0019298025385	0.419516488352923	875	449	0.614	0.165	-3.25359	7.68328621347043e-84	down
Undiff.SPG	ENSMUSG00000025955.14	Akr1cl	0.0992273592831695	1.77271067279222	875	449	0.018	0.428	4.15770350522829	8.27374105399755e-84	up
Undiff.SPG	ENSMUSG00000018293.5	Pfn1	1.07041253168442	4.46584947332383	875	449	0.358	0.811	2.0606652445815	1.26150660518588e-83	up
Undiff.SPG	ENSMUSG00000087376.4	Gm15517	3.62927987344924	0.732512899321417	875	449	0.63	0.165	-2.3086	1.45979358048362e-83	down
Undiff.SPG	ENSMUSG00000020460.16	Rps27a	12.2082451267545	25.8308989048913	875	449	0.888	0.969	1.08123578220137	1.65941153972994e-83	up
Undiff.SPG	ENSMUSG00000031553.17	Adam3	3.34572006640229	0.474981913741539	875	449	0.665	0.225	-2.81611	2.46564723183585e-83	down
Undiff.SPG	ENSMUSG00000038564.12	Ift172	3.30302865283958	0.418091224537499	875	449	0.627	0.247	-2.9816	3.38772950255118e-83	down
Undiff.SPG	ENSMUSG00000037689.7	Tmem247	3.20006137360934	0.415076850930865	875	449	0.625	0.254	-2.94635	3.773273543993e-83	down
Undiff.SPG	ENSMUSG00000062651.5	H2al2a	3.16093606600896	0.175316228824492	875	449	0.549	0.125	-4.17154	7.41836377152947e-83	down
Undiff.SPG	ENSMUSG00000024397.15	Aif1	4.05739699741113	0.723074802022869	875	449	0.712	0.267	-2.48817	3.00118646151837e-82	down
Undiff.SPG	ENSMUSG00000029614.14	Rpl6	5.72235977787612	12.3613949429866	875	449	0.798	0.92	1.11114590428148	4.97862411376925e-82	up
Undiff.SPG	ENSMUSG00000048696.12	Mex3d	3.83632820784632	0.577898955483637	875	449	0.645	0.323	-2.73062	1.57204459210225e-81	down
Undiff.SPG	ENSMUSG00000009093.8	Gstt4	3.86376115902719	0.560124470679421	875	449	0.661	0.294	-2.78597	6.29418342479488e-81	down
Undiff.SPG	ENSMUSG00000050107.3	Haspin	3.74687527343373	0.750817243971454	875	449	0.695	0.345	-2.319	7.00682615668144e-81	down
Undiff.SPG	ENSMUSG00000074127.7	Cmtm2a	4.94312311025761	1.12526430419384	875	449	0.785	0.463	-2.13506	1.06909028029373e-80	down
Undiff.SPG	ENSMUSG00000034913.11	Cby2	2.84090901535717	0.218183189281084	875	449	0.557	0.163	-3.70213	2.40978780301484e-80	down
Undiff.SPG	ENSMUSG00000050114.8	Prdx6b	3.61639683463953	0.610169946672291	875	449	0.691	0.267	-2.56707	4.28475423672491e-80	down
Undiff.SPG	ENSMUSG00000047150.9	1700001C19Rik	3.98336363031624	0.437749880136425	875	449	0.601	0.185	-3.18552	8.70069296365234e-80	down
Undiff.SPG	ENSMUSG00000048077.7	H1f7	3.89313843920388	0.517675100912957	875	449	0.646	0.218	-2.91057	9.42109474822042e-80	down
Undiff.SPG	ENSMUSG00000022832.12	Ropn1	3.58002575747315	0.486644930852127	875	449	0.657	0.265	-2.87877	9.79387353712837e-80	down
Undiff.SPG	ENSMUSG00000057719.12	Sh3rf2	2.73044702964736	0.0866510746944967	875	449	0.497	0.091	-4.97616	1.56324603909024e-79	down
Undiff.SPG	ENSMUSG00000068391.9	Chrac1	6.01764303268257	1.71831757652629	875	449	0.835	0.628	-1.80814	3.17415533716728e-79	down
Undiff.SPG	ENSMUSG00000031776.18	Arl2bp	4.35433185767595	0.8891058151054	875	449	0.726	0.432	-2.2919	4.42082126346046e-79	down
Undiff.SPG	ENSMUSG00000041009.9	Iqcf4	2.93858882886395	0.289104493460492	875	449	0.568	0.165	-3.34501	5.73366186573661e-79	down
Undiff.SPG	ENSMUSG00000028458.13	Tesk1	2.99968547256392	0.519074387817901	875	449	0.658	0.294	-2.53057	1.19589869951906e-78	down
Undiff.SPG	ENSMUSG00000079608.11	Stard6	3.42567370349988	0.710831531567668	875	449	0.656	0.323	-2.26865	8.72853323839309e-78	down
Undiff.SPG	ENSMUSG00000029911.15	Ssbp1	0.479140132895659	2.67481049623616	875	449	0.213	0.704	2.48066998549088	1.24007660395781e-77	up
Undiff.SPG	ENSMUSG00000037012.19	Hk1	3.42232619822748	0.71591200326286	875	449	0.679	0.283	-2.25696	2.11425152827836e-77	down
Undiff.SPG	ENSMUSG00000101012.7	1700008K24Rik	3.08478028896383	0.504666770981952	875	449	0.658	0.276	-2.61153	2.90707873053666e-77	down
Undiff.SPG	ENSMUSG00000057113.14	Npm1	9.05745892778785	19.0551899239941	875	449	0.856	0.94	1.07299736686669	3.94325079349532e-77	up
Undiff.SPG	ENSMUSG00000041673.13	Lrrc18	3.72963531788882	0.596584029172592	875	449	0.664	0.263	-2.64403	3.98839934827775e-77	down
Undiff.SPG	ENSMUSG00000029235.15	Pdcl2	4.88161447823795	1.25347821783328	875	449	0.778	0.463	-1.96134	4.12397405578022e-77	down
Undiff.SPG	ENSMUSG00000021476.10	Habp4	4.10152423417087	0.529847449671448	875	449	0.626	0.272	-2.95227	6.06874389533467e-77	down
Undiff.SPG	ENSMUSG00000051276.5	Actrt2	3.9681819521944	0.505636057908099	875	449	0.633	0.223	-2.97206	6.77055955506521e-77	down
Undiff.SPG	ENSMUSG00000025762.17	Larp1b	5.29200772427656	1.59447530085697	875	449	0.829	0.601	-1.73067	7.48280529429868e-77	down
Undiff.SPG	ENSMUSG00000028294.16	Cfap206	3.2950093736957	0.532594034136449	875	449	0.671	0.267	-2.62895	9.85506934434109e-77	down
Undiff.SPG	ENSMUSG00000038393.15	Txnip	0.666716371983674	4.05614672727417	875	449	0.218	0.684	2.60478397750689	1.24394401658757e-76	up
Undiff.SPG	ENSMUSG00000028610.17	Dmrtb1	3.64851143688967	0.71606380792723	875	449	0.717	0.383	-2.34899	2.73692323159225e-76	down
Undiff.SPG	ENSMUSG00000052075.8	1700029F12Rik	2.74266917514922	0.359491675440886	875	449	0.597	0.198	-2.9312	3.70519750746072e-76	down
Undiff.SPG	ENSMUSG00000035885.6	Cox8a	3.05302360278158	8.87509083341991	875	449	0.589	0.875	1.53949214366284	4.47600860923898e-76	up
Undiff.SPG	ENSMUSG00000028937.15	Acot7	3.37734882127957	0.764580599753024	875	449	0.696	0.414	-2.143	5.16262309444058e-76	down
Undiff.SPG	ENSMUSG00000025757.14	Hspa4l	4.26091197083063	1.1665582525887	875	449	0.778	0.499	-1.86881	8.97924024705206e-76	down
Undiff.SPG	ENSMUSG00000008393.10	Carhsp1	5.13002231947801	1.4643672304352	875	449	0.771	0.537	-1.80862	3.07151736773503e-75	down
Undiff.SPG	ENSMUSG00000019578.12	Ubxn6	5.71249607662798	1.94484514130675	875	449	0.803	0.637	-1.55442	3.08606702137993e-75	down
Undiff.SPG	ENSMUSG00000029766.8	1700012A03Rik	3.59604814632025	0.574836162351283	875	449	0.553	0.111	-2.64498	3.26935991344358e-75	down
Undiff.SPG	ENSMUSG00000064357.1	mt-Atp6	14.8338013896074	38.5224362208056	875	449	0.853	0.922	1.37680460584682	3.35405416906774e-75	up
Undiff.SPG	ENSMUSG00000064356.1	mt-Atp8	0.683870801858158	3.40282705777038	875	449	0.259	0.704	2.3147695831663	6.81266119131677e-75	up
Undiff.SPG	ENSMUSG00000028938.10	Galntl5	3.50087082737615	0.57081888113221	875	449	0.658	0.265	-2.6164	6.94769342584077e-75	down
Undiff.SPG	ENSMUSG00000020440.14	Arf5	0.788688646584175	3.51476963660602	875	449	0.302	0.751	2.15576049044034	1.73754901017726e-74	up
Undiff.SPG	ENSMUSG00000031059.10	Ndufb11	0.48294322468193	2.50349265958558	875	449	0.187	0.679	2.37377565328883	5.23449972196506e-74	up
Undiff.SPG	ENSMUSG00000027355.16	Tmco5	2.50324838145449	0.238278856937695	875	449	0.565	0.149	-3.39253	6.08015551447694e-74	down
Undiff.SPG	ENSMUSG00000020799.17	Tekt1	3.82494664102829	0.778468922204102	875	449	0.703	0.347	-2.29658	1.04152082923405e-73	down
Undiff.SPG	ENSMUSG00000057246.17	BC051142	3.75239346388367	0.812074995584881	875	449	0.717	0.347	-2.20799	1.43094772953847e-73	down
Undiff.SPG	ENSMUSG00000041629.8	Fam104a	9.23947914746091	4.23640943677716	875	449	0.933	0.82	-1.12495	1.8824811731413e-73	down
Undiff.SPG	ENSMUSG00000057286.7	St6galnac2	2.57041020171233	0.379033403792685	875	449	0.57	0.14	-2.76128	3.55395381346202e-73	down
Undiff.SPG	ENSMUSG00000051811.15	Cox6b2	3.10074121618735	0.603786173997524	875	449	0.663	0.312	-2.36031	4.79985528351603e-73	down
Undiff.SPG	ENSMUSG00000062683.12	Atp5g2	2.02985005166537	6.1749952835276	875	449	0.507	0.815	1.60501716874477	2.68657015810213e-72	up
Undiff.SPG	ENSMUSG00000002190.14	Clgn	3.04413571529829	0.500585079614147	875	449	0.618	0.292	-2.6041	3.62418825600469e-72	down
Undiff.SPG	ENSMUSG00000037278.10	Tmem97	5.56258440323978	1.67416705466218	875	449	0.832	0.63	-1.73225	9.69312255503325e-72	down
Undiff.SPG	ENSMUSG00000022472.17	Desi1	4.54125585641481	1.4603955332438	875	449	0.778	0.57	-1.63667	1.1106752627791e-71	down
Undiff.SPG	ENSMUSG00000063856.9	Gpx1	0.086495519326248	1.15966315184157	875	449	0.04	0.443	3.74339401822534	3.11626133312611e-71	up
Undiff.SPG	ENSMUSG00000073676.5	Hspe1	3.36469224481739	8.94072363980234	875	449	0.574	0.875	1.40989031033486	4.76441405399801e-71	up
Undiff.SPG	ENSMUSG00000041399.4	1700013G24Rik	3.62472400715152	0.627544588379664	875	449	0.64	0.312	-2.52989	1.00263243401912e-70	down
Undiff.SPG	ENSMUSG00000028139.6	Riiad1	3.12401840993663	0.608340266082368	875	449	0.643	0.296	-2.36026	1.55071151658668e-70	down
Undiff.SPG	ENSMUSG00000078439.10	Smim24	3.00666822040821	0.580499868289597	875	449	0.635	0.254	-2.3726	1.92051544903895e-70	down
Undiff.SPG	ENSMUSG00000051732.3	Pabpc2	3.51999745971742	0.606557840343303	875	449	0.666	0.269	-2.53666	2.30969464386466e-70	down
Undiff.SPG	ENSMUSG00000002768.9	Mea1	6.1805250195777	2.24829196513948	875	449	0.809	0.693	-1.45886	4.83377357544908e-70	down
Undiff.SPG	ENSMUSG00000067288.14	Rps28	14.9969055498315	27.6432002204771	875	449	0.947	0.953	0.882255396721876	5.05984926573508e-70	up
Undiff.SPG	ENSMUSG00000026931.11	1700019N19Rik	3.06889058502667	0.470430301251688	875	449	0.615	0.247	-2.7054	5.90953725829559e-70	down
Undiff.SPG	ENSMUSG00000055692.22	Tmem191c	2.86837766750651	0.453219935668969	875	449	0.611	0.278	-2.66168	6.80354741316947e-70	down
Undiff.SPG	ENSMUSG00000070980.5	Actl7b	3.45990838186532	0.7718125583026	875	449	0.685	0.285	-2.16427	7.1095837980424e-70	down
Undiff.SPG	ENSMUSG00000071322.13	Tcp10a	2.90174031245479	0.487742634747833	875	449	0.622	0.214	-2.57248	8.38903874263865e-70	down
Undiff.SPG	ENSMUSG00000020831.19	0610010K14Rik	0.29311648279704	1.62370671616352	875	449	0.138	0.61	2.46934180670845	9.11483626941953e-70	up
Undiff.SPG	ENSMUSG00000001829.18	Clpb	4.79519740660276	1.42161122138786	875	449	0.733	0.568	-1.75399	1.02748153442771e-69	down
Undiff.SPG	ENSMUSG00000070493.4	Chchd2	10.9841364741773	21.3856348325108	875	449	0.91	0.973	0.961214190328754	1.54069629273062e-69	up
Undiff.SPG	ENSMUSG00000030246.13	Ldhb	0.193355679414171	1.68208018780679	875	449	0.07	0.501	3.12025726034585	1.62007176460757e-69	up
Undiff.SPG	ENSMUSG00000044155.12	Lsm8	0.671350869676037	2.85852861226296	875	449	0.258	0.717	2.08996945381039	2.34285102097712e-69	up
Undiff.SPG	ENSMUSG00000043629.13	1700019D03Rik	3.30223921575943	0.514379650302254	875	449	0.608	0.241	-2.6823	3.37939295551679e-69	down
Undiff.SPG	ENSMUSG00000029883.13	1700074P13Rik	2.43753077321574	0.308271687589212	875	449	0.557	0.203	-2.98274	9.19340294688288e-69	down
Undiff.SPG	ENSMUSG00000047844.4	Bex4	0.233492069483763	1.50156610832645	875	449	0.122	0.586	2.68450086864284	1.22113415658732e-68	up
Undiff.SPG	ENSMUSG00000003429.12	Rps11	21.5250908971397	39.8450180670215	875	449	0.927	0.973	0.88837693981069	1.85070054796542e-68	up
Undiff.SPG	ENSMUSG00000095789.7	Nupr1l	4.05157738044625	1.39321625041594	875	449	0.709	0.376	-1.54	2.46733876439631e-68	down
Undiff.SPG	ENSMUSG00000000184.13	Ccnd2	0.217555200562911	1.90560252083019	875	449	0.058	0.472	3.13020653607347	2.72011696528858e-68	up
Undiff.SPG	ENSMUSG00000027447.7	Cst3	1.98532927974975	7.10851921951169	875	449	0.487	0.831	1.84011838398895	2.73143564883075e-68	up
Undiff.SPG	ENSMUSG00000020462.15	Cfap36	5.03940637296338	1.6197558962408	875	449	0.809	0.601	-1.63742	3.07445857260247e-68	down
Undiff.SPG	ENSMUSG00000002985.17	Apoe	0.581714076630165	3.36373091902144	875	449	0.193	0.677	2.53147508411612	4.44861449597211e-68	up
Undiff.SPG	ENSMUSG00000028637.17	Ccdc30	3.39986802764374	0.777204116705842	875	449	0.69	0.332	-2.12897	4.51035529828821e-68	down
Undiff.SPG	ENSMUSG00000026592.14	Tex35	2.00405047254702	0.0980205172650672	875	449	0.455	0.087	-4.35229	4.68052338476614e-68	down
Undiff.SPG	ENSMUSG00000101894.2	1700016P04Rik	2.62629899536378	0.207389411946754	875	449	0.511	0.136	-3.66198	6.9017203960664e-68	down
Undiff.SPG	ENSMUSG00000028845.16	Tekt2	4.00766659305357	0.984779411945822	875	449	0.711	0.423	-2.02478	8.19221131703083e-68	down
Undiff.SPG	ENSMUSG00000048686.5	Hmgb4	3.33567889652079	0.45716656495678	875	449	0.589	0.16	-2.86692	9.33572885256352e-68	down
Undiff.SPG	ENSMUSG00000020018.7	Snrpf	0.83550123253904	3.33351614235235	875	449	0.302	0.739	1.9962014655834	1.74904042387818e-67	up
Undiff.SPG	ENSMUSG00000063316.14	Rpl27	6.38490511926464	12.6688941842175	875	449	0.806	0.92	0.988542308953348	1.91571456237584e-67	up
Undiff.SPG	ENSMUSG00000025794.10	Rpl14	5.53742801823861	11.9933047939234	875	449	0.728	0.929	1.11492728353319	2.07088314046171e-67	up
Undiff.SPG	ENSMUSG00000025066.11	Sfr1	1.49349224342863	4.76649518798912	875	449	0.447	0.808	1.67417276658974	2.10113852334378e-67	up
Undiff.SPG	ENSMUSG00000043913.15	Ccdc60	3.0360862608587	0.541136446243193	875	449	0.631	0.232	-2.48793	2.16568204178884e-67	down
Undiff.SPG	ENSMUSG00000026894.5	Morn5	3.12561476694576	0.527702638903255	875	449	0.633	0.249	-2.56612	2.77926759468417e-67	down
Undiff.SPG	ENSMUSG00000053192.10	Mllt11	2.72508826378867	0.357533515275242	875	449	0.547	0.22	-2.9298	2.78930621284295e-67	down
Undiff.SPG	ENSMUSG00000000411.8	Tssk3	2.69544060901228	0.289863120066349	875	449	0.533	0.127	-3.21663	6.9918107118145e-67	down
Undiff.SPG	ENSMUSG00000073731.13	AI507597	2.60103072495075	0.269612690147304	875	449	0.521	0.127	-3.26964	7.93994494228468e-67	down
Undiff.SPG	ENSMUSG00000058925.12	Ccdc192	2.48176646286954	0.353334798999169	875	449	0.578	0.189	-2.81191	1.01140505067935e-66	down
Undiff.SPG	ENSMUSG00000042797.10	Aqp11	2.93427815090473	0.614369095708668	875	449	0.605	0.283	-2.25564	1.26634391288792e-66	down
Undiff.SPG	ENSMUSG00000032278.12	Paqr5	2.64711883772861	0.101376052092312	875	449	0.448	0.109	-4.70527	2.73653479530097e-66	down
Undiff.SPG	ENSMUSG00000032383.8	Ppib	0.990944773626175	3.58871763707345	875	449	0.327	0.751	1.85648647323803	5.12567904741194e-66	up
Undiff.SPG	ENSMUSG00000054909.12	Wbscr25	2.64821474391978	0.3305040967909	875	449	0.493	0.08	-3.0019	5.22429672734116e-66	down
Undiff.SPG	ENSMUSG00000086587.8	Gm11837	5.09235067970159	1.45687586793955	875	449	0.802	0.501	-1.80538	9.11241712344082e-66	down
Undiff.SPG	ENSMUSG00000027562.13	Car2	2.48302709637294	0.136395530647526	875	449	0.448	0.062	-4.18523	1.17354832555055e-65	down
Undiff.SPG	ENSMUSG00000030744.14	Rps3	6.45768457627288	13.7573490696828	875	449	0.745	0.92	1.09110176745449	2.56844026376389e-65	up
Undiff.SPG	ENSMUSG00000030342.9	Cd9	0.20187872108277	1.20348888833534	875	449	0.095	0.53	2.57506747783187	3.15000548837143e-65	up
Undiff.SPG	ENSMUSG00000032566.5	Nudt16l2	2.10501518685858	0.0877149500818045	875	449	0.432	0.058	-4.58329	4.29420095965176e-65	down
Undiff.SPG	ENSMUSG00000045503.17	Sys1	0.580963635966205	2.64006782001879	875	449	0.219	0.688	2.18386156009582	4.44308778191504e-65	up
Undiff.SPG	ENSMUSG00000058558.13	Rpl5	2.06856386147166	6.00009748856522	875	449	0.517	0.842	1.53631074611017	5.54167023533116e-65	up
Undiff.SPG	ENSMUSG00000026125.10	Prss39	2.73637945381995	0.536800939469497	875	449	0.607	0.252	-2.34959	6.93482027987396e-65	down
Undiff.SPG	ENSMUSG00000001525.11	Tubb5	0.719089290807392	3.96884632118953	875	449	0.198	0.641	2.46431260698642	7.04247481396265e-65	up
Undiff.SPG	ENSMUSG00000090202.2	4930503B20Rik	2.78001268394318	0.341938305752168	875	449	0.534	0.163	-3.02291	9.17232091750648e-65	down
Undiff.SPG	ENSMUSG00000040731.14	Eif4h	3.69223609983183	0.997806558876749	875	449	0.675	0.481	-1.88756	1.31568967776238e-64	down
Undiff.SPG	ENSMUSG00000036598.5	Ccdc113	3.45263240466082	0.77697151392212	875	449	0.667	0.347	-2.15162	1.35561259662457e-64	down
Undiff.SPG	ENSMUSG00000064358.1	mt-Co3	9.7915018574968	21.9273668793361	875	449	0.802	0.904	1.16312235557695	2.01319548974659e-64	up
Undiff.SPG	ENSMUSG00000061923.5	Odf1	2.87187863192355	0.556872236846484	875	449	0.562	0.174	-2.36637	2.05510779164629e-64	down
Undiff.SPG	ENSMUSG00000044792.8	Isca1	2.80527010769809	0.562713990066045	875	449	0.578	0.303	-2.31746	3.29104003967938e-64	down
Undiff.SPG	ENSMUSG00000020698.12	Cct6b	2.03027748428189	0.266244937645013	875	449	0.522	0.189	-2.93038	3.93989900621483e-64	down
Undiff.SPG	ENSMUSG00000018770.10	Atp5g3	0.944531277003039	3.66346030150698	875	449	0.318	0.751	1.95542315293518	4.14099221481943e-64	up
Undiff.SPG	ENSMUSG00000069272.7	H2ac8	0.0804520861549145	1.94050733617379	875	449	0.035	0.399	4.59044246881033	5.43725844108373e-64	up
Undiff.SPG	ENSMUSG00000078593.3	1700042G07Rik	1.88441525797354	0.0771846683736897	875	449	0.41	0.067	-4.60787	5.47060280323282e-64	down
Undiff.SPG	ENSMUSG00000029320.12	1700016H13Rik	2.62043289247395	0.249388260412743	875	449	0.478	0.076	-3.39282	7.64310967934131e-64	down
Undiff.SPG	ENSMUSG00000062006.13	Rpl34	9.27734766686517	16.9749992441707	875	449	0.894	0.931	0.871620146184727	7.7641311544924e-64	up
Undiff.SPG	ENSMUSG00000029477.15	Morn3	2.49406922652554	0.280019025586156	875	449	0.515	0.154	-3.15445	8.82535700387868e-64	down
Undiff.SPG	ENSMUSG00000017404.13	Rpl19	12.6332211895494	22.9837072128622	875	449	0.905	0.958	0.863383835888102	1.1065871069292e-63	up
Undiff.SPG	ENSMUSG00000068882.14	Ssb	2.02038621584013	5.5167262110668	875	449	0.494	0.84	1.44913602476195	1.17953365936502e-63	up
Undiff.SPG	ENSMUSG00000031167.17	Rbm3	0.693585625173938	3.00236839917355	875	449	0.266	0.717	2.1137951678083	1.18833264039205e-63	up
Undiff.SPG	ENSMUSG00000026546.17	Cfap45	2.68092850007812	0.425992042588787	875	449	0.586	0.209	-2.65355	1.18879611296762e-63	down
Undiff.SPG	ENSMUSG00000049422.8	Chchd10	0.489619225599216	2.4912570932295	875	449	0.198	0.666	2.34690508175586	1.46646002085599e-63	up
Undiff.SPG	ENSMUSG00000107008.4	Gm2762	2.56400919514939	0.46186469598183	875	449	0.61	0.252	-2.4726	1.79972910238438e-63	down
Undiff.SPG	ENSMUSG00000034620.18	Rxylt1	0.131802511829841	0.971356815138155	875	449	0.07	0.477	2.8806778258802	1.92294940424017e-63	up
Undiff.SPG	ENSMUSG00000027442.11	Cst8	2.75673889380439	0.392441903859544	875	449	0.563	0.22	-2.8121	2.4341725553696e-63	down
Undiff.SPG	ENSMUSG00000058709.12	Egln2	4.01539585481596	1.4114368853756	875	449	0.752	0.523	-1.50831	6.95893967977742e-63	down
Undiff.SPG	ENSMUSG00000062997.7	Rpl35	6.98226030961083	12.6593815651925	875	449	0.848	0.902	0.858431613221618	7.93253621019189e-63	up
Undiff.SPG	ENSMUSG00000087279.11	4930544D05Rik	1.82020244167858	0.0630197783955097	875	449	0.41	0.065	-4.84994	1.10978261185669e-62	down
Undiff.SPG	ENSMUSG00000018593.14	Sparc	0.247802034480957	2.01049329243079	875	449	0.086	0.503	3.01977926290149	1.21665803826597e-62	up
Undiff.SPG	ENSMUSG00000057047.6	1700010B08Rik	2.16103213033448	0.234907024815441	875	449	0.517	0.165	-3.20101	1.70165371552188e-62	down
Undiff.SPG	ENSMUSG00000030590.16	Fam98c	3.39537777444062	0.85885985516473	875	449	0.682	0.39	-1.98295	3.10397748709669e-62	down
Undiff.SPG	ENSMUSG00000035242.16	Oaz1	6.32853174625573	11.8769129519945	875	449	0.793	0.918	0.908206519475636	3.31583345254031e-62	up
Undiff.SPG	ENSMUSG00000020817.17	Rabep1	0.353460271863153	1.90093094565911	875	449	0.144	0.592	2.42675393773542	3.8366568552369e-62	up
Undiff.SPG	ENSMUSG00000041126.17	H2az2	3.0955318465387	7.45474717077618	875	449	0.589	0.857	1.26794486998453	4.03088910521937e-62	up
Undiff.SPG	ENSMUSG00000032518.7	Rpsa	13.3288861371951	24.466752479391	875	449	0.89	0.958	0.876261472181743	4.35992628637035e-62	up
Undiff.SPG	ENSMUSG00000036168.16	Ccdc38	2.24720852036518	0.290227820370976	875	449	0.521	0.178	-2.95244	5.17911355629894e-62	down
Undiff.SPG	ENSMUSG00000069971.6	4933402J07Rik	2.7238905540479	0.494788213613806	875	449	0.573	0.205	-2.46055	6.26295655575286e-62	down
Undiff.SPG	ENSMUSG00000042200.4	Cdrt4	2.57472530611097	0.261601123927306	875	449	0.506	0.14	-3.29848	1.41199595088071e-61	down
Undiff.SPG	ENSMUSG00000079197.11	Psme2	0.502540050760873	2.56515174133746	875	449	0.209	0.644	2.35150287585387	1.48266368796674e-61	up
Undiff.SPG	ENSMUSG00000028392.16	Bspry	2.93035509753613	0.665723385493864	875	449	0.639	0.283	-2.13791	3.6327554540908e-61	down
Undiff.SPG	ENSMUSG00000037437.19	Adam32	2.06681146239274	0.277195719257228	875	449	0.519	0.192	-2.89798	4.49882341598039e-61	down
Undiff.SPG	ENSMUSG00000057666.19	Gapdh	3.21801439677823	7.91530761930952	875	449	0.605	0.864	1.29844803510348	4.54394781256263e-61	up
Undiff.SPG	ENSMUSG00000063229.16	Ldha	3.77071882426747	1.01738007583777	875	449	0.69	0.434	-1.88988	4.58746851797772e-61	down
Undiff.SPG	ENSMUSG00000008668.16	Rps18	14.1004321420146	24.6989838362609	875	449	0.939	0.955	0.808707919151396	7.10224193711332e-61	up
Undiff.SPG	ENSMUSG00000028277.14	Ube2j1	3.89063831561496	1.16941866891438	875	449	0.702	0.519	-1.73413	9.13905739867437e-61	down
Undiff.SPG	ENSMUSG00000022773.20	Ypel1	3.18383856036404	0.880836715671366	875	449	0.67	0.405	-1.8537	2.57162285839687e-60	down
Undiff.SPG	ENSMUSG00000027708.15	Dcun1d1	3.44427026696592	0.902721741894979	875	449	0.617	0.363	-1.93173	2.59771101287195e-60	down
Undiff.SPG	ENSMUSG00000026547.16	Tagln2	0.0726041842849105	0.99748566376448	875	449	0.026	0.363	3.77833043054088	2.94629523238062e-60	up
Undiff.SPG	ENSMUSG00000003345.17	Csnk1g2	3.45143788449486	0.938379570851773	875	449	0.621	0.432	-1.87884	6.45661545038615e-60	down
Undiff.SPG	ENSMUSG00000019906.16	Lin7a	2.00169111865781	0.227473378059221	875	449	0.515	0.145	-3.13689	7.30081284394918e-60	down
Undiff.SPG	ENSMUSG00000027867.11	Spag17	2.34457113071909	0.361614098533991	875	449	0.559	0.183	-2.69646	7.56745940688602e-60	down
Undiff.SPG	ENSMUSG00000083649.6	Rasl2-9	2.19291563122988	0.308759441111454	875	449	0.525	0.198	-2.82789	9.74671114278467e-60	down
Undiff.SPG	ENSMUSG00000032601.14	Prkar2a	2.65981817954972	0.295514751157256	875	449	0.487	0.183	-3.16959	1.38472517140163e-59	down
Undiff.SPG	ENSMUSG00000041165.7	Spem1	2.05314	0.167309328124919	875	449	0.454	0.089	-3.61645	1.4039182252428e-59	down
Undiff.SPG	ENSMUSG00000047518.4	Slfnl1	1.98127906031607	0.163944881490141	875	449	0.454	0.087	-3.59434	1.41704697364862e-59	down
Undiff.SPG	ENSMUSG00000056508.7	1700001K19Rik	2.27435261638715	0.216724523877449	875	449	0.475	0.111	-3.39092	1.51013124088564e-59	down
Undiff.SPG	ENSMUSG00000032065.7	Tex12	0.22700216462979	1.08182311140634	875	449	0.094	0.503	2.25218461307499	1.56907426564308e-59	up
Undiff.SPG	ENSMUSG00000060260.14	Pwwp2b	1.92631185180915	0.137879333313492	875	449	0.432	0.076	-3.80339	1.66856867982503e-59	down
Undiff.SPG	ENSMUSG00000035427.19	Mageb4	0.250149905097028	1.29869685069213	875	449	0.121	0.548	2.37573436445358	1.93218561852648e-59	up
Undiff.SPG	ENSMUSG00000031370.13	Zrsr2	1.03591875626386	3.47867990841539	875	449	0.359	0.759	1.74753128495407	2.07773733099995e-59	up
Undiff.SPG	ENSMUSG00000018428.16	Akap1	2.53726642600587	0.456585864571795	875	449	0.537	0.287	-2.47406	2.64621093429767e-59	down
Undiff.SPG	ENSMUSG00000076433.5	Cep295nl	2.02804890994534	0.239378871148202	875	449	0.506	0.129	-3.08219	3.56870953361559e-59	down
Undiff.SPG	ENSMUSG00000031518.7	Spata4	2.85241517482902	0.712663054481446	875	449	0.63	0.292	-2.00074	3.61181177217297e-59	down
Undiff.SPG	ENSMUSG00000032534.19	Cep63	2.85236255223116	0.647326175992992	875	449	0.624	0.314	-2.13942	5.08664495710126e-59	down
Undiff.SPG	ENSMUSG00000022863.16	Btg3	0.547056262707148	2.13944712897762	875	449	0.227	0.684	1.96728064117002	1.17798048809308e-58	up
Undiff.SPG	ENSMUSG00000005161.16	Prdx2	0.56134365842349	2.65623838687721	875	449	0.214	0.664	2.24222578236023	1.18577243330145e-58	up
Undiff.SPG	ENSMUSG00000031631.16	Cfap97	3.10289074702482	0.876695226385644	875	449	0.645	0.459	-1.82335	1.3486303733799e-58	down
Undiff.SPG	ENSMUSG00000037885.19	Stk35	2.46971727098464	0.476625694515143	875	449	0.553	0.305	-2.37317	1.919565629996e-58	down
Undiff.SPG	ENSMUSG00000032869.16	Psmf1	2.31734949582171	0.436406892931362	875	449	0.533	0.29	-2.40846	2.14742642971349e-58	down
Undiff.SPG	ENSMUSG00000026853.16	Crat	2.13117559990399	0.376522202437662	875	449	0.542	0.216	-2.50053	2.55415994044454e-58	down
Undiff.SPG	ENSMUSG00000037852.9	Cpe	0.0387338401405197	1.01292149715438	875	449	0.014	0.316	4.70520660213218	3.06175356075777e-58	up
Undiff.SPG	ENSMUSG00000064363.1	mt-Nd4	4.01300110594118	11.7696581393678	875	449	0.655	0.86	1.55229526536469	3.95929689193994e-58	up
Undiff.SPG	ENSMUSG00000029348.12	Asphd2	0.0515748151006298	0.700230295248209	875	449	0.029	0.361	3.7605022710543	4.49217887676904e-58	up
Undiff.SPG	ENSMUSG00000015656.18	Hspa8	3.69476257647129	8.34243730358124	875	449	0.629	0.884	1.17496552540458	4.72526036950354e-58	up
Undiff.SPG	ENSMUSG00000011877.14	Git1	2.26199335093389	0.445490134166164	875	449	0.561	0.29	-2.34387	4.81241903188576e-58	down
Undiff.SPG	ENSMUSG00000037628.11	Cdkn3	3.36847016939139	0.852851942562499	875	449	0.688	0.39	-1.9816	4.83389606524152e-58	down
Undiff.SPG	ENSMUSG00000054523.14	Ms4a5	2.09309351659074	0.269358530484032	875	449	0.495	0.12	-2.95757	5.7300623093581e-58	down
Undiff.SPG	ENSMUSG00000076436.2	Oxct2a	1.60211250153718	0.0493627902313233	875	449	0.379	0.04	-5.01758	6.44547990716382e-58	down
Undiff.SPG	ENSMUSG00000001211.16	Agpat3	2.97426829315163	0.693823710759811	875	449	0.593	0.318	-2.09973	7.011056293274e-58	down
Undiff.SPG	ENSMUSG00000042616.9	Oscp1	3.16798732017257	0.826408227150793	875	449	0.655	0.383	-1.93851	7.05223766803618e-58	down
Undiff.SPG	ENSMUSG00000040385.8	Ppp1ca	1.47350094715674	4.34157320931155	875	449	0.406	0.8	1.55890524689362	7.5483733646513e-58	up
Undiff.SPG	ENSMUSG00000053111.14	Fank1	2.34018764560135	0.384608220293453	875	449	0.554	0.207	-2.60485	7.96587611872552e-58	down
Undiff.SPG	ENSMUSG00000024728.14	Ms4a19	3.00928400604029	0.741867106353477	875	449	0.633	0.33	-2.02004	9.73032752867685e-58	down
Undiff.SPG	ENSMUSG00000110344.2	Gm45716	0.259510005510417	1.51271797146099	875	449	0.122	0.539	2.54282051516999	1.02936858869597e-57	up
Undiff.SPG	ENSMUSG00000017778.15	Cox7c	4.06213510560886	8.31829697541363	875	449	0.747	0.886	1.03403179640661	1.06978349770629e-57	up
Undiff.SPG	ENSMUSG00000066382.5	Iqcf5	2.41506839750899	0.420039696001237	875	449	0.546	0.189	-2.52318	1.4414713232318e-57	down
Undiff.SPG	ENSMUSG00000044468.15	Tent5c	2.66351727937582	0.605224952845811	875	449	0.582	0.292	-2.13761	2.01485451465529e-57	down
Undiff.SPG	ENSMUSG00000026817.15	Ak1	2.09177223669334	0.232414608365105	875	449	0.462	0.12	-3.1694	2.84359800355018e-57	down
Undiff.SPG	ENSMUSG00000060636.15	Rpl35a	12.1159009361203	20.6493180034363	875	449	0.926	0.955	0.769187525653733	2.90458014194478e-57	up
Undiff.SPG	ENSMUSG00000040456.3	H2ap	2.34153600921865	0.273685305610948	875	449	0.49	0.14	-3.0964	2.9655853888051e-57	down
Undiff.SPG	ENSMUSG00000027602.10	Map1lc3a	6.82092603395134	3.09657489104796	875	449	0.879	0.726	-1.13927	3.15541732070469e-57	down
Undiff.SPG	ENSMUSG00000018677.10	Slc25a39	3.93225324996506	1.55909888822891	875	449	0.749	0.599	-1.33459	3.15912476102239e-57	down
Undiff.SPG	ENSMUSG00000024646.15	Cyb5a	0.134793006071636	1.22542989532823	875	449	0.057	0.423	3.18351822291436	7.60307692737655e-57	up
Undiff.SPG	ENSMUSG00000016319.4	Slc25a5	0.110354827070158	1.06626113315527	875	449	0.048	0.403	3.27116772950097	8.89287184492153e-57	up
Undiff.SPG	ENSMUSG00000005656.10	Snx6	0.648251062100413	2.53518479668904	875	449	0.245	0.666	1.96730071425052	1.1977071664744e-56	up
Undiff.SPG	ENSMUSG00000026074.16	Map4k4	0.215027050595923	1.30064440398767	875	449	0.088	0.481	2.59607665137558	1.26643725773646e-56	up
Undiff.SPG	ENSMUSG00000109864.2	Eid3	2.27832647213556	0.330420943904319	875	449	0.533	0.196	-2.78522	1.41557811946653e-56	down
Undiff.SPG	ENSMUSG00000101892.2	9130401M01Rik	0.242451568757846	1.34434003631515	875	449	0.126	0.541	2.4706419950301	1.42671576252413e-56	up
Undiff.SPG	ENSMUSG00000026203.17	Dnajb2	1.80826320327621	0.230715437653432	875	449	0.489	0.147	-2.96987	2.06293904527334e-56	down
Undiff.SPG	ENSMUSG00000000787.13	Ddx3x	0.033798937808803	0.485357697482402	875	449	0.017	0.318	3.8400336117706	2.38533578512867e-56	up
Undiff.SPG	ENSMUSG00000055826.6	Tescl	2.28794753471845	0.42424747203685	875	449	0.545	0.223	-2.4308	5.02993957371139e-56	down
Undiff.SPG	ENSMUSG00000037563.16	Rps16	11.7827828308077	21.9273779153885	875	449	0.872	0.962	0.896047327802596	5.51539083255309e-56	up
Undiff.SPG	ENSMUSG00000044863.8	Defb36	0.216096248153927	1.72265270817988	875	449	0.064	0.432	2.99430223333565	6.91950018028073e-56	up
Undiff.SPG	ENSMUSG00000028382.16	Ptbp3	0.218350079174766	1.23467378325431	875	449	0.103	0.503	2.49887122327278	7.35973142681652e-56	up
Undiff.SPG	ENSMUSG00000032348.7	Gsta4	0.21822411697689	1.64060312419302	875	449	0.091	0.483	2.90977080483268	8.30296707167286e-56	up
Undiff.SPG	ENSMUSG00000031633.5	Slc25a4	0.13155903029706	0.965727546415867	875	449	0.062	0.428	2.87495913419031	8.75583773945304e-56	up
Undiff.SPG	ENSMUSG00000025508.14	Rplp2	10.4609159866423	19.0989102192316	875	449	0.874	0.942	0.868474899756291	9.16965178625948e-56	up
Undiff.SPG	ENSMUSG00000090840.3	1700092M07Rik	2.22110307107107	0.400096169231883	875	449	0.535	0.205	-2.47256	9.39404118539845e-56	down
Undiff.SPG	ENSMUSG00000023367.15	Tmem176a	0.0102095950966373	0.765755156788628	875	449	5e-03	0.269	6.21501198871765	9.71900885861972e-56	up
Undiff.SPG	ENSMUSG00000038056.16	Kmt2c	0.346626809293077	1.84136046717422	875	449	0.149	0.568	2.40897912880479	9.75673860185045e-56	up
Undiff.SPG	ENSMUSG00000062732.11	Lypd4	2.5534017445701	0.583911778668909	875	449	0.581	0.307	-2.12841	1.31981943940051e-55	down
Undiff.SPG	ENSMUSG00000031233.7	Pgk2	2.0878867820636	0.38787106558074	875	449	0.51	0.16	-2.42809	1.4577880266716e-55	down
Undiff.SPG	ENSMUSG00000027886.8	1700013F07Rik	2.64309657842346	0.53890235843473	875	449	0.589	0.256	-2.29392	3.15449812968299e-55	down
Undiff.SPG	ENSMUSG00000026238.15	Ptma	13.382787011461	25.519216736889	875	449	0.825	0.964	0.931200328733468	3.21554573069641e-55	up
Undiff.SPG	ENSMUSG00000092305.2	Prps1l1	2.54504865686778	0.570233674002204	875	449	0.586	0.254	-2.15787	3.2725997502999e-55	down
Undiff.SPG	ENSMUSG00000005873.7	Reep5	0.334639775039125	1.75691632347819	875	449	0.141	0.557	2.39201570192572	4.02230230816408e-55	up
Undiff.SPG	ENSMUSG00000064341.1	mt-Nd1	2.14056617369026	6.33737075768598	875	449	0.488	0.817	1.56584735315508	6.32343618931e-55	up
Undiff.SPG	ENSMUSG00000032366.16	Tpm1	0.128991745651781	0.836513044740062	875	449	0.056	0.41	2.6961637379308	7.7336380747728e-55	up
Undiff.SPG	ENSMUSG00000014771.14	Pdcd2	0.348675314695642	1.34407746481806	875	449	0.16	0.586	1.94635378320315	9.92712308248934e-55	up
Undiff.SPG	ENSMUSG00000020949.10	Fkbp3	1.14951861977097	3.46576556895245	875	449	0.383	0.766	1.59206036388093	1.08662761210262e-54	up
Undiff.SPG	ENSMUSG00000100937.2	Nscme3l	2.92779029720496	0.659141797198318	875	449	0.616	0.339	-2.15098	1.2230050578179e-54	down
Undiff.SPG	ENSMUSG00000031554.19	Adam5	2.51906972012979	0.48090652935191	875	449	0.57	0.207	-2.38882	1.2562085821645e-54	down
Undiff.SPG	ENSMUSG00000036463.9	4930544G11Rik	2.15390428094707	0.361136988329994	875	449	0.534	0.229	-2.576	1.61386015904954e-54	down
Undiff.SPG	ENSMUSG00000002409.19	Dyrk1b	1.90970829236344	0.293161007039337	875	449	0.499	0.158	-2.70317	2.32243803358394e-54	down
Undiff.SPG	ENSMUSG00000031727.9	Pmfbp1	1.69779831982341	0.185563635605195	875	449	0.464	0.114	-3.19299	2.35273857197498e-54	down
Undiff.SPG	ENSMUSG00000038180.12	Spag4	2.46236148375385	0.521580598540115	875	449	0.559	0.292	-2.23886	2.40213067261819e-54	down
Undiff.SPG	ENSMUSG00000024805.17	Pcgf5	0.933166033838872	3.03487388202568	875	449	0.318	0.744	1.70132380631902	2.41695145558775e-54	up
Undiff.SPG	ENSMUSG00000022013.5	Dnajc15	5.78959919825227	2.48353084425911	875	449	0.865	0.735	-1.22104	2.57805781270374e-54	down
Undiff.SPG	ENSMUSG00000019998.7	Stx7	0.0787138045883307	0.736507722371267	875	449	0.047	0.39	3.22437627071412	2.93754738054887e-54	up
Undiff.SPG	ENSMUSG00000032399.9	Rpl4	3.23653245234178	6.9190179500634	875	449	0.642	0.851	1.09609459033054	3.16096888927814e-54	up
Undiff.SPG	ENSMUSG00000020803.4	Txndc17	0.465399318166141	1.80186870312033	875	449	0.207	0.637	1.95272299468149	3.2433323864802e-54	up
Undiff.SPG	ENSMUSG00000029538.15	Srsf9	1.72457065497548	4.73115480219717	875	449	0.467	0.806	1.45590196988225	3.59348629039556e-54	up
Undiff.SPG	ENSMUSG00000036557.9	Stpg4	3.03305562002079	0.78809707831766	875	449	0.647	0.347	-1.94419	3.73248269717999e-54	down
Undiff.SPG	ENSMUSG00000012211.14	Tex22	2.68503	0.604716706151469	875	449	0.578	0.281	-2.15042	3.89008212718878e-54	down
Undiff.SPG	ENSMUSG00000007041.10	Clic1	0.137426172440034	1.35090314228949	875	449	0.062	0.421	3.29625292279049	3.90879494379287e-54	up
Undiff.SPG	ENSMUSG00000020435.18	Osbp2	2.09621976577648	0.347857800066548	875	449	0.513	0.163	-2.59087	4.35497946713768e-54	down
Undiff.SPG	ENSMUSG00000072770.10	Acrbp	2.47403748084114	0.483849700093096	875	449	0.554	0.274	-2.354	4.38852955708091e-54	down
Undiff.SPG	ENSMUSG00000071341.5	Egr4	0.0993379039249429	1.0507272518268	875	449	0.045	0.383	3.40158582444663	4.57198691368075e-54	up
Undiff.SPG	ENSMUSG00000072772.4	Grcc10	0.277341513608773	0.867680798833728	875	449	0.113	0.494	1.64514698990456	4.61967022474675e-54	up
Undiff.SPG	ENSMUSG00000062169.14	Cnih4	0.48048668170528	1.81560924746698	875	449	0.209	0.635	1.91766462663516	4.86703988999397e-54	up
Undiff.SPG	ENSMUSG00000022400.10	Rbx1	2.7163844901039	6.17211897738601	875	449	0.571	0.835	1.18404843671381	5.04308643237389e-54	up
Undiff.SPG	ENSMUSG00000075249.13	Fsip2	2.3771916091237	0.396283707685121	875	449	0.552	0.187	-2.58435	5.39862476738179e-54	down
Undiff.SPG	ENSMUSG00000031431.14	Tsc22d3	0.741441405719024	2.57049446167138	875	449	0.288	0.717	1.79350287146463	5.53589174079123e-54	up
Undiff.SPG	ENSMUSG00000025134.3	Alyref	0.786219408100809	2.64658996028184	875	449	0.311	0.719	1.75100183507314	9.90298884391485e-54	up
Undiff.SPG	ENSMUSG00000018570.18	2810408A11Rik	1.77313510634533	0.191270497447759	875	449	0.421	0.116	-3.21194	1.0829909877314e-53	down
Undiff.SPG	ENSMUSG00000063129.2	Aldoart2	1.98768881205482	0.310941630704634	875	449	0.485	0.129	-2.67598	1.23476178631539e-53	down
Undiff.SPG	ENSMUSG00000087122.2	4930403D09Rik	2.1548500642105	0.39350161992033	875	449	0.529	0.225	-2.45285	1.46391558445994e-53	down
Undiff.SPG	ENSMUSG00000020164.8	Kcnmb4os1	1.98753400521034	0.343505298046536	875	449	0.505	0.189	-2.53223	1.63883265311858e-53	down
Undiff.SPG	ENSMUSG00000015932.9	Dstn	0.64111678603199	2.50215993588944	875	449	0.216	0.644	1.96434756654635	1.76456917883884e-53	up
Undiff.SPG	ENSMUSG00000041841.9	Rpl37	11.3860804553729	18.2240243926636	875	449	0.929	0.944	0.678565629851926	2.41877393662124e-53	up
Undiff.SPG	ENSMUSG00000044444.7	Pfn3	2.53648177613746	0.599179661656099	875	449	0.595	0.247	-2.08158	3.06916375482399e-53	down
Undiff.SPG	ENSMUSG00000000295.14	Hddc2	0.204884523397437	1.03813738652504	875	449	0.103	0.492	2.34054945109393	3.27883715847706e-53	up
Undiff.SPG	ENSMUSG00000070283.5	Ndufaf3	2.39538188328936	0.435620252185488	875	449	0.535	0.29	-2.45884	4.18214115114232e-53	down
Undiff.SPG	ENSMUSG00000035504.17	Reep6	2.11876481111598	0.344737243300693	875	449	0.471	0.198	-2.6193	4.52980847762891e-53	down
Undiff.SPG	ENSMUSG00000008822.16	Acyp1	3.96780750642083	1.27287210546329	875	449	0.71	0.51	-1.64018	8.59890731440334e-53	down
Undiff.SPG	ENSMUSG00000021131.15	Erh	2.15687901472517	5.03335050074282	875	449	0.553	0.797	1.22253558623475	1.02718865044557e-52	up
Undiff.SPG	ENSMUSG00000061286.8	Exosc5	4.04488744819136	1.4824292660162	875	449	0.739	0.577	-1.44807	1.04120943681221e-52	down
Undiff.SPG	ENSMUSG00000019795.18	Pcmt1	4.09174590893639	1.65048975200102	875	449	0.761	0.63	-1.30977	1.07378919498005e-52	down
Undiff.SPG	ENSMUSG00000021018.9	Polr2h	0.371604241101064	1.4834263705626	875	449	0.17	0.59	1.99680351742298	1.15441499853321e-52	up
Undiff.SPG	ENSMUSG00000043644.5	0610009L18Rik	2.06249222089498	0.3431063791947	875	449	0.489	0.218	-2.58731	1.31754125227406e-52	down
Undiff.SPG	ENSMUSG00000037979.14	Ccdc92	2.4489880262474	0.712739311583009	875	449	0.614	0.37	-1.7806	1.33111183558236e-52	down
Undiff.SPG	ENSMUSG00000079641.4	Rpl39	1.51608003815494	4.61245547774859	875	449	0.363	0.786	1.60512518747516	1.62931858133607e-52	up
Undiff.SPG	ENSMUSG00000004865.17	Srpk1	5.20220418010869	2.35699128638421	875	449	0.845	0.706	-1.14214	1.65749234703804e-52	down
Undiff.SPG	ENSMUSG00000024501.21	Dpysl3	1.85078964227871	0.251619071775246	875	449	0.481	0.122	-2.87833	1.87019610426687e-52	down
Undiff.SPG	ENSMUSG00000005474.10	Myl10	2.90349087907387	0.823538713305812	875	449	0.626	0.359	-1.81775	2.56435031326735e-52	down
Undiff.SPG	ENSMUSG00000006412.11	Pfdn2	1.20402419721265	3.47870932534883	875	449	0.39	0.768	1.53060940260534	3.45110223074093e-52	up
Undiff.SPG	ENSMUSG00000038235.5	F11r	0.070921162210334	0.628857667024485	875	449	0.032	0.341	3.14664204320188	4.43644737004102e-52	up
Undiff.SPG	ENSMUSG00000037161.15	Mgarp	0.0194386016938425	0.676816094815206	875	449	0.01	0.278	5.11457789206035	4.65598233171675e-52	up
Undiff.SPG	ENSMUSG00000039330.6	Tsga10ip	1.65766630402246	0.216367690175308	875	449	0.457	0.145	-2.93702	5.37555616126163e-52	down
Undiff.SPG	ENSMUSG00000022085.5	Pebp4	2.44044290778359	0.53428701277131	875	449	0.569	0.212	-2.19125	5.82579865831675e-52	down
Undiff.SPG	ENSMUSG00000028367.6	Txn1	0.383238198766305	1.76000143723287	875	449	0.173	0.588	2.19896890425061	6.2263939131277e-52	up
Undiff.SPG	ENSMUSG00000063235.19	Ptpmt1	2.68147819863248	0.75468324823586	875	449	0.621	0.399	-1.82895	6.97080058753078e-52	down
Undiff.SPG	ENSMUSG00000029147.12	Ppm1g	3.80238650454184	1.43894326413374	875	449	0.726	0.586	-1.40183	8.03190007278445e-52	down
Undiff.SPG	ENSMUSG00000023873.14	1700010I14Rik	2.15996161748475	0.393959839872562	875	449	0.52	0.185	-2.45459	9.12478265012026e-52	down
Undiff.SPG	ENSMUSG00000110622.2	Iqcn	1.28879087733393	0.0714183864836278	875	449	0.39	0.058	-4.17167	9.94006093484275e-52	down
Undiff.SPG	ENSMUSG00000001707.9	Eef1e1	0.280472589990085	1.20514357555081	875	449	0.146	0.552	2.10287876000653	1.13186155315783e-51	up
Undiff.SPG	ENSMUSG00000027547.18	Sall4	0.197528598765287	1.24872854310758	875	449	0.099	0.477	2.65971177787104	1.21047897226204e-51	up
Undiff.SPG	ENSMUSG00000028572.14	Hook1	3.21369624644617	1.12395562799574	875	449	0.65	0.526	-1.51557	1.25705260361331e-51	down
Undiff.SPG	ENSMUSG00000072878.5	1700123L14Rik	2.31126405063141	0.481220209306045	875	449	0.557	0.22	-2.26368	1.39799477245716e-51	down
Undiff.SPG	ENSMUSG00000050122.20	Vwa3b	1.61097935362554	0.173594446587363	875	449	0.443	0.111	-3.2134	1.64357960097764e-51	down
Undiff.SPG	ENSMUSG00000054091.10	1810037I17Rik	0.408805014930981	1.74243523678106	875	449	0.174	0.586	2.09135016821284	1.66712486585878e-51	up
Undiff.SPG	ENSMUSG00000032530.15	Lyzl4	1.86108679796188	0.278023847406361	875	449	0.483	0.167	-2.74242	2.02848573540936e-51	down
Undiff.SPG	ENSMUSG00000024610.16	Cd74	0.0784235718567071	1.23845803965267	875	449	9e-03	0.267	3.97939186641484	2.09772565942365e-51	up
Undiff.SPG	ENSMUSG00000075302.11	Erich2	2.36809019127446	0.522087784439066	875	449	0.566	0.232	-2.18114	2.2247313304973e-51	down
Undiff.SPG	ENSMUSG00000094445.8	1700015G11Rik	1.39887890388039	0.0607862870550511	875	449	0.352	0.036	-4.52211	2.36434414005163e-51	down
Undiff.SPG	ENSMUSG00000046173.4	Pabpc6	1.68125492261311	0.160667534241172	875	449	0.439	0.111	-3.38658	2.54997277761564e-51	down
Undiff.SPG	ENSMUSG00000024570.8	Rbfa	0.52968408526501	2.15716657588088	875	449	0.211	0.624	2.02572805212415	2.7087447888141e-51	up
Undiff.SPG	ENSMUSG00000046826.8	Fam187b	1.87704785510898	0.237577475009168	875	449	0.443	0.136	-2.98147	2.81446464705271e-51	down
Undiff.SPG	ENSMUSG00000027404.16	Snrpb	2.25088079853111	5.2952262836731	875	449	0.528	0.817	1.23416583165044	3.04185527696072e-51	up
Undiff.SPG	ENSMUSG00000032892.15	Rangrf	2.69323768013003	0.8388394826196	875	449	0.606	0.443	-1.68276	3.45075925024379e-51	down
Undiff.SPG	ENSMUSG00000042707.7	Dnali1	1.98616575122841	0.370167489532243	875	449	0.525	0.194	-2.42342	4.07758660235127e-51	down
Undiff.SPG	ENSMUSG00000114138.2	Gm36423	2.27743848158786	0.499706265016493	875	449	0.545	0.256	-2.18803	4.25286640626199e-51	down
Undiff.SPG	ENSMUSG00000025068.9	Gsto1	0.127711015295772	0.862432513912917	875	449	0.065	0.414	2.75456666222182	5.02271777114197e-51	up
Undiff.SPG	ENSMUSG00000038782.8	1700028J19Rik	3.00599030417012	0.733873695832597	875	449	0.606	0.339	-2.03409	5.17288462440876e-51	down
Undiff.SPG	ENSMUSG00000032323.14	Cyp11a1	0.00337643258287472	0.653773113712443	875	449	2e-03	0.238	7.55525928064067	5.34245040565106e-51	up
Undiff.SPG	ENSMUSG00000109745.2	1700018G05Rik	0.111256410035055	1.02813191591554	875	449	0.045	0.37	3.20690918676389	5.91957854529559e-51	up
Undiff.SPG	ENSMUSG00000074817.3	Papolb	1.9872137191768	0.358768642008168	875	449	0.51	0.178	-2.46929	6.372243599896e-51	down
Undiff.SPG	ENSMUSG00000042737.10	Dpm3	0.282531818215444	1.30504838255935	875	449	0.145	0.546	2.20721804027152	7.00048882162817e-51	up
Undiff.SPG	ENSMUSG00000041566.4	Tssk1	2.54675879440063	0.611303568139278	875	449	0.605	0.287	-2.05852	8.32336739280162e-51	down
Undiff.SPG	ENSMUSG00000006699.18	Cdc42	1.23997052349263	3.59761807384645	875	449	0.406	0.78	1.53665996803459	1.48768177078743e-50	up
Undiff.SPG	ENSMUSG00000014226.11	Cacybp	2.98129086778221	6.48661774323562	875	449	0.624	0.844	1.12150313549644	1.54609997422715e-50	up
Undiff.SPG	ENSMUSG00000033161.11	Atp1a1	0.0880035164155376	0.768908733618275	875	449	0.043	0.365	3.12572847623135	1.60130581537683e-50	up
Undiff.SPG	ENSMUSG00000032827.16	Ppp1r9a	0.144777519237972	1.09177898284364	875	449	0.066	0.414	2.91390731244992	1.64266186640169e-50	up
Undiff.SPG	ENSMUSG00000029867.6	Llcfc1	2.41092697719687	0.578741113267235	875	449	0.543	0.22	-2.05841	2.08088365976166e-50	down
Undiff.SPG	ENSMUSG00000115676.2	4930449C09Rik	1.34741694127999	0.0873061774665117	875	449	0.394	0.082	-3.94642	2.15740359295854e-50	down
Undiff.SPG	ENSMUSG00000027523.21	Gnas	0.375636331206678	1.69659461691778	875	449	0.134	0.528	2.17493439494009	2.69916714439947e-50	up
Undiff.SPG	ENSMUSG00000034151.14	Zbbx	1.77759818708377	0.28541834042539	875	449	0.487	0.131	-2.63836	2.71459008956383e-50	down
Undiff.SPG	ENSMUSG00000045031.19	Cetn4	2.0892908564108	0.420700988804918	875	449	0.521	0.243	-2.31187	2.92279687729883e-50	down
Undiff.SPG	ENSMUSG00000055602.18	Tcp10b	1.58653329371124	0.20433821677122	875	449	0.437	0.114	-2.95623	2.94756647800068e-50	down
Undiff.SPG	ENSMUSG00000019179.11	Mdh2	1.49912159456579	4.00887876303923	875	449	0.424	0.775	1.4190211364243	4.12077235317743e-50	up
Undiff.SPG	ENSMUSG00000049517.9	Rps23	8.28757666392556	14.8110490168027	875	449	0.881	0.964	0.837643942302785	4.3095927292101e-50	up
Undiff.SPG	ENSMUSG00000037601.12	Nme1	2.49630511803068	5.70534902873569	875	449	0.567	0.817	1.19248835902063	4.37784649364819e-50	up
Undiff.SPG	ENSMUSG00000056917.14	Sipa1	0.0734350017807766	0.566829411627968	875	449	0.03	0.325	2.94666609229428	4.65032555571345e-50	up
Undiff.SPG	ENSMUSG00000009185.3	Ccl8	0.00845622270085858	1.00851316339099	875	449	2e-03	0.234	6.88118321040518	5.21314764629845e-50	up
Undiff.SPG	ENSMUSG00000037805.16	Rpl10a	5.81722740269058	11.1712336019013	875	449	0.721	0.906	0.941373013606272	5.52561896211825e-50	up
Undiff.SPG	ENSMUSG00000059173.20	Pde1a	1.59038988338695	0.230883074414123	875	449	0.457	0.145	-2.78361	7.2168782242959e-50	down
Undiff.SPG	ENSMUSG00000076438.6	Oxct2b	1.32655393307904	0.0694715610801775	875	449	0.352	0.031	-4.25315	7.23639930696937e-50	down
Undiff.SPG	ENSMUSG00000047721.9	Bola2	1.13147299470228	3.11607560717312	875	449	0.379	0.775	1.46144688455189	7.40481837415055e-50	up
Undiff.SPG	ENSMUSG00000008301.12	Phax	0.487694343832076	1.69017864413325	875	449	0.202	0.619	1.79291616111491	8.25575610285146e-50	up
Undiff.SPG	ENSMUSG00000041353.13	Tmem29	0.251937351014907	0.972776576385766	875	449	0.115	0.492	1.94861923795642	9.62801304595711e-50	up
Undiff.SPG	ENSMUSG00000039197.11	Adk	0.552670866618164	1.90472830309011	875	449	0.232	0.653	1.7849074756532	9.98828701791364e-50	up
Undiff.SPG	ENSMUSG00000053783.6	1700016K19Rik	2.0953750417275	0.457826280904117	875	449	0.523	0.265	-2.19409	1.01163025951244e-49	down
Undiff.SPG	ENSMUSG00000008540.12	Mgst1	0.010414046985437	0.497864480691596	875	449	3e-03	0.238	5.56565284766754	1.31359589538238e-49	up
Undiff.SPG	ENSMUSG00000000420.16	Galnt1	0.370944307992797	1.11606973954144	875	449	0.158	0.548	1.58889305850015	1.51305281012043e-49	up
Undiff.SPG	ENSMUSG00000006494.12	Pdk1	0.0572679219138724	0.800803984851472	875	449	0.03	0.327	3.80331313361114	1.64171402512499e-49	up
Undiff.SPG	ENSMUSG00000046330.11	Rpl37a	14.3741488744804	21.9518193832892	875	449	0.967	0.953	0.610860518365016	1.673450748843e-49	up
Undiff.SPG	ENSMUSG00000074698.11	Csnk2a1	0.81719311477942	2.51022662432279	875	449	0.302	0.708	1.61894960292283	1.70424097827e-49	up
Undiff.SPG	ENSMUSG00000021838.18	Samd4	2.54149128137652	0.648609136020062	875	449	0.595	0.296	-1.97009	1.70620373581316e-49	down
Undiff.SPG	ENSMUSG00000092519.3	Actl9	1.89086293981125	0.328646356670589	875	449	0.465	0.16	-2.52407	1.71264656853577e-49	down
Undiff.SPG	ENSMUSG00000045624.16	Esf1	0.563265636105528	1.97972204188714	875	449	0.233	0.648	1.81322728745007	1.8819050416086e-49	up
Undiff.SPG	ENSMUSG00000031085.17	Acte1	1.41866711818712	0.0826924157801744	875	449	0.351	0.033	-4.099	2.03351351448178e-49	down
Undiff.SPG	ENSMUSG00000064360.1	mt-Nd3	0.381665834228483	1.46023509229246	875	449	0.165	0.568	1.93553955064644	2.22725680013931e-49	up
Undiff.SPG	ENSMUSG00000037138.19	Aff3	0.362051620655756	1.75205241131486	875	449	0.082	0.439	2.27446253690613	2.78270986836283e-49	up
Undiff.SPG	ENSMUSG00000003153.11	Slc2a3	1.61613205156218	0.224567280072184	875	449	0.442	0.176	-2.84677	2.90591871281867e-49	down
Undiff.SPG	ENSMUSG00000012405.17	Rpl15	12.9651159821105	21.809494993278	875	449	0.922	0.944	0.750316739567601	3.14491302291957e-49	up
Undiff.SPG	ENSMUSG00000031513.9	Leprotl1	0.36949309162782	1.44734718488927	875	449	0.181	0.581	1.96950101195804	3.24586400492588e-49	up
Undiff.SPG	ENSMUSG00000018509.9	Cenpv	7.46040316849279	3.4673	875	449	0.885	0.773	-1.10542	3.42907033350725e-49	down
Undiff.SPG	ENSMUSG00000022913.17	Psmg1	0.584987265198182	1.83494479498447	875	449	0.232	0.65	1.64909155847265	3.75910142190733e-49	up
Undiff.SPG	ENSMUSG00000006728.13	Cdk4	0.469253173268134	1.86475150041089	875	449	0.19	0.595	1.99031493369694	3.98281563528766e-49	up
Undiff.SPG	ENSMUSG00000039001.13	Rps21	7.25357669410872	13.015748565755	875	449	0.806	0.92	0.843485021992896	4.82520192759291e-49	up
Undiff.SPG	ENSMUSG00000052942.14	Glis3	0.331571012325443	2.69224855579172	875	449	0.087	0.434	3.02104036284947	5.17318293001187e-49	up
Undiff.SPG	ENSMUSG00000067847.14	Romo1	0.933829029572903	2.99826204141017	875	449	0.333	0.731	1.68278976700563	6.46184442453577e-49	up
Undiff.SPG	ENSMUSG00000027566.16	Psma7	2.47010533199564	5.8690519787535	875	449	0.547	0.844	1.24852109787794	6.55837981332036e-49	up
Undiff.SPG	ENSMUSG00000040242.15	Fgfr1op2	5.03709317906301	2.37746405080132	875	449	0.825	0.717	-1.08314	7.30861028397811e-49	down
Undiff.SPG	ENSMUSG00000006717.8	Acot13	0.127966011745743	1.01951265456017	875	449	0.07	0.412	2.99306163851184	8.53036751715268e-49	up
Undiff.SPG	ENSMUSG00000021843.18	Ktn1	0.0883022215399906	0.768198806845944	875	449	0.038	0.343	3.11951298319577	8.62380647486485e-49	up
Undiff.SPG	ENSMUSG00000079476.2	1700011M02Rik	0.0873666045035446	1.0230030718176	875	449	0.04	0.35	3.54807539671339	9.97980540082841e-49	up
Undiff.SPG	ENSMUSG00000074212.8	Dnajb14	2.56493023551369	0.779287929638981	875	449	0.592	0.339	-1.71856	1.45553225695332e-48	down
Undiff.SPG	ENSMUSG00000015671.12	Psma2	1.64220662664894	4.26108971903295	875	449	0.45	0.784	1.37553277495096	2.11909250624292e-48	up
Undiff.SPG	ENSMUSG00000038246.8	Fam50b	2.12865549756881	0.398508210153768	875	449	0.531	0.22	-2.41697	2.41320841209693e-48	down
Undiff.SPG	ENSMUSG00000035522.4	Tsga8	3.99345809187014	1.51353913860577	875	449	0.765	0.523	-1.39965	2.53634346621178e-48	down
Undiff.SPG	ENSMUSG00000068039.14	Tcp1	8.77519340481853	4.39749117016682	875	449	0.941	0.82	-0.996734	2.60201586482058e-48	down
Undiff.SPG	ENSMUSG00000031927.10	1700012B09Rik	2.60546091539941	0.682829496975104	875	449	0.593	0.31	-1.93179	3.00144825029288e-48	down
Undiff.SPG	ENSMUSG00000034265.9	Zdhhc14	0.159583239977941	1.06568346800473	875	449	0.061	0.392	2.73862955636643	3.29566320802827e-48	up
Undiff.SPG	ENSMUSG00000060206.12	Zfp462	0.194446283793264	1.24736478766664	875	449	0.065	0.401	2.68081376556951	3.44424972149632e-48	up
Undiff.SPG	ENSMUSG00000051036.14	Ttc24	1.5679214404741	0.0956035372557861	875	449	0.367	0.053	-4.03423	3.97527003814565e-48	down
Undiff.SPG	ENSMUSG00000040163.15	1700034J05Rik	1.61261193453985	0.237494378728384	875	449	0.451	0.12	-2.76292	4.43699132133061e-48	down
Undiff.SPG	ENSMUSG00000019876.16	Pkib	2.09954209589139	0.384088356879985	875	449	0.498	0.174	-2.45026	6.10968778487883e-48	down
Undiff.SPG	ENSMUSG00000043284.13	Tmem11	0.290338301483528	1.0795137940383	875	449	0.136	0.519	1.89421168903397	6.55747025774932e-48	up
Undiff.SPG	ENSMUSG00000032900.16	Tex43	2.25820554611517	0.442849359972637	875	449	0.537	0.232	-2.35003	6.63593007962842e-48	down
Undiff.SPG	ENSMUSG00000091625.9	Lsm5	0.45311364057274	1.65006810143528	875	449	0.197	0.601	1.86434980990185	6.71817438829944e-48	up
Undiff.SPG	ENSMUSG00000002058.14	Unc119	0.484745068336045	1.71750600921851	875	449	0.206	0.615	1.82480342915979	6.92630065715382e-48	up
Undiff.SPG	ENSMUSG00000031878.19	Nae1	0.522832207641288	2.02099262621678	875	449	0.215	0.617	1.95043960731757	7.18517705795411e-48	up
Undiff.SPG	ENSMUSG00000064367.1	mt-Nd5	0.733660106577528	2.43471525800956	875	449	0.27	0.673	1.73043193705399	7.5318192807393e-48	up
Undiff.SPG	ENSMUSG00000042800.6	Spata46	3.07550582199226	0.917886809637155	875	449	0.645	0.341	-1.74433	7.787614968285e-48	down
Undiff.SPG	ENSMUSG00000027606.13	Dnajc5b	1.6336579545891	0.225522640776914	875	449	0.434	0.136	-2.85621	8.1657185392376e-48	down
Undiff.SPG	ENSMUSG00000027639.17	Samhd1	0.155419818224714	0.87584519827225	875	449	0.073	0.414	2.4937421755713	8.47046807560473e-48	up
Undiff.SPG	ENSMUSG00000005533.11	Igf1r	0.852781389587964	2.76668502847583	875	449	0.275	0.686	1.6977935302251	8.90581828652703e-48	up
Undiff.SPG	ENSMUSG00000068523.13	Gng5	7.64559619002519	13.043823418252	875	449	0.885	0.953	0.770658096682187	9.4460819848991e-48	up
Undiff.SPG	ENSMUSG00000044566.16	Cage1	1.50294035601552	0.183895446369453	875	449	0.438	0.138	-3.03014	1.07149207789632e-47	down
Undiff.SPG	ENSMUSG00000034640.10	Tiparp	0.25597928298826	1.02750733022489	875	449	0.125	0.501	2.00462663892944	1.29912962297439e-47	up
Undiff.SPG	ENSMUSG00000053624.5	Gykl1	1.98784746668367	0.395997545290564	875	449	0.519	0.207	-2.32735	1.38977873276222e-47	down
Undiff.SPG	ENSMUSG00000044084.3	Spem2	1.40367968675897	0.139255473153704	875	449	0.369	0.038	-3.33247	1.48288740596379e-47	down
Undiff.SPG	ENSMUSG00000040013.12	Fkbp6	2.78948531429005	6.32544134131666	875	449	0.571	0.842	1.18113827706027	1.50185840033618e-47	up
Undiff.SPG	ENSMUSG00000041138.17	Nme8	1.48872669072809	0.188751857343628	875	449	0.419	0.122	-2.97885	1.89536827787938e-47	down
Undiff.SPG	ENSMUSG00000011752.8	Pgam1	0.81216590855812	2.57239239043178	875	449	0.267	0.677	1.66314280984437	2.02589781501743e-47	up
Undiff.SPG	ENSMUSG00000027482.13	Bpifa3	1.3122759671457	0.081961671197971	875	449	0.341	0.029	-3.99933	2.04329931685017e-47	down
Undiff.SPG	ENSMUSG00000074619.6	1700034I23Rik	1.59433895984482	0.201931467575208	875	449	0.407	0.08	-2.9804	2.31983933447552e-47	down
Undiff.SPG	ENSMUSG00000029130.13	Rnf32	2.56478628924147	0.69887283779939	875	449	0.613	0.323	-1.87559	2.38079175048948e-47	down
Undiff.SPG	ENSMUSG00000015980.15	Lrrc27	2.05712912528722	0.454578594848116	875	449	0.515	0.276	-2.17778	2.79459304782687e-47	down
Undiff.SPG	ENSMUSG00000024175.3	Tekt4	2.44870005211097	0.588609529947578	875	449	0.563	0.241	-2.05645	2.8032086596491e-47	down
Undiff.SPG	ENSMUSG00000025089.16	Gfra1	0.129040302721852	1.24586880016238	875	449	0.04	0.343	3.27025672364716	3.00958162019615e-47	up
Undiff.SPG	ENSMUSG00000091154.3	Proscos	1.44924209089571	0.197689095486081	875	449	0.416	0.118	-2.87336	3.0485889586558e-47	down
Undiff.SPG	ENSMUSG00000090553.9	Snrpe	3.62240285987003	7.67775710838313	875	449	0.638	0.835	1.08371688186962	3.28016975283537e-47	up
Undiff.SPG	ENSMUSG00000040952.17	Rps19	10.2561534320067	17.6838193496485	875	449	0.872	0.933	0.785934243275412	3.31644341458299e-47	up
Undiff.SPG	ENSMUSG00000020307.16	Cdc34	4.36107761407582	1.61757374780704	875	449	0.734	0.592	-1.4308	4.12333387389255e-47	down
Undiff.SPG	ENSMUSG00000024986.13	Hhex	0.0797337398270597	0.572179412806065	875	449	0.041	0.343	2.84164920716626	4.20224794608392e-47	up
Undiff.SPG	ENSMUSG00000040564.15	Apoc1	0.050803066966532	1.01697880898498	875	449	0.031	0.318	4.32053507852089	4.41385181871823e-47	up
Undiff.SPG	ENSMUSG00000031682.6	1700011L22Rik	2.21614991908237	0.538176894637809	875	449	0.541	0.236	-2.0417	5.09532811722109e-47	down
Undiff.SPG	ENSMUSG00000108811.2	4933432K03Rik	1.69439980093988	0.205130792503471	875	449	0.448	0.134	-3.04554	5.57401534713976e-47	down
Undiff.SPG	ENSMUSG00000028851.7	Nudc	2.47132041140521	5.78537059785044	875	449	0.566	0.833	1.22709386755868	6.31615058118599e-47	up
Undiff.SPG	ENSMUSG00000028523.15	Dynlt5	1.71462601919868	0.195861324071529	875	449	0.387	0.118	-3.12934	8.00947992969603e-47	down
Undiff.SPG	ENSMUSG00000003923.15	Tfam	2.09057756980837	0.563603975985985	875	449	0.48	0.376	-1.89096	8.4031138452789e-47	down
Undiff.SPG	ENSMUSG00000028976.11	Slc2a5	1.87811228851001	0.331365261865249	875	449	0.482	0.174	-2.50243	8.4581341413137e-47	down
Undiff.SPG	ENSMUSG00000022216.18	Psme1	0.557299896456431	1.92646821094745	875	449	0.211	0.612	1.78924862656182	1.173600975167e-46	up
Undiff.SPG	ENSMUSG00000020234.11	4930404N11Rik	1.63634140353278	0.240273745657334	875	449	0.457	0.171	-2.76721	1.18506305214291e-46	down
Undiff.SPG	ENSMUSG00000027927.6	Lelp1	1.52428877597289	0.289678140728984	875	449	0.389	0.053	-2.39521	1.44971633698328e-46	down
Undiff.SPG	ENSMUSG00000003555.9	Cyp17a1	0.0213886895701592	0.751373957496864	875	449	6e-03	0.236	5.12807369638842	1.51723514264934e-46	up
Undiff.SPG	ENSMUSG00000026234.13	Ncl	4.88141075891401	9.70649185756217	875	449	0.657	0.898	0.991637120119721	1.83761039677278e-46	up
Undiff.SPG	ENSMUSG00000070331.15	Qrich2	1.59076045731056	0.233716286073665	875	449	0.437	0.131	-2.76636	2.25951965278812e-46	down
Undiff.SPG	ENSMUSG00000017049.5	Ccdc70	1.61045835018617	0.192655400221973	875	449	0.416	0.116	-3.06272	2.33361643879985e-46	down
Undiff.SPG	ENSMUSG00000024759.15	Atl3	2.37037872488261	0.623371770713641	875	449	0.525	0.332	-1.92678	3.03773217845299e-46	down
Undiff.SPG	ENSMUSG00000021024.15	Psma6	6.62041927716723	3.06337472211507	875	449	0.841	0.757	-1.11178	3.0383609347666e-46	down
Undiff.SPG	ENSMUSG00000001627.13	Ifrd1	0.636697202704691	2.02355390652371	875	449	0.257	0.653	1.66805667198791	3.16044429767066e-46	up
Undiff.SPG	ENSMUSG00000060803.7	Gstp1	0.014915645911209	0.489002742011463	875	449	9e-03	0.249	5.0255991126082	3.23471109697575e-46	up
Undiff.SPG	ENSMUSG00000022205.16	Sub1	3.32183485251133	6.94348742948267	875	449	0.672	0.878	1.06365744857438	3.9368233857379e-46	up
Undiff.SPG	ENSMUSG00000028495.15	Rps6	2.93950733990748	6.23372705881692	875	449	0.654	0.853	1.0844946727893	4.2409800524587e-46	up
Undiff.SPG	ENSMUSG00000079259.3	Trim71	0.321402815210894	1.61634447594838	875	449	0.123	0.49	2.32992067691647	4.99280313225591e-46	up
Undiff.SPG	ENSMUSG00000068798.11	Rap1a	0.440557141928095	1.41390762642972	875	449	0.183	0.577	1.68206140850041	5.16959541201755e-46	up
Undiff.SPG	ENSMUSG00000064326.14	Siva1	2.23303607367367	5.38733979381598	875	449	0.53	0.837	1.2705286788977	5.58497450217979e-46	up
Undiff.SPG	ENSMUSG00000015749.13	Anp32e	0.336228538383268	1.37870363161042	875	449	0.151	0.532	2.03547389798084	6.15912565597778e-46	up
Undiff.SPG	ENSMUSG00000046727.14	Cystm1	2.38933599295535	0.682958532486202	875	449	0.583	0.314	-1.80659	6.4952613150635e-46	down
Undiff.SPG	ENSMUSG00000053279.9	Aldh1a1	0.0386619323153247	0.908298177623208	875	449	0.016	0.272	4.55061241456061	8.05485063889451e-46	up
Undiff.SPG	ENSMUSG00000025915.15	Sgk3	0.298947575643563	1.43262130339666	875	449	0.122	0.488	2.2603110732274	8.85449161641367e-46	up
Undiff.SPG	ENSMUSG00000090457.4	4930571K23Rik	1.51898892031905	0.353358330385719	875	449	0.41	0.073	-2.10359	9.41375871822789e-46	down
Undiff.SPG	ENSMUSG00000028556.16	Dock7	0.218098112979364	0.853831824732068	875	449	0.095	0.437	1.96848226914452	9.93478898667207e-46	up
Undiff.SPG	ENSMUSG00000031545.7	Gpat4	2.11377172600041	0.515397429511562	875	449	0.519	0.276	-2.03585	1.01352762532778e-45	down
Undiff.SPG	ENSMUSG00000005483.11	Dnajb1	2.63503113083812	0.962292952162491	875	449	0.617	0.468	-1.45318	1.24984293789575e-45	down
Undiff.SPG	ENSMUSG00000026641.14	Usf1	0.0763089196534982	0.479294948043371	875	449	0.041	0.332	2.64940173835787	1.2613797431335e-45	up
Undiff.SPG	ENSMUSG00000014529.10	Tmbim7	1.93261345234707	0.346151107662654	875	449	0.491	0.203	-2.48074	1.36318279386123e-45	down
Undiff.SPG	ENSMUSG00000021996.17	Esd	1.02349766032792	2.99076623273872	875	449	0.345	0.713	1.54691	1.36518165007591e-45	up
Undiff.SPG	ENSMUSG00000069516.9	Lyz2	0.00715670948731426	0.890086155741579	875	449	5e-03	0.227	6.93864773898777	1.42077962340956e-45	up
Undiff.SPG	ENSMUSG00000069805.11	Fbp1	2.04669597993328	0.39456808344361	875	449	0.494	0.225	-2.37466	1.60726306602636e-45	down
Undiff.SPG	ENSMUSG00000024048.16	Myl12a	0.493245742430778	1.57597134667356	875	449	0.208	0.606	1.67566188156057	1.64142169470072e-45	up
Undiff.SPG	ENSMUSG00000060967.7	Etd	0.0992711070917497	1.30835911720787	875	449	0.039	0.332	3.71889859971469	1.81386508098628e-45	up
Undiff.SPG	ENSMUSG00000070563.7	Spaca4	2.22717206330357	0.453199525645621	875	449	0.517	0.227	-2.29674	1.94972569026454e-45	down
Undiff.SPG	ENSMUSG00000004070.16	Hmox2	4.45115014564361	2.20968346276531	875	449	0.765	0.693	-1.01031	2.03145104431381e-45	down
Undiff.SPG	ENSMUSG00000003062.14	Stard3nl	0.339704699291809	1.22907421543146	875	449	0.159	0.541	1.85491169936907	2.40001211214705e-45	up
Undiff.SPG	ENSMUSG00000049076.13	Acap2	0.112912545849649	0.600322310341387	875	449	0.053	0.354	2.40949464597355	2.47188965695993e-45	up
Undiff.SPG	ENSMUSG00000037772.14	Mrpl23	0.625264913688468	1.83932085871957	875	449	0.25	0.655	1.55648142178736	3.05841740741634e-45	up
Undiff.SPG	ENSMUSG00000015501.11	Hivep2	0.157609072377186	1.22088120225109	875	449	0.063	0.383	2.95270342917812	3.23091640465282e-45	up
Undiff.SPG	ENSMUSG00000062352.16	Itgb1bp1	2.43509018423928	0.762465755613298	875	449	0.585	0.392	-1.6751	3.26986112183702e-45	down
Undiff.SPG	ENSMUSG00000049960.5	Mrps16	1.20690585606717	3.28367048919127	875	449	0.377	0.753	1.44392062145147	3.3838087224316e-45	up
Undiff.SPG	ENSMUSG00000022652.8	Morc1	0.143064984805244	0.918214294261345	875	449	0.071	0.399	2.68130932003573	3.50088005906135e-45	up
Undiff.SPG	ENSMUSG00000032281.12	Acsbg1	0.0196373778520436	0.693910750582967	875	449	9e-03	0.245	5.13595576818969	3.57309241724231e-45	up
Undiff.SPG	ENSMUSG00000095040.3	1700001J03Rik	2.28012358070385	0.597930293461985	875	449	0.553	0.243	-1.93088	4.06470774579881e-45	down
Undiff.SPG	ENSMUSG00000028563.17	Tm2d1	0.241375199862148	0.962108674575486	875	449	0.111	0.463	1.99447477767511	4.36611385012358e-45	up
Undiff.SPG	ENSMUSG00000070568.13	Slc6a21	1.33153952516391	0.169158735399017	875	449	0.393	0.122	-2.9759	4.50688190422681e-45	down
Undiff.SPG	ENSMUSG00000027533.11	Fabp5	0.078221156977606	0.887167685128842	875	449	0.046	0.345	3.50189544352345	5.32254598763346e-45	up
Undiff.SPG	ENSMUSG00000020636.15	Allc	1.81797512816319	0.359258411484813	875	449	0.467	0.165	-2.33892	5.46397974939647e-45	down
Undiff.SPG	ENSMUSG00000029810.16	Tmem176b	0.0163079445629566	0.552078744838611	875	449	6e-03	0.229	5.07266892729619	5.90784268988496e-45	up
Undiff.SPG	ENSMUSG00000036751.8	Cox6b1	2.32642525569988	5.62669013758963	875	449	0.55	0.82	1.2741353077759	6.4597057721191e-45	up
Undiff.SPG	ENSMUSG00000031493.11	Ggn	1.48748387391776	0.213817819426453	875	449	0.425	0.107	-2.79784	6.60720186617502e-45	down
Undiff.SPG	ENSMUSG00000028487.19	Bnc2	0.57825317878172	2.44133027479991	875	449	0.183	0.559	2.07770390924009	6.8486531759601e-45	up
Undiff.SPG	ENSMUSG00000076437.12	Selenoh	1.50756243228948	3.79165185356894	875	449	0.433	0.759	1.33055110862084	7.4334430071227e-45	up
Undiff.SPG	ENSMUSG00000001666.9	Ddt	4.66443294490705	1.81354300481593	875	449	0.769	0.637	-1.36284	7.73420496188523e-45	down
Undiff.SPG	ENSMUSG00000053510.13	Nrd1	3.35876807509217	1.27045797776505	875	449	0.681	0.497	-1.40251	8.14149643463118e-45	down
Undiff.SPG	ENSMUSG00000063410.9	Stk24	0.13367295050763	0.715527316087823	875	449	0.062	0.376	2.41942203126473	8.27025756670713e-45	up
Undiff.SPG	ENSMUSG00000049008.5	BB014433	1.83130008167239	0.349280295308204	875	449	0.458	0.149	-2.39008	1.02886202679735e-44	down
Undiff.SPG	ENSMUSG00000027620.17	Rbm39	2.50492464156569	5.36645134896008	875	449	0.57	0.833	1.09917048679869	1.11162636911173e-44	up
Undiff.SPG	ENSMUSG00000062154.15	Tex33	2.60429751903294	0.718368703477835	875	449	0.597	0.278	-1.85795	1.17512753615055e-44	down
Undiff.SPG	ENSMUSG00000054766.14	Set	1.33550172931316	3.75915809537699	875	449	0.416	0.746	1.49295810186673	1.21175555831299e-44	up
Undiff.SPG	ENSMUSG00000020022.18	Ndufa12	3.83309865959092	1.59200404853769	875	449	0.752	0.579	-1.26761	1.28827732646034e-44	down
Undiff.SPG	ENSMUSG00000060802.9	B2m	0.0301756069505074	0.813753937256894	875	449	0.017	0.269	4.74854210881164	1.43584362109078e-44	up
Undiff.SPG	ENSMUSG00000033739.9	Fkbpl	1.75055531060474	0.350340590260427	875	449	0.467	0.178	-2.32065	1.4870228786079e-44	down
Undiff.SPG	ENSMUSG00000027088.11	Phospho2	2.49724838414842	0.707010810733985	875	449	0.571	0.334	-1.82039	1.57394852678375e-44	down
Undiff.SPG	ENSMUSG00000024844.16	Banf1	0.606600068822007	1.9654336557406	875	449	0.242	0.639	1.6958656870351	1.59288232033836e-44	up
Undiff.SPG	ENSMUSG00000034780.7	B3galt1	0.165735553091994	0.80486155547823	875	449	0.062	0.37	2.27916654657923	1.60208513766158e-44	up
Undiff.SPG	ENSMUSG00000007033.5	Hspa1l	1.43588239670996	0.144411717894808	875	449	0.375	0.085	-3.31278	1.69234269224508e-44	down
Undiff.SPG	ENSMUSG00000020561.9	Polr1f	0.470438020116925	1.53941795608258	875	449	0.213	0.606	1.71009548976184	1.71165408483798e-44	up
Undiff.SPG	ENSMUSG00000054452.11	Tle5	0.595834720617025	1.92825210769843	875	449	0.232	0.63	1.69414229474478	1.74557630774663e-44	up
Undiff.SPG	ENSMUSG00000018446.9	C1qbp	0.948559359500524	2.69234795283647	875	449	0.336	0.71	1.50495640794584	1.8399976802963e-44	up
Undiff.SPG	ENSMUSG00000039910.11	Cited2	0.100522904064566	0.649910389504694	875	449	0.042	0.33	2.69150404501169	2.04837611570566e-44	up
Undiff.SPG	ENSMUSG00000040268.18	Plekha1	0.143673364126473	0.756087440590183	875	449	0.069	0.388	2.39494746537324	2.45078080507274e-44	up
Undiff.SPG	ENSMUSG00000004951.11	Hspb1	0.0860496154650901	1.00569973344389	875	449	0.035	0.318	3.5453549090693	2.92697815691368e-44	up
Undiff.SPG	ENSMUSG00000030057.16	Cnbp	1.94226673460337	4.46972321979423	875	449	0.513	0.806	1.20240215536078	3.04559065041408e-44	up
Undiff.SPG	ENSMUSG00000046718.9	Bst2	0.175923873404152	0.886006607488843	875	449	0.098	0.443	2.33170917085674	3.15885480223225e-44	up
Undiff.SPG	ENSMUSG00000057072.12	Spata45	2.25571944529643	0.527363420410588	875	449	0.534	0.247	-2.09651	3.70273808526959e-44	down
Undiff.SPG	ENSMUSG00000031586.18	Rbpms	0.265006127512449	1.12817321089171	875	449	0.11	0.461	2.08947453671178	3.76780812269582e-44	up
Undiff.SPG	ENSMUSG00000052681.9	Rap1b	0.469433850608085	1.60440460465842	875	449	0.211	0.604	1.77282685341396	3.80530001973767e-44	up
Undiff.SPG	ENSMUSG00000045794.4	Lkaaear1	1.98659458137524	0.402438567357676	875	449	0.491	0.203	-2.30317	4.10378874849319e-44	down
Undiff.SPG	ENSMUSG00000031847.9	1700030J22Rik	1.95842707140689	0.471721307294778	875	449	0.519	0.236	-2.05346	4.18452126646656e-44	down
Undiff.SPG	ENSMUSG00000087651.4	1500009L16Rik	0.0809522209720818	0.759751851188467	875	449	0.042	0.334	3.22879453902459	4.23625649065294e-44	up
Undiff.SPG	ENSMUSG00000022387.18	Brd1	0.599498018222297	1.78672549012457	875	449	0.202	0.592	1.57533122075685	4.23888182663966e-44	up
Undiff.SPG	ENSMUSG00000034724.19	Cnot6l	0.376724607107108	1.22475161639791	875	449	0.162	0.537	1.70064190286809	4.34342557385554e-44	up
Undiff.SPG	ENSMUSG00000030647.9	Ndufc2	0.890324625595695	2.57183620216601	875	449	0.312	0.697	1.53028945898454	4.42921747518777e-44	up
Undiff.SPG	ENSMUSG00000024076.11	Vit	1.63602597126288	0.259265594677439	875	449	0.441	0.167	-2.65722	4.52228038597039e-44	down
Undiff.SPG	ENSMUSG00000020483.15	Dynll2	11.7462088887835	6.33675979986242	875	449	0.945	0.844	-0.890367	5.02336582741928e-44	down
Undiff.SPG	ENSMUSG00000019843.15	Fyn	0.330357717208806	1.47853156587143	875	449	0.133	0.497	2.1617250248231	5.02512119748237e-44	up
Undiff.SPG	ENSMUSG00000031027.16	Stk33	1.65390087854564	0.249324002563903	875	449	0.447	0.165	-2.72929	5.09064477367416e-44	down
Undiff.SPG	ENSMUSG00000030077.12	Chl1	1.78202517980376	0.379481442129878	875	449	0.458	0.131	-2.23112	5.50846386159e-44	down
Undiff.SPG	ENSMUSG00000022108.9	Itm2b	1.84987074696784	4.61992502331046	875	449	0.506	0.831	1.32039820767242	5.69497682813714e-44	up
Undiff.SPG	ENSMUSG00000040699.14	Limd2	2.77267158523388	1.03170103907595	875	449	0.622	0.483	-1.42616	6.15888469397933e-44	down
Undiff.SPG	ENSMUSG00000027035.11	Cers6	0.280316898626576	1.17841185028325	875	449	0.131	0.494	2.07132106787656	6.76713184562524e-44	up
Undiff.SPG	ENSMUSG00000010592.10	Dazl	2.52197202845097	5.62986558681694	875	449	0.576	0.849	1.15851662533126	7.74406412130495e-44	up
Undiff.SPG	ENSMUSG00000027938.12	Creb3l4	1.86265626224881	0.384791399454353	875	449	0.488	0.198	-2.27492	8.60422355752353e-44	down
Undiff.SPG	ENSMUSG00000031991.11	Spata19	2.7551656158905	0.848903856321896	875	449	0.579	0.332	-1.69835	9.15118707965729e-44	down
Undiff.SPG	ENSMUSG00000027374.13	Mrps5	0.663694330509894	1.89817342161842	875	449	0.253	0.65	1.51587959632518	1.09881146991393e-43	up
Undiff.SPG	ENSMUSG00000024223.4	Armc12	2.19360563411127	0.505665237472226	875	449	0.517	0.22	-2.11683	1.11737830886468e-43	down
Undiff.SPG	ENSMUSG00000040463.17	Mybbp1a	0.342950726776953	1.14390305326282	875	449	0.147	0.514	1.73759707453499	1.20344821295326e-43	up
Undiff.SPG	ENSMUSG00000026727.11	Rsu1	0.0873247982312819	0.582604178187657	875	449	0.045	0.334	2.73664918891107	1.26074524052732e-43	up
Undiff.SPG	ENSMUSG00000031231.5	Cox7b	0.193990498042235	0.870345950631179	875	449	0.101	0.443	2.16502522738964	1.27862680509391e-43	up
Undiff.SPG	ENSMUSG00000079022.11	Col22a1	1.80143630495827	0.35459325801533	875	449	0.48	0.234	-2.34458	1.34262444005549e-43	down
Undiff.SPG	ENSMUSG00000025410.11	Dctn2	3.35240037980623	1.35118488628562	875	449	0.687	0.528	-1.31091	1.49408438473893e-43	down
Undiff.SPG	ENSMUSG00000026566.16	Mpzl1	0.173016645172947	0.775520791732711	875	449	0.088	0.419	2.16360703110353	1.53366345092558e-43	up
Undiff.SPG	ENSMUSG00000073888.14	Ccl27a	2.9673637452075	1.02397604657386	875	449	0.659	0.443	-1.53491	1.66323636045878e-43	down
Undiff.SPG	ENSMUSG00000014075.16	Dynlt2b	3.25732362235673	1.34591556772281	875	449	0.686	0.555	-1.27504	1.76348590424217e-43	down
Undiff.SPG	ENSMUSG00000022751.10	Nit2	0.247211930736721	0.841881647054568	875	449	0.12	0.468	1.76745694734303	1.85941471491787e-43	up
Undiff.SPG	ENSMUSG00000027637.4	Rab5if	1.03378169333063	2.76896581361755	875	449	0.338	0.728	1.42132823520634	1.8645311246614e-43	up
Undiff.SPG	ENSMUSG00000029249.16	Rest	0.585550121655266	2.28305308137522	875	449	0.23	0.599	1.96291665886419	2.14135124708834e-43	up
Undiff.SPG	ENSMUSG00000046229.11	Scand1	4.22756456240295	2.1902612316253	875	449	0.783	0.684	-0.948692	2.17031502558634e-43	down
Undiff.SPG	ENSMUSG00000029632.8	Ndufa4	2.46198388418299	5.61823211444918	875	449	0.552	0.804	1.19026199264204	2.45893912129097e-43	up
Undiff.SPG	ENSMUSG00000027199.15	Gatm	0.115396086932499	1.29851619091403	875	449	0.048	0.343	3.49105922352961	2.64422327364901e-43	up
Undiff.SPG	ENSMUSG00000033760.18	Rbm4b	2.12295329062061	0.703498183961438	875	449	0.515	0.394	-1.59332	2.85767383829015e-43	down
Undiff.SPG	ENSMUSG00000038482.12	Tfdp1	0.516304539187451	1.46598618351587	875	449	0.203	0.588	1.50539632735857	3.17836507898952e-43	up
Undiff.SPG	ENSMUSG00000024556.5	Me2	0.279213363922028	1.09319902480065	875	449	0.133	0.492	1.96873153496873	3.22142527035743e-43	up
Undiff.SPG	ENSMUSG00000044122.16	Proca1	1.76118708849616	0.327753958073908	875	449	0.442	0.118	-2.4255	3.75002903268775e-43	down
Undiff.SPG	ENSMUSG00000031809.11	1700018B08Rik	1.69910524059278	0.344684480849447	875	449	0.464	0.178	-2.30109	3.85229352595293e-43	down
Undiff.SPG	ENSMUSG00000010435.8	Spaca7	1.73175332171143	0.346206408652484	875	449	0.457	0.198	-2.3222	3.91804192984143e-43	down
Undiff.SPG	ENSMUSG00000074781.6	Ube2n	7.75698555070022	3.90969198101915	875	449	0.841	0.784	-0.988423	5.20171531961499e-43	down
Undiff.SPG	ENSMUSG00000056987.9	Fam71d	1.58032953551238	0.214682552709384	875	449	0.414	0.111	-2.87937	6.20131899091678e-43	down
Undiff.SPG	ENSMUSG00000031715.15	Smarca5	3.21485395299375	6.5285611778396	875	449	0.65	0.86	1.02198909659597	6.23382910811482e-43	up
Undiff.SPG	ENSMUSG00000063694.6	Cycs	1.38352637627993	3.70831345346739	875	449	0.424	0.788	1.4223476785539	6.44647583621726e-43	up
Undiff.SPG	ENSMUSG00000050677.3	Ccdc96	1.50842755749334	0.23243006863732	875	449	0.419	0.107	-2.69765	6.64277021704708e-43	down
Undiff.SPG	ENSMUSG00000062797.15	Hikeshi	0.397435177824553	0.998205192768047	875	449	0.16	0.514	1.32839840067628	6.67953668751212e-43	up
Undiff.SPG	ENSMUSG00000025979.14	Mob4	0.366230425262931	1.09904087074216	875	449	0.159	0.526	1.58515886734819	6.73124648082608e-43	up
Undiff.SPG	ENSMUSG00000059395.5	Nkapl	1.62308109675218	0.273200153200374	875	449	0.453	0.156	-2.57027	7.14022913759864e-43	down
Undiff.SPG	ENSMUSG00000026748.14	Plxdc2	0.0531106586914652	0.651253048207886	875	449	0.025	0.285	3.61365256123071	9.61491902885538e-43	up
Undiff.SPG	ENSMUSG00000042105.19	Inpp5f	0.267789044775206	0.925361911322913	875	449	0.125	0.474	1.78853803128994	9.71978700644085e-43	up
Undiff.SPG	ENSMUSG00000009596.10	Taf7l	0.955251533219069	2.56265846982145	875	449	0.321	0.713	1.42359392340547	1.05369861385746e-42	up
Undiff.SPG	ENSMUSG00000055862.8	Izumo4	1.7725820714803	0.342016217393641	875	449	0.45	0.209	-2.37338	1.24160810494308e-42	down
Undiff.SPG	ENSMUSG00000056018.15	Ccdc7b	1.66847391051261	0.326801577520225	875	449	0.454	0.176	-2.35169	1.47158308033923e-42	down
Undiff.SPG	ENSMUSG00000020270.10	Smim23	1.41056467496439	0.177425781257248	875	449	0.387	0.109	-2.99027	1.5507048278506e-42	down
Undiff.SPG	ENSMUSG00000047104.6	Pbp2	1.62300468096605	0.242782692953511	875	449	0.431	0.169	-2.74042	1.56431660567081e-42	down
Undiff.SPG	ENSMUSG00000020386.6	Sar1b	0.33652711419035	1.0649395280921	875	449	0.144	0.503	1.66168368518947	1.58631475252187e-42	up
Undiff.SPG	ENSMUSG00000032712.17	Resf1	0.140573237218329	0.791406975575779	875	449	0.067	0.379	2.49225417989262	1.65920255666346e-42	up
Undiff.SPG	ENSMUSG00000004880.12	Lbr	0.296929366707667	0.951781314188682	875	449	0.143	0.501	1.68017612708247	1.67269223165021e-42	up
Undiff.SPG	ENSMUSG00000044167.7	Foxo1	0.364402529724993	1.19021126603869	875	449	0.154	0.519	1.70733815487944	1.84895928356136e-42	up
Undiff.SPG	ENSMUSG00000020737.13	Jpt1	7.33902103830643	3.94596097220047	875	449	0.891	0.784	-0.895194	1.87527436137514e-42	down
Undiff.SPG	ENSMUSG00000026827.13	Gpd2	1.45762920112252	0.215193543234305	875	449	0.393	0.14	-2.75935	1.88064502527896e-42	down
Undiff.SPG	ENSMUSG00000001833.18	Septin7	1.20099576859176	3.15096880503527	875	449	0.398	0.731	1.39149006862574	2.04121409671585e-42	up
Undiff.SPG	ENSMUSG00000024532.14	1700034E13Rik	1.35571058674545	0.11881192459666	875	449	0.353	0.071	-3.51119	2.20429949745414e-42	down
Undiff.SPG	ENSMUSG00000073639.7	Rab18	0.435245345960947	1.19421361726057	875	449	0.19	0.563	1.45594952112714	2.35446036975656e-42	up
Undiff.SPG	ENSMUSG00000061143.16	Maml3	0.131481750797384	0.86560147125029	875	449	0.051	0.345	2.71791019717844	2.77661964999615e-42	up
Undiff.SPG	ENSMUSG00000027706.9	Sec62	0.650406184393451	1.84844103565159	875	449	0.253	0.644	1.50675239228957	2.83433259495121e-42	up
Undiff.SPG	ENSMUSG00000028878.12	Fam76a	3.03241544585899	1.16804563524948	875	449	0.664	0.494	-1.37629	3.04076636774057e-42	down
Undiff.SPG	ENSMUSG00000030869.12	Ndufab1	2.20931171302827	4.72913679056535	875	449	0.557	0.822	1.09794509575248	3.36766887187311e-42	up
Undiff.SPG	ENSMUSG00000053398.12	Phgdh	0.362641737192127	1.5610135870561	875	449	0.151	0.51	2.10556085505354	3.62599149780871e-42	up
Undiff.SPG	ENSMUSG00000031010.18	Usp9x	0.554053657293277	1.64604229995022	875	449	0.208	0.59	1.57073108278391	3.64235774220766e-42	up
Undiff.SPG	ENSMUSG00000002997.16	Prkar2b	0.352019202988647	1.00810814561313	875	449	0.158	0.514	1.51765770294768	3.68366639999276e-42	up
Undiff.SPG	ENSMUSG00000035351.17	Nup37	0.217819509865534	0.780985907605289	875	449	0.109	0.443	1.84168586804755	3.77961536576786e-42	up
Undiff.SPG	ENSMUSG00000028837.9	Psmb2	2.12016215215772	4.9053056061487	875	449	0.51	0.797	1.21012977877038	3.86344885648959e-42	up
Undiff.SPG	ENSMUSG00000032010.16	Usp2	2.14520641472522	0.714050890006702	875	449	0.531	0.383	-1.58688	4.09208748357098e-42	down
Undiff.SPG	ENSMUSG00000037499.10	Nenf	0.0908302497502874	0.950771380740828	875	449	0.047	0.334	3.38641798819376	4.413826177688e-42	up
Undiff.SPG	ENSMUSG00000006057.16	Atp5g1	4.14528861960099	7.9422651108301	875	449	0.726	0.898	0.938061326095112	4.59317617241937e-42	up
Undiff.SPG	ENSMUSG00000053931.12	Cnn3	0.036090417234577	0.447362554687645	875	449	0.024	0.278	3.62808731183988	5.0104129821329e-42	up
Undiff.SPG	ENSMUSG00000079479.3	Gm9112	0.113855805319977	0.782413177391502	875	449	0.04	0.314	2.77964062442662	5.30270888319868e-42	up
Undiff.SPG	ENSMUSG00000055177.16	Cstl1	1.14257981703978	0.0547159749819029	875	449	0.312	0.033	-4.38168	5.52969185220623e-42	down
Undiff.SPG	ENSMUSG00000059430.15	Actg2	1.4679500496004	0.205091078867688	875	449	0.394	0.111	-2.83886	5.68489829190963e-42	down
Undiff.SPG	ENSMUSG00000076431.5	Sox4	0.263605202584109	1.25965152590311	875	449	0.123	0.47	2.2561412645855	5.84046804887797e-42	up
Undiff.SPG	ENSMUSG00000023939.8	Mrpl14	0.284421661560496	1.18741980819776	875	449	0.139	0.497	2.06134117934717	6.20073970866158e-42	up
Undiff.SPG	ENSMUSG00000004268.12	Emg1	1.23952998357763	3.19384313475922	875	449	0.389	0.744	1.3654290714331	6.62921251261869e-42	up
Undiff.SPG	ENSMUSG00000032221.15	Mns1	3.58404147297332	1.50274997057933	875	449	0.72	0.566	-1.25393	6.68834406264364e-42	down
Undiff.SPG	ENSMUSG00000046402.11	Rbp1	0.149853169328338	1.12571789478609	875	449	0.067	0.376	2.90838956536735	6.7940358127033e-42	up
Undiff.SPG	ENSMUSG00000032388.8	Spg21	0.110970095639208	0.644127709465368	875	449	0.056	0.352	2.53610027536093	7.06975494903884e-42	up
Undiff.SPG	ENSMUSG00000015243.5	Abca1	0.177926581912597	1.14599820250044	875	449	0.091	0.419	2.68656608817927	7.87623767163543e-42	up
Undiff.SPG	ENSMUSG00000028261.14	Ndufaf4	0.182583958095898	0.733473910720273	875	449	0.095	0.421	2.00559237782614	8.81973332877063e-42	up
Undiff.SPG	ENSMUSG00000002107.19	Celf2	0.641646087927805	2.06756006038889	875	449	0.242	0.626	1.68792451341469	1.02596089887544e-41	up
Undiff.SPG	ENSMUSG00000021771.15	Vdac2	6.71378284442919	3.18533214014775	875	449	0.871	0.773	-1.07566	1.08961385678587e-41	down
Undiff.SPG	ENSMUSG00000028693.16	Nasp	8.20815295144858	4.4761404568383	875	449	0.906	0.815	-0.874788	1.08991452703101e-41	down
Undiff.SPG	ENSMUSG00000030200.14	Bcl2l14	1.45222946437825	0.264860530965622	875	449	0.402	0.087	-2.45452	1.24062871403668e-41	down
Undiff.SPG	ENSMUSG00000037971.11	1110032A03Rik	2.58939398993711	0.88667858069456	875	449	0.581	0.405	-1.54602	1.25344225038969e-41	down
Undiff.SPG	ENSMUSG00000018548.16	Trim37	4.13327147590896	1.80437234793524	875	449	0.767	0.599	-1.19574	1.26092056443735e-41	down
Undiff.SPG	ENSMUSG00000030344.12	Akap3	1.75120502948846	0.307894831427254	875	449	0.458	0.167	-2.50745	1.35119745722399e-41	down
Undiff.SPG	ENSMUSG00000000037.18	Scml2	0.758305950600675	1.87715703828269	875	449	0.275	0.666	1.30758401170479	1.37603542984805e-41	up
Undiff.SPG	ENSMUSG00000015575.16	Atp6v0e	0.422602160332147	1.68510157947088	875	449	0.191	0.561	1.99520778241477	1.55828809527987e-41	up
Undiff.SPG	ENSMUSG00000027601.14	Mtfr1	1.85261424623991	0.570868419358432	875	449	0.499	0.343	-1.69816	1.60728431020994e-41	down
Undiff.SPG	ENSMUSG00000038418.8	Egr1	0.0552746838793151	0.520404995406529	875	449	0.024	0.274	3.23261354666174	1.73403661957241e-41	up
Undiff.SPG	ENSMUSG00000039977.17	Deup1	1.28793368195438	0.141054268070416	875	449	0.378	0.087	-3.18983	1.74347835106557e-41	down
Undiff.SPG	ENSMUSG00000033228.9	Scaf11	0.952282420355712	2.75067284810457	875	449	0.346	0.715	1.53022411461015	1.78879274787543e-41	up
Undiff.SPG	ENSMUSG00000070394.11	Tmem256	0.315919576546351	1.21121635974198	875	449	0.151	0.51	1.93848986591771	2.08769974295323e-41	up
Undiff.SPG	ENSMUSG00000007815.14	Rhoa	1.17905012791551	2.84192536721389	875	449	0.387	0.757	1.26917201964138	2.22797772451025e-41	up
Undiff.SPG	ENSMUSG00000001305.6	Rrp15	0.254104890785825	0.962944523612923	875	449	0.121	0.463	1.92161071109263	2.65355605126619e-41	up
Undiff.SPG	ENSMUSG00000026963.5	Tmem210	1.72640095249184	0.316385753041457	875	449	0.466	0.169	-2.44764	2.72776817341937e-41	down
Undiff.SPG	ENSMUSG00000004040.17	Stat3	0.110139709289952	0.578210935506792	875	449	0.051	0.334	2.39120139419275	3.02985568323774e-41	up
Undiff.SPG	ENSMUSG00000025959.14	Klf7	0.188235007940202	0.929498	875	449	0.091	0.416	2.30330616525267	3.44333328507637e-41	up
Undiff.SPG	ENSMUSG00000023403.15	Stk31	1.27870831378808	3.32885682600749	875	449	0.386	0.731	1.3802701314519	3.44688325887675e-41	up
Undiff.SPG	ENSMUSG00000026078.11	Pdcl3	0.0998412046904893	0.599469177380207	875	449	0.061	0.359	2.58477470567772	3.63451043250759e-41	up
Undiff.SPG	ENSMUSG00000071415.7	Rpl23	11.7251247079582	18.0863295109472	875	449	0.939	0.969	0.625292058369239	3.9186092064271e-41	up
Undiff.SPG	ENSMUSG00000073664.12	Nbeal1	0.644275801803198	1.7830914188724	875	449	0.254	0.639	1.46848735639212	4.11852520280132e-41	up
Undiff.SPG	ENSMUSG00000024302.17	Dtna	0.12064662108744	0.700396566442494	875	449	0.045	0.321	2.53639516117679	4.24593572237722e-41	up
Undiff.SPG	ENSMUSG00000021007.15	Spata7	1.86649340013747	0.539307688012675	875	449	0.493	0.265	-1.79096	4.31784850377742e-41	down
Undiff.SPG	ENSMUSG00000008813.14	Tppp2	1.54039038564405	0.385841734363419	875	449	0.361	0.062	-1.99693	4.38345853341693e-41	down
Undiff.SPG	ENSMUSG00000068079.6	Tcf15	0.0417167618365541	0.490775294277869	875	449	0.026	0.281	3.55320330435319	4.47322365052154e-41	up
Undiff.SPG	ENSMUSG00000026728.10	Vim	0.0814652905914016	0.895414830396811	875	449	0.027	0.283	3.45669006310132	4.57103941624931e-41	up
Undiff.SPG	ENSMUSG00000040140.16	Tdrd6	1.5723297877583	0.211913377245263	875	449	0.398	0.114	-2.89077	4.70034768764983e-41	down
Undiff.SPG	ENSMUSG00000020485.15	Supt4a	1.71261843725806	4.16140400312245	875	449	0.467	0.768	1.28081702619848	5.04344829369533e-41	up
Undiff.SPG	ENSMUSG00000031917.13	Nip7	0.646101467785147	1.96055039745831	875	449	0.271	0.644	1.60127637960357	5.29334251036188e-41	up
Undiff.SPG	ENSMUSG00000016526.9	Dyrk3	1.53582508867355	0.310643366672642	875	449	0.426	0.249	-2.30531	5.6013809012802e-41	down
Undiff.SPG	ENSMUSG00000030188.13	Magohb	0.167068885698718	0.668869758272869	875	449	0.082	0.394	2.00063464240866	6.39903109648105e-41	up
Undiff.SPG	ENSMUSG00000069041.9	Slc25a31	1.63726851579633	4.12823595542441	875	449	0.456	0.755	1.33418131927571	6.5049321307032e-41	up
Undiff.SPG	ENSMUSG00000019943.11	Atp2b1	0.716193982812691	1.98799046210856	875	449	0.271	0.657	1.4727596759802	7.11854014494228e-41	up
Undiff.SPG	ENSMUSG00000000811.15	Txnrd3	2.66003	0.94174609912154	875	449	0.63	0.441	-1.49793	7.61015165154256e-41	down
Undiff.SPG	ENSMUSG00000024750.12	Zfand5	0.941621618321724	2.58058271657804	875	449	0.328	0.702	1.45438022553149	7.69538043345961e-41	up
Undiff.SPG	ENSMUSG00000037296.8	Lsm1	0.945966915287852	2.55068310996476	875	449	0.331	0.708	1.43092609945435	7.87831659486612e-41	up
Undiff.SPG	ENSMUSG00000003992.16	Ssbp2	0.382654830651258	1.22732021139764	875	449	0.165	0.526	1.68113675417941	8.13983130616741e-41	up
Undiff.SPG	ENSMUSG00000026401.16	Cd55b	1.6357338324744	0.297252584188291	875	449	0.431	0.156	-2.45978	8.39108584937942e-41	down
Undiff.SPG	ENSMUSG00000032968.5	Inha	0.0507518438930926	0.80262386727554	875	449	0.025	0.276	3.98053180127598	9.19157161578599e-41	up
Undiff.SPG	ENSMUSG00000054932.7	Afp	0.0835866428449839	0.637455254379287	875	449	0.043	0.321	2.92948110111879	9.38486096873431e-41	up
Undiff.SPG	ENSMUSG00000073758.11	Sh3d21	2.34561500236306	0.709647369308199	875	449	0.582	0.325	-1.72465	9.43275650212726e-41	down
Undiff.SPG	ENSMUSG00000073730.3	Ppp1r14bl	1.93110687036576	0.457140363528389	875	449	0.474	0.187	-2.07848	1.03523403830449e-40	down
Undiff.SPG	ENSMUSG00000025069.16	Gsto2	2.05723242712005	0.571939179890863	875	449	0.49	0.303	-1.84659	1.26015038212343e-40	down
Undiff.SPG	ENSMUSG00000057176.5	Ccdc189	1.27079580401868	0.225429561688295	875	449	0.4	0.167	-2.49446	1.40237377802143e-40	down
Undiff.SPG	ENSMUSG00000029182.11	Fam166c	1.51823204978199	0.270986706010585	875	449	0.426	0.16	-2.48566	1.40290028709876e-40	down
Undiff.SPG	ENSMUSG00000032412.9	Atp1b3	3.28955407475354	1.58319011200386	875	449	0.631	0.595	-1.05501	1.4570874817875e-40	down
Undiff.SPG	ENSMUSG00000066500.6	Izumo2	1.66837052719295	0.350065933131021	875	449	0.438	0.192	-2.25242	1.45973785508224e-40	down
Undiff.SPG	ENSMUSG00000038489.9	Polr2l	1.18103273950466	2.98118733387387	875	449	0.371	0.735	1.33576431915463	1.46075985020912e-40	up
Undiff.SPG	ENSMUSG00000010044.13	Zmynd10	1.2251665643167	0.124039684825795	875	449	0.353	0.076	-3.30306	1.54172920929763e-40	down
Undiff.SPG	ENSMUSG00000044339.13	Alkbh2	0.162591505915299	0.798211914488358	875	449	0.096	0.421	2.29481361267979	1.77184928485452e-40	up
Undiff.SPG	ENSMUSG00000062939.12	Stat4	1.27218293969784	0.123977015541339	875	449	0.354	0.082	-3.35811	1.78973547604228e-40	down
Undiff.SPG	ENSMUSG00000027445.4	Cst9	0.402829820644798	1.95217771269141	875	449	0.121	0.461	2.27655780401965	1.80457239729821e-40	up
Undiff.SPG	ENSMUSG00000026473.17	Glul	2.55498376555462	1.08768887525761	875	449	0.518	0.51	-1.23197	1.95408827864803e-40	down
Undiff.SPG	ENSMUSG00000022051.16	Bnip3l	1.04408237696665	2.6797009604956	875	449	0.351	0.726	1.35975213481592	1.96444056283964e-40	up
Undiff.SPG	ENSMUSG00000029267.18	Mtf2	0.657908097311424	2.00845721890775	875	449	0.257	0.637	1.60998231815111	2.0429602686298e-40	up
Undiff.SPG	ENSMUSG00000028719.9	Cmpk1	0.543230985534432	1.5886944396653	875	449	0.233	0.61	1.54802924927105	2.08306307953616e-40	up
Undiff.SPG	ENSMUSG00000029591.15	Ung	0.367063133830103	1.08586866747595	875	449	0.16	0.514	1.56448936609743	2.21381012687699e-40	up
Undiff.SPG	ENSMUSG00000031770.17	Herpud1	1.5427898158977	0.322800931257517	875	449	0.411	0.203	-2.25647	2.28733011170297e-40	down
Undiff.SPG	ENSMUSG00000025151.17	Maged1	0.562187397410715	1.67470439416072	875	449	0.234	0.612	1.5746129912521	2.56997688815643e-40	up
Undiff.SPG	ENSMUSG00000004264.18	Phb2	1.04033296807691	2.63183518932188	875	449	0.353	0.726	1.33893994391743	2.65254519513071e-40	up
Undiff.SPG	ENSMUSG00000034667.9	Xpot	0.212151989887779	0.67408933244223	875	449	0.086	0.385	1.66737572075856	2.66163410198199e-40	up
Undiff.SPG	ENSMUSG00000025001.12	Hells	1.7075500403798	4.33215884557427	875	449	0.437	0.764	1.34310709970637	2.98759910380241e-40	up
Undiff.SPG	ENSMUSG00000039335.12	Spata16	1.75179661087203	0.343581635130064	875	449	0.449	0.154	-2.34977	3.34943806607376e-40	down
Undiff.SPG	ENSMUSG00000028082.15	Sh3d19	0.120037479196462	0.944309980968726	875	449	0.055	0.343	2.97472699100748	3.60654843225831e-40	up
Undiff.SPG	ENSMUSG00000078713.9	Tomm5	0.12680612215425	0.726813703387668	875	449	0.059	0.35	2.5180224339073	3.6830974520792e-40	up
Undiff.SPG	ENSMUSG00000042453.15	Reln	0.307528079231924	1.2063292134473	875	449	0.134	0.479	1.97148417006147	4.43119295783498e-40	up
Undiff.SPG	ENSMUSG00000060036.15	Rpl3	5.98931910964041	10.6674043961707	875	449	0.792	0.891	0.832734711530368	4.84299679687757e-40	up
Undiff.SPG	ENSMUSG00000008575.18	Nfib	0.143498514741013	0.682340589229595	875	449	0.063	0.352	2.24866262852241	5.83678886807198e-40	up
Undiff.SPG	ENSMUSG00000030691.16	Fchsd2	0.241273737496807	0.939243218126276	875	449	0.118	0.452	1.96038367431091	6.13133337182878e-40	up
Undiff.SPG	ENSMUSG00000028259.14	Fhl5	2.00794911472597	0.493119400596126	875	449	0.485	0.225	-2.02549	6.51142577708129e-40	down
Undiff.SPG	ENSMUSG00000038936.14	Sccpdh	2.77578744166796	1.02040986582718	875	449	0.626	0.461	-1.44366	6.72607656212337e-40	down
Undiff.SPG	ENSMUSG00000022656.16	Nectin3	2.05188119359136	0.656192114619303	875	449	0.528	0.356	-1.64461	7.31271568982252e-40	down
Undiff.SPG	ENSMUSG00000051728.8	Fam243	1.43530725399805	0.163843718258134	875	449	0.384	0.102	-3.13019	7.89706947998011e-40	down
Undiff.SPG	ENSMUSG00000022564.8	Grina	1.73880774702788	0.507602725780986	875	449	0.485	0.327	-1.77613	8.9712499877287e-40	down
Undiff.SPG	ENSMUSG00000027431.6	Scp2d1	2.70025697254762	0.941958729573605	875	449	0.607	0.352	-1.51926	8.98734704962658e-40	down
Undiff.SPG	ENSMUSG00000036880.11	Acaa2	0.0639023514747204	0.483754429982042	875	449	0.032	0.285	2.91837625432835	9.21209027090608e-40	up
Undiff.SPG	ENSMUSG00000055612.16	Cdca7	0.463945221961357	1.52980199318601	875	449	0.203	0.568	1.72110192532129	9.98353671901141e-40	up
Undiff.SPG	ENSMUSG00000037361.9	Sf3b6	1.12607197413151	2.78632755517231	875	449	0.37	0.733	1.3069894914165	1.20977972389547e-39	up
Undiff.SPG	ENSMUSG00000062647.17	Rpl7a	2.47317955171793	5.34050086049409	875	449	0.587	0.849	1.11057675085069	1.22121710408373e-39	up
Undiff.SPG	ENSMUSG00000042032.14	Mat2b	0.367179490799182	1.15909258266749	875	449	0.171	0.528	1.6581700265489	1.23609293036243e-39	up
Undiff.SPG	ENSMUSG00000021548.11	Ccnh	0.408626600970571	1.06273854900849	875	449	0.183	0.539	1.3787144144385	1.23776653506457e-39	up
Undiff.SPG	ENSMUSG00000020681.15	Ace	1.44925912768669	0.211827905079945	875	449	0.391	0.145	-2.77377	1.28818139432141e-39	down
Undiff.SPG	ENSMUSG00000019303.15	Psmc3ip	2.22743408425691	0.784429532501399	875	449	0.558	0.425	-1.50555	1.2952429047531e-39	down
Undiff.SPG	ENSMUSG00000024387.14	Csnk2b	4.78025594583773	2.46053281374654	875	449	0.802	0.706	-0.958089	1.30933487562618e-39	down
Undiff.SPG	ENSMUSG00000028249.16	Sdcbp	0.238263710329432	0.828818342120783	875	449	0.114	0.443	1.79806537737251	1.32242967192127e-39	up
Undiff.SPG	ENSMUSG00000002900.18	Lamb1	0.103207021262438	0.530256725686691	875	449	0.043	0.307	2.3600247536279	1.64558799852855e-39	up
Undiff.SPG	ENSMUSG00000030086.17	Chchd6	4.8618353079373	2.42876343300596	875	449	0.824	0.715	-1.00125	1.67247034787997e-39	down
Undiff.SPG	ENSMUSG00000059070.17	Rpl18	13.2109714257392	20.3211708624747	875	449	0.947	0.953	0.621243154209099	1.97798666718911e-39	up
Undiff.SPG	ENSMUSG00000053580.17	Tanc2	0.636292290158527	1.81689618201662	875	449	0.243	0.619	1.51356712534331	2.06250610753862e-39	up
Undiff.SPG	ENSMUSG00000031893.8	Tsnaxip1	1.12375153969989	0.115335609128165	875	449	0.345	0.078	-3.28329	2.09794230625325e-39	down
Undiff.SPG	ENSMUSG00000073411.13	H2-D1	0.0657148514695121	0.760936804537506	875	449	0.023	0.263	3.53148114807989	2.26413070261009e-39	up
Undiff.SPG	ENSMUSG00000027378.17	Nphp1	2.35371353675011	0.803305725644488	875	449	0.555	0.367	-1.5508	2.31836690728964e-39	down
Undiff.SPG	ENSMUSG00000019923.15	Zwint	0.35562033344398	0.964241045343281	875	449	0.153	0.497	1.43880001186294	2.34821774108885e-39	up
Undiff.SPG	ENSMUSG00000021258.11	Ccnk	2.28401184015161	0.757330629225702	875	449	0.595	0.383	-1.59245	2.35490461271616e-39	down
Undiff.SPG	ENSMUSG00000020255.9	D10Wsu102e	1.05356768843914	3.14174831286879	875	449	0.346	0.684	1.57619359605063	2.45147680445313e-39	up
Undiff.SPG	ENSMUSG00000002102.16	Psmc3	6.39308603632889	3.37127457234288	875	449	0.875	0.777	-0.923198	2.52304793028887e-39	down
Undiff.SPG	ENSMUSG00000043510.13	Hscb	0.209883208842146	0.643288778560579	875	449	0.096	0.399	1.61541680552975	2.8252650626028e-39	up
Undiff.SPG	ENSMUSG00000031458.9	Coprs	1.16331606350564	2.97144661042526	875	449	0.37	0.717	1.35284688165188	3.29710352716813e-39	up
Undiff.SPG	ENSMUSG00000074247.11	Dda1	1.61659759638431	0.473305125574173	875	449	0.465	0.314	-1.7719	3.45686964758864e-39	down
Undiff.SPG	ENSMUSG00000046755.6	Kif2b	1.87715561684185	0.418832177269362	875	449	0.472	0.171	-2.16384	3.64771944645422e-39	down
Undiff.SPG	ENSMUSG00000028789.17	Azin2	1.40441502305872	0.274546050433678	875	449	0.41	0.118	-2.35443	3.83559469283617e-39	down
Undiff.SPG	ENSMUSG00000037196.7	Pacrg	2.33362681239707	0.691294646550781	875	449	0.531	0.307	-1.75505	4.02860063785226e-39	down
Undiff.SPG	ENSMUSG00000020721.17	Helz	0.294985584220821	1.16021523614386	875	449	0.133	0.472	1.97531146430532	4.09326258399425e-39	up
Undiff.SPG	ENSMUSG00000021395.12	Spin1	0.480393378100817	1.40591176934001	875	449	0.203	0.568	1.5490202170587	4.19936864718216e-39	up
Undiff.SPG	ENSMUSG00000020422.15	Tns3	0.0810671370396259	0.439072672097385	875	449	0.038	0.292	2.43582065198317	4.20926800917734e-39	up
Undiff.SPG	ENSMUSG00000063089.5	Klk1b8	1.04637222657241	0.0596109143229528	875	449	0.288	0.027	-4.1314	4.53449162991592e-39	down
Undiff.SPG	ENSMUSG00000033987.17	Dnah17	1.00721640600819	0.0952876058631706	875	449	0.326	0.08	-3.40057	4.7865768078498e-39	down
Undiff.SPG	ENSMUSG00000089781.3	Gm15756	1.22090884258316	0.139964840978848	875	449	0.358	0.1	-3.12391	4.87389831201764e-39	down
Undiff.SPG	ENSMUSG00000038398.9	Upf3a	2.98532596672219	1.23055366160661	875	449	0.634	0.526	-1.27851	5.26820454075346e-39	down
Undiff.SPG	ENSMUSG00000025203.7	Scd2	0.0263954734334265	0.460703997552825	875	449	0.014	0.234	4.12033542098933	5.53208494511477e-39	up
Undiff.SPG	ENSMUSG00000039953.14	Clstn1	0.205209261477044	0.651078425759945	875	449	0.083	0.372	1.66525419364012	5.5486869376983e-39	up
Undiff.SPG	ENSMUSG00000059796.17	Eif4a1	2.56592630721507	5.7495901415217	875	449	0.557	0.824	1.16394824820083	5.95178972768935e-39	up
Undiff.SPG	ENSMUSG00000035376.11	Hacd2	0.415583369519568	1.11117755167072	875	449	0.162	0.506	1.41866225242294	6.25179770566006e-39	up
Undiff.SPG	ENSMUSG00000014554.14	Dguok	0.302538923062823	0.994566640631769	875	449	0.147	0.492	1.71661554430243	6.79475741644891e-39	up
Undiff.SPG	ENSMUSG00000035211.10	Xrra1	1.54835423328039	0.39810751965769	875	449	0.434	0.12	-1.95924	7.86380506739867e-39	down
Undiff.SPG	ENSMUSG00000029064.16	Gnb1	1.39530490966135	3.22244184192384	875	449	0.422	0.78	1.20751527604518	8.17011538870259e-39	up
Undiff.SPG	ENSMUSG00000023965.14	Fbxl17	0.341672231369751	1.20569995695642	875	449	0.137	0.477	1.81888349353739	8.22939505053436e-39	up
Undiff.SPG	ENSMUSG00000057322.13	Rpl38	8.43736435196555	13.280650741638	875	449	0.905	0.938	0.654455295621812	8.39423194778572e-39	up
Undiff.SPG	ENSMUSG00000024811.12	Tnks2	0.576914237315067	1.6193326548394	875	449	0.245	0.617	1.48880965232414	8.86547904552038e-39	up
Undiff.SPG	ENSMUSG00000074884.13	Serf2	7.28675281132218	12.0411370627884	875	449	0.845	0.929	0.724615860941084	1.07649012659491e-38	up
Undiff.SPG	ENSMUSG00000058600.14	Rpl30	10.8417507778001	16.3989378799346	875	449	0.935	0.949	0.597000119830417	1.10025388172615e-38	up
Undiff.SPG	ENSMUSG00000027286.17	Lrrc57	1.14886375534709	0.15766598042801	875	449	0.328	0.111	-2.86448	1.12594937958396e-38	down
Undiff.SPG	ENSMUSG00000040231.17	Syngr4	1.75236273121922	0.456441366391135	875	449	0.464	0.261	-1.94057	1.14047222625445e-38	down
Undiff.SPG	ENSMUSG00000055067.16	Smyd3	0.643997125804497	1.86031959066599	875	449	0.235	0.606	1.53027787776596	1.17387905090206e-38	up
Undiff.SPG	ENSMUSG00000027763.14	Mbnl1	0.0715487595523171	0.691975520698137	875	449	0.039	0.301	3.27191584370571	1.18456303465904e-38	up
Undiff.SPG	ENSMUSG00000025967.17	Eef1b2	2.54510980699756	5.2665961000893	875	449	0.584	0.817	1.0491136296376	1.24549935779291e-38	up
Undiff.SPG	ENSMUSG00000028945.10	Rheb	0.863711440953495	2.16215	875	449	0.289	0.666	1.32374830591822	1.31532009633286e-38	up
Undiff.SPG	ENSMUSG00000022110.14	Sucla2	3.22877395471026	1.44858877908684	875	449	0.678	0.586	-1.15628	1.33155668751868e-38	down
Undiff.SPG	ENSMUSG00000019834.16	Slc22a16	1.52302446574629	0.271552219321811	875	449	0.414	0.131	-2.4872	1.35654681001459e-38	down
Undiff.SPG	ENSMUSG00000041736.8	Tspo	0.102237111347382	0.684363724926185	875	449	0.05	0.325	2.7416446675189	1.4120379807295e-38	up
Undiff.SPG	ENSMUSG00000040681.17	Hmgn1	4.45921422027522	8.20743900951798	875	449	0.712	0.88	0.880127840758717	1.44156550672374e-38	up
Undiff.SPG	ENSMUSG00000026000.17	Lancl1	2.8701415301664	1.28246429986964	875	449	0.638	0.526	-1.16214	1.44646405938549e-38	down
Undiff.SPG	ENSMUSG00000066571.14	Garre1	0.557835178195644	1.47766418184294	875	449	0.226	0.592	1.40524664366762	1.5653023173044e-38	up
Undiff.SPG	ENSMUSG00000097121.3	D130020L05Rik	1.70858677107636	0.483366815525827	875	449	0.472	0.29	-1.8214	1.59522941769975e-38	down
Undiff.SPG	ENSMUSG00000027676.12	Ccdc39	1.42571044520223	0.217642461495201	875	449	0.398	0.122	-2.71109	1.64963261799355e-38	down
Undiff.SPG	ENSMUSG00000032411.16	Tfdp2	0.746495673771081	1.97558739425184	875	449	0.287	0.661	1.40395563872487	1.73896972517901e-38	up
Undiff.SPG	ENSMUSG00000027166.15	Dnajc24	0.26121243791637	0.739494522349596	875	449	0.115	0.425	1.50095874425766	1.7985362025112e-38	up
Undiff.SPG	ENSMUSG00000027195.11	Hsd17b12	0.336122320150228	1.0627618981847	875	449	0.143	0.481	1.66046674770969	1.90247807259438e-38	up
Undiff.SPG	ENSMUSG00000002996.18	Hbp1	0.328276576313529	1.15906029161403	875	449	0.157	0.503	1.81965695376498	1.9959697529788e-38	up
Undiff.SPG	ENSMUSG00000021190.15	Lgmn	0.0949591959517541	0.551580544634847	875	449	0.05	0.323	2.53693499989055	2.00309618577033e-38	up
Undiff.SPG	ENSMUSG00000020376.18	Rnf130	0.41095802388985	1.02991298717278	875	449	0.178	0.519	1.32524856759645	2.02987541477643e-38	up
Undiff.SPG	ENSMUSG00000043419.12	Rnf227	0.484347027346665	1.32353169284145	875	449	0.2	0.559	1.4500909153272	2.09462065043738e-38	up
Undiff.SPG	ENSMUSG00000031980.11	Agt	0.0367709095556483	0.53369938689668	875	449	0.011	0.22	3.85574273712602	2.10684841388213e-38	up
Undiff.SPG	ENSMUSG00000020481.16	Ankrd36	1.94141359255693	0.498904085355719	875	449	0.494	0.212	-1.96006	2.14315696062074e-38	down
Undiff.SPG	ENSMUSG00000038116.17	Phf20	0.774906042175783	2.20787755274725	875	449	0.291	0.659	1.51044604191061	2.43224598469862e-38	up
Undiff.SPG	ENSMUSG00000050071.9	Bex1	0.21674306645844	0.958025172633187	875	449	0.111	0.434	2.14356283284588	2.86675426192811e-38	up
Undiff.SPG	ENSMUSG00000017466.10	Timp2	0.328850442959112	1.51139063630165	875	449	0.137	0.474	2.20002988092891	3.06002463171197e-38	up
Undiff.SPG	ENSMUSG00000040128.10	Pnrc1	0.427012925279897	1.49976722105732	875	449	0.183	0.537	1.81214532616853	3.11696222156254e-38	up
Undiff.SPG	ENSMUSG00000028692.15	Akr1a1	0.566553314277479	1.58080515434989	875	449	0.23	0.597	1.48021256553151	3.17283330500402e-38	up
Undiff.SPG	ENSMUSG00000036087.19	Slain2	1.93043304502868	0.720278164416319	875	449	0.518	0.412	-1.42217	3.37139779131117e-38	down
Undiff.SPG	ENSMUSG00000096153.2	BC061195	1.51775443461786	0.268123766625897	875	449	0.385	0.125	-2.50052	3.43924557709894e-38	down
Undiff.SPG	ENSMUSG00000028533.11	Izumo3	1.12943990775412	0.138552714157661	875	449	0.36	0.107	-3.02619	3.49041760153526e-38	down
Undiff.SPG	ENSMUSG00000028617.11	Lrrc42	0.712638681466762	1.83725813258138	875	449	0.273	0.646	1.36618773087269	4.02284002451486e-38	up
Undiff.SPG	ENSMUSG00000079652.9	Fam71f2	1.12784404139487	0.0747352230708399	875	449	0.305	0.062	-3.91383	4.10660011188227e-38	down
Undiff.SPG	ENSMUSG00000045996.13	Polr2k	0.954267524602983	2.46018546538353	875	449	0.343	0.708	1.36620886359601	4.16262096087299e-38	up
Undiff.SPG	ENSMUSG00000037075.8	Rnf139	1.38682005421036	0.318893326253528	875	449	0.426	0.227	-2.12029	4.22956613203977e-38	down
Undiff.SPG	ENSMUSG00000018796.14	Acsl1	1.83206966185517	0.738568672737426	875	449	0.497	0.354	-1.31055	4.25083542147984e-38	down
Undiff.SPG	ENSMUSG00000030714.15	Sgf29	2.05451820804591	0.705374330047796	875	449	0.533	0.383	-1.5422	4.35344160010343e-38	down
Undiff.SPG	ENSMUSG00000024583.4	Txnl1	2.04835934219916	4.42798423751915	875	449	0.518	0.8	1.11214340893815	4.60608687393145e-38	up
Undiff.SPG	ENSMUSG00000025980.15	Hspd1	1.54245919854782	3.55107534553012	875	449	0.441	0.757	1.20297074120924	4.71153854975704e-38	up
Undiff.SPG	ENSMUSG00000038803.8	Ost4	0.558928925296659	1.6633499149778	875	449	0.239	0.606	1.57318359049272	4.75474393516922e-38	up
Undiff.SPG	ENSMUSG00000024729.8	Ms4a20	1.56663855657936	0.326700028044662	875	449	0.426	0.2	-2.26128	6.06396491822123e-38	down
Undiff.SPG	ENSMUSG00000032026.8	Rexo2	0.835851688529146	2.28522580400467	875	449	0.306	0.673	1.45090838223871	6.37491659212115e-38	up
Undiff.SPG	ENSMUSG00000028936.16	Rpl22	5.13480120671181	9.43614307727301	875	449	0.752	0.893	0.877876062847898	6.39826266379352e-38	up
Undiff.SPG	ENSMUSG00000053375.9	Atp6v1e2	1.83907776328105	0.435643541193451	875	449	0.464	0.241	-2.07751	7.33826153837211e-38	down
Undiff.SPG	ENSMUSG00000050612.7	Txndc2	1.31201313947775	0.193332531024982	875	449	0.373	0.089	-2.76199	7.38980358150113e-38	down
Undiff.SPG	ENSMUSG00000029455.15	Aldh2	0.11639997591323	0.78823149291156	875	449	0.059	0.341	2.75847275305251	8.19393270286282e-38	up
Undiff.SPG	ENSMUSG00000028639.15	Ybx1	14.4496923587061	8.55931761457984	875	449	0.977	0.902	-0.755464	8.77601542198438e-38	down
Undiff.SPG	ENSMUSG00000061024.9	Rrs1	0.243346043170542	0.931086104545521	875	449	0.112	0.432	1.93546747797667	8.82931601598534e-38	up
Undiff.SPG	ENSMUSG00000066551.13	Hmgb1	4.71946768159257	8.61547544136471	875	449	0.695	0.895	0.868292445518621	1.06209401808198e-37	up
Undiff.SPG	ENSMUSG00000027111.17	Itga6	0.0657631934644537	0.520679426790423	875	449	0.033	0.281	2.98312808673708	1.06770922805767e-37	up
Undiff.SPG	ENSMUSG00000067873.12	Htatsf1	0.324379815179977	1.17890603707656	875	449	0.143	0.479	1.86137046480333	1.2316637327673e-37	up
Undiff.SPG	ENSMUSG00000026032.9	Ndufb3	0.635623774241536	1.5453692614528	875	449	0.241	0.606	1.2815730128582	1.25105669349816e-37	up
Undiff.SPG	ENSMUSG00000010796.12	Asz1	0.37714740408071	1.08434768992586	875	449	0.165	0.506	1.52337758557008	1.29181291715142e-37	up
Undiff.SPG	ENSMUSG00000042213.18	Zfand4	2.1334838656222	0.743544741098657	875	449	0.542	0.372	-1.52059	1.30428564328477e-37	down
Undiff.SPG	ENSMUSG00000033352.12	Map2k4	0.229768052825553	0.849071419330187	875	449	0.098	0.405	1.88524984156563	1.30472685202132e-37	up
Undiff.SPG	ENSMUSG00000018102.6	H2bc4	0.0274205638967565	0.600093908044299	875	449	0.015	0.232	4.44684673938784	1.33040874244753e-37	up
Undiff.SPG	ENSMUSG00000038576.16	Susd4	0.105758513161537	0.508273711734338	875	449	0.05	0.316	2.26375213395284	1.34384279012501e-37	up
Undiff.SPG	ENSMUSG00000028194.16	Ddah1	0.200223503851039	0.786928773889051	875	449	0.085	0.383	1.97408468011252	1.38238396372124e-37	up
Undiff.SPG	ENSMUSG00000023020.4	Cox14	0.765547743088423	1.81160406335753	875	449	0.29	0.661	1.24259461544054	1.43822452583485e-37	up
Undiff.SPG	ENSMUSG00000037706.18	Cd81	0.628444343016838	2.00149970973165	875	449	0.256	0.619	1.6710670517208	1.58391696693526e-37	up
Undiff.SPG	ENSMUSG00000016758.5	Bik	0.171070872805705	0.712165101884918	875	449	0.07	0.354	2.05697707854312	1.81510027377606e-37	up
Undiff.SPG	ENSMUSG00000016626.11	Nlrp14	1.61675804858704	0.341572492265334	875	449	0.429	0.18	-2.24251	1.85105729839777e-37	down
Undiff.SPG	ENSMUSG00000052469.10	Tcp10c	1.57317099675101	0.380418771858998	875	449	0.442	0.196	-2.04773	1.90028347587956e-37	down
Undiff.SPG	ENSMUSG00000023277.14	Twf2	0.0839437926418544	0.496082376222139	875	449	0.049	0.316	2.56165732036468	1.93315448397393e-37	up
Undiff.SPG	ENSMUSG00000023022.15	Lima1	0.13846712339788	0.639152876263388	875	449	0.059	0.334	2.20580174424658	2.00149429209214e-37	up
Undiff.SPG	ENSMUSG00000038845.12	Phb	0.605961255407306	1.78209824106137	875	449	0.239	0.601	1.55612230128054	2.09810185777388e-37	up
Undiff.SPG	ENSMUSG00000014329.15	Bicc1	0.141731692203466	0.68070498150458	875	449	0.058	0.332	2.26306165546809	2.11901677580071e-37	up
Undiff.SPG	ENSMUSG00000022698.18	Naa50	0.702700958082441	2.06052101709865	875	449	0.266	0.63	1.55189113017246	2.15195151824679e-37	up
Undiff.SPG	ENSMUSG00000007107.7	Atp1a4	1.01968113911783	0.0701505146205774	875	449	0.306	0.042	-3.85961	2.2725242603155e-37	down
Undiff.SPG	ENSMUSG00000044408.8	Sptssa	0.0908578299300852	0.561514242348762	875	449	0.039	0.29	2.62630978240191	2.38182487452221e-37	up
Undiff.SPG	ENSMUSG00000021109.14	Hif1a	0.292042175596388	0.895412793462718	875	449	0.13	0.45	1.61604339267078	2.41031553968569e-37	up
Undiff.SPG	ENSMUSG00000030697.8	Ppp4c	0.243410212705487	0.659532924258271	875	449	0.107	0.403	1.43768113027241	2.41033998309125e-37	up
Undiff.SPG	ENSMUSG00000031562.16	Dctd	0.0913882652682322	0.439076226850043	875	449	0.046	0.301	2.26314134833444	2.63515238546275e-37	up
Undiff.SPG	ENSMUSG00000038932.14	Tcfl5	3.22211939845928	1.4201313342009	875	449	0.698	0.575	-1.18193	2.81350763916307e-37	down
Undiff.SPG	ENSMUSG00000078427.4	Sarnp	1.04087836707981	2.6080860788801	875	449	0.362	0.726	1.32510671330623	2.82315480676638e-37	up
Undiff.SPG	ENSMUSG00000028149.13	Rap1gds1	0.190592768842148	0.783516668972561	875	449	0.09	0.392	2.03889794969188	2.90237681843066e-37	up
Undiff.SPG	ENSMUSG00000068749.10	Psma5	1.26294896419932	3.10544283422464	875	449	0.389	0.739	1.29793489808079	2.97018271810251e-37	up
Undiff.SPG	ENSMUSG00000100585.2	1700108J01Rik	1.54632510640151	0.275006407704733	875	449	0.41	0.147	-2.49088	3.03097949452493e-37	down
Undiff.SPG	ENSMUSG00000051391.10	Ywhag	0.277514161589241	0.806887262789511	875	449	0.129	0.448	1.53946473846025	3.23553427494507e-37	up
Undiff.SPG	ENSMUSG00000020794.14	Ube2g1	0.336628501692123	0.999632379732548	875	449	0.147	0.477	1.56995610849089	3.34255535393506e-37	up
Undiff.SPG	ENSMUSG00000029828.5	4921507P07Rik	1.1250619868068	0.0924340060165232	875	449	0.307	0.078	-3.60401	3.34498269766346e-37	down
Undiff.SPG	ENSMUSG00000001642.19	Akr1b3	1.05699134220958	2.76959529290868	875	449	0.343	0.706	1.38962722344943	3.47076253973958e-37	up
Undiff.SPG	ENSMUSG00000022338.9	Eny2	0.583736056560696	1.61545224347119	875	449	0.246	0.61	1.46839218830221	3.6477563950527e-37	up
Undiff.SPG	ENSMUSG00000040473.16	Cfap69	1.35559750965318	0.218511850297399	875	449	0.406	0.131	-2.63259	3.94894485272522e-37	down
Undiff.SPG	ENSMUSG00000031843.3	Mphosph6	0.300084293820847	0.963387634575215	875	449	0.135	0.463	1.68241765650663	4.02302134360068e-37	up
Undiff.SPG	ENSMUSG00000022587.15	Ly6e	0.0139555617785173	0.489219316290826	875	449	6e-03	0.196	5.12156321327661	4.20983477446587e-37	up
Undiff.SPG	ENSMUSG00000044477.13	Zfand3	3.64321272988875	1.89755944282653	875	449	0.742	0.659	-0.94103	4.73187249065576e-37	down
Undiff.SPG	ENSMUSG00000029784.14	Ssmem1	1.41607413658385	0.252871235576208	875	449	0.398	0.165	-2.48495	5.35748450101135e-37	down
Undiff.SPG	ENSMUSG00000029735.18	Tpk1	0.279379976594596	0.916201020779352	875	449	0.125	0.445	1.71307670197318	5.52653319020725e-37	up
Undiff.SPG	ENSMUSG00000006589.9	Aprt	6.30635893353457	3.31678112669823	875	449	0.853	0.759	-0.927003	5.83520709243986e-37	down
Undiff.SPG	ENSMUSG00000030309.17	Caprin2	0.448884981521232	1.0577844354736	875	449	0.195	0.537	1.2364429414167	6.05246153513946e-37	up
Undiff.SPG	ENSMUSG00000005054.8	Cstb	0.172692550338535	0.745882321407914	875	449	0.089	0.39	2.11010042185122	6.49381617643352e-37	up
Undiff.SPG	ENSMUSG00000020083.14	Fam241b	0.118644250089205	0.578969450603021	875	449	0.047	0.303	2.28587873196958	6.66030348761248e-37	up
Undiff.SPG	ENSMUSG00000028478.19	Clta	1.39163174279378	3.24301741864618	875	449	0.391	0.751	1.22050010064821	6.72331060839281e-37	up
Undiff.SPG	ENSMUSG00000022783.12	Spag6l	1.46067919605084	0.249163783968726	875	449	0.406	0.129	-2.55099	6.79464710504617e-37	down
Undiff.SPG	ENSMUSG00000116564.2	Riok2	0.0730028548918891	0.399073945240105	875	449	0.04	0.29	2.44901790251768	7.08926607596521e-37	up
Undiff.SPG	ENSMUSG00000047995.8	Cypt4	1.95165410395087	0.564411867218319	875	449	0.504	0.247	-1.7897	7.33399904624658e-37	down
Undiff.SPG	ENSMUSG00000074748.4	Atxn7l3b	3.4706962491185	1.49628885478866	875	449	0.678	0.581	-1.21378	7.59935022841096e-37	down
Undiff.SPG	ENSMUSG00000059625.7	Sohlh1	0.515203881590494	1.59350066861267	875	449	0.198	0.55	1.62879479289321	7.64025753074501e-37	up
Undiff.SPG	ENSMUSG00000064215.14	Ifi27	0.0995524942768646	0.714338610719917	875	449	0.039	0.29	2.84183222984551	7.82717025926004e-37	up
Undiff.SPG	ENSMUSG00000022883.12	Robo1	0.200637188595268	0.797815686293285	875	449	0.091	0.392	1.99092839329697	8.08493632932914e-37	up
Undiff.SPG	ENSMUSG00000036832.6	Lpar3	0.036834944076951	0.38754260130361	875	449	0.024	0.254	3.39166883096296	8.88266243982527e-37	up
Undiff.SPG	ENSMUSG00000028530.15	Jak1	0.669419276275004	1.94922705000401	875	449	0.27	0.626	1.54177866208413	9.35848787332158e-37	up
Undiff.SPG	ENSMUSG00000041488.17	Stx3	0.0281213230514262	0.349025746142174	875	449	0.017	0.234	3.62888922179064	1.1068921791662e-36	up
Undiff.SPG	ENSMUSG00000021482.11	Prxl2c	0.233800115443013	0.889992271867187	875	449	0.09	0.385	1.92806232780271	1.11070372315993e-36	up
Undiff.SPG	ENSMUSG00000006273.15	Atp6v1b2	0.230647628392984	0.752346319758158	875	449	0.107	0.414	1.70527284226153	1.22950582543195e-36	up
Undiff.SPG	ENSMUSG00000027702.8	Lrrc34	1.32718375092292	0.218670000924899	875	449	0.381	0.134	-2.60099	1.2468589323029e-36	down
Undiff.SPG	ENSMUSG00000078350.12	Smim1	0.086295290498591	0.944743796400407	875	449	0.042	0.298	3.45105126284729	1.26870610948768e-36	up
Undiff.SPG	ENSMUSG00000103705.2	4930518J20Rik	1.3996515833659	0.273758492519343	875	449	0.408	0.149	-2.35367	1.70139662027634e-36	down
Undiff.SPG	ENSMUSG00000022139.18	Mbnl2	0.0990911298524762	0.621833895142385	875	449	0.049	0.312	2.64847822683049	1.79183182400318e-36	up
Undiff.SPG	ENSMUSG00000029922.16	Mkrn1	3.74911322076282	1.75753332960044	875	449	0.744	0.595	-1.09295	2.21477903342888e-36	down
Undiff.SPG	ENSMUSG00000024170.16	Telo2	0.252848312139368	0.868407392573817	875	449	0.118	0.432	1.77969551650529	2.62007206211876e-36	up
Undiff.SPG	ENSMUSG00000020639.15	Pfn4	1.50926850648371	0.362627892704628	875	449	0.43	0.196	-2.05699	2.79953831593044e-36	down
Undiff.SPG	ENSMUSG00000028010.17	Gar1	0.525600314157354	1.43094891614472	875	449	0.209	0.561	1.44476048496616	2.89013723968407e-36	up
Undiff.SPG	ENSMUSG00000047945.7	Marcksl1	0.688233248112805	2.03520482807082	875	449	0.25	0.61	1.56406578113316	2.94665841413152e-36	up
Undiff.SPG	ENSMUSG00000036377.20	Cracd	1.58640773046515	0.33483045564825	875	449	0.427	0.207	-2.24392	3.00486566330505e-36	down
Undiff.SPG	ENSMUSG00000032939.15	Nup93	0.442962120451474	0.738827103183926	875	449	0.185	0.474	0.737923057251511	3.119379171556e-36	up
Undiff.SPG	ENSMUSG00000030588.13	Yif1b	2.07364530084282	0.889595267218118	875	449	0.541	0.465	-1.22086	3.12403440933899e-36	down
Undiff.SPG	ENSMUSG00000057816.8	Cfap299	1.92941385315725	0.560660427178488	875	449	0.467	0.236	-1.78278	3.63483051490463e-36	down
Undiff.SPG	ENSMUSG00000084897.2	Gm14226	0.00805949555147287	0.407408295730243	875	449	5e-03	0.187	5.6422056561522	3.67056980456698e-36	up
Undiff.SPG	ENSMUSG00000041168.11	Lonp1	0.135935752383883	0.606395654527416	875	449	0.071	0.35	2.15651144386426	3.71424661383739e-36	up
Undiff.SPG	ENSMUSG00000040481.18	Bptf	0.649185959749602	1.71958187352902	875	449	0.239	0.597	1.40521578556375	3.80191635223896e-36	up
Undiff.SPG	ENSMUSG00000030102.12	Itpr1	0.217137309088231	0.812834565545334	875	449	0.104	0.408	1.90386733418433	4.53009786287609e-36	up
Undiff.SPG	ENSMUSG00000027518.4	1700021F07Rik	1.35787636059738	0.257943682674885	875	449	0.403	0.127	-2.39577	4.78649809825465e-36	down
Undiff.SPG	ENSMUSG00000036513.16	Commd2	0.36608656397559	1.00129717230199	875	449	0.163	0.492	1.45136352450704	5.03787407015006e-36	up
Undiff.SPG	ENSMUSG00000021720.12	Rnf180	0.126416547540627	0.630160856013689	875	449	0.058	0.325	2.31662297081626	5.11365399574971e-36	up
Undiff.SPG	ENSMUSG00000005575.17	Ube2m	3.32715405998638	1.59245428895455	875	449	0.693	0.581	-1.06299	5.14098766601752e-36	down
Undiff.SPG	ENSMUSG00000030216.13	Wbp11	2.59292838917841	1.31925635233878	875	449	0.632	0.575	-0.974804	5.33826267438039e-36	down
Undiff.SPG	ENSMUSG00000036570.15	Fxyd1	0.0127791535903666	0.521311048607316	875	449	7e-03	0.196	5.33931146495174	5.653501554946e-36	up
Undiff.SPG	ENSMUSG00000021311.10	Mtr	0.362731571660301	1.15284324393543	875	449	0.151	0.481	1.66794959299183	6.07795629047473e-36	up
Undiff.SPG	ENSMUSG00000031839.8	Hsbp1	8.02335266875975	4.5338409164332	875	449	0.915	0.833	-0.823458	6.7289484394471e-36	down
Undiff.SPG	ENSMUSG00000061032.10	Rrp1	3.62133922685601	1.6934518325036	875	449	0.727	0.63	-1.09651	6.87972993158266e-36	down
Undiff.SPG	ENSMUSG00000020265.17	Sumo3	0.446480898390797	1.38479273872188	875	449	0.183	0.526	1.63278079329579	7.37703577707903e-36	up
Undiff.SPG	ENSMUSG00000024785.8	Rcl1	0.208714378191367	0.765963395114097	875	449	0.102	0.403	1.87524273243694	7.58017599972935e-36	up
Undiff.SPG	ENSMUSG00000060152.15	Pop5	1.15594073748098	2.83959117738171	875	449	0.377	0.715	1.29654180445657	7.6832499098537e-36	up
Undiff.SPG	ENSMUSG00000024563.17	Smad2	0.484953656170306	1.30746619995055	875	449	0.208	0.557	1.43066773884347	8.34565091096962e-36	up
Undiff.SPG	ENSMUSG00000114979.2	Gm31072	1.84661030489842	0.524137792886355	875	449	0.481	0.267	-1.81666	8.42844344800518e-36	down
Undiff.SPG	ENSMUSG00000063200.5	Nol7	0.842375818245621	2.01101168242028	875	449	0.303	0.666	1.25528601855617	8.89750061103374e-36	up
Undiff.SPG	ENSMUSG00000074734.4	Taf7l2	1.73317484897174	0.493766235476703	875	449	0.463	0.238	-1.81131	9.66450758942662e-36	down
Undiff.SPG	ENSMUSG00000044033.17	Ccdc141	0.0765032356012599	0.597208166177748	875	449	0.037	0.281	2.96299821017138	1.00839112041133e-35	up
Undiff.SPG	ENSMUSG00000075486.11	Commd6	0.166817779033334	0.69828995298456	875	449	0.093	0.39	2.06489517485368	1.10926617677036e-35	up
Undiff.SPG	ENSMUSG00000021149.9	Gtpbp4	1.29805429752676	3.12760745835658	875	449	0.41	0.739	1.26864370933687	1.28300863172246e-35	up
Undiff.SPG	ENSMUSG00000063787.5	Chchd1	0.612869033574128	1.1753467228368	875	449	0.223	0.55	0.939323052542631	1.33524926432968e-35	up
Undiff.SPG	ENSMUSG00000022391.17	Rangap1	1.81101180296354	0.634237795270346	875	449	0.499	0.345	-1.51355	1.33904021112375e-35	down
Undiff.SPG	ENSMUSG00000019777.17	Hdac2	0.420862826025264	1.04027314051097	875	449	0.177	0.506	1.30533631465054	1.36176859766711e-35	up
Undiff.SPG	ENSMUSG00000021576.7	Pdcd6	0.377526753057823	0.969365457063898	875	449	0.165	0.488	1.36022851831486	1.36619774003555e-35	up
Undiff.SPG	ENSMUSG00000003135.16	Cnot11	0.264344952611633	0.802845779837411	875	449	0.119	0.428	1.60233513148823	1.38812805812759e-35	up
Undiff.SPG	ENSMUSG00000007656.14	Arpp19	1.80488403533266	4.07488388650204	875	449	0.505	0.795	1.17480827771653	1.39528417883268e-35	up
Undiff.SPG	ENSMUSG00000052273.5	Dnah3	0.90185851817946	0.0611003236169514	875	449	0.279	0.042	-3.88145	1.42597714839199e-35	down
Undiff.SPG	ENSMUSG00000074771.11	Ankef1	1.36216014084166	0.248228339653187	875	449	0.382	0.136	-2.45568	1.55311405036883e-35	down
Undiff.SPG	ENSMUSG00000071636.9	Rimbp3	1.06355845522194	0.12933847308301	875	449	0.326	0.087	-3.0387	1.58108957486314e-35	down
Undiff.SPG	ENSMUSG00000012483.5	Rpa3	0.0555437814962425	0.386346488951139	875	449	0.031	0.263	2.79597628628138	1.58497545144324e-35	up
Undiff.SPG	ENSMUSG00000024188.17	Luc7l	0.58453995426932	1.44057017091804	875	449	0.243	0.597	1.30111974931442	1.66852013748213e-35	up
Undiff.SPG	ENSMUSG00000032110.5	Acrv1	1.46844789875324	0.26500500835612	875	449	0.385	0.145	-2.46975	1.69738000907646e-35	down
Undiff.SPG	ENSMUSG00000041712.8	Ubr7	1.61661209025926	0.606558873154723	875	449	0.477	0.37	-1.41411	1.77475350386925e-35	down
Undiff.SPG	ENSMUSG00000018076.13	Med13l	0.378175549954974	1.11052597089279	875	449	0.165	0.497	1.55386360229902	1.87930667771891e-35	up
Undiff.SPG	ENSMUSG00000032285.16	Dnaja4	1.41317009818077	0.308068939302306	875	449	0.393	0.205	-2.19724	1.90953818732196e-35	down
Undiff.SPG	ENSMUSG00000029344.16	Tpst2	0.106354343826465	0.45237083029627	875	449	0.055	0.312	2.08758996854285	1.91672978608701e-35	up
Undiff.SPG	ENSMUSG00000063889.17	Crem	1.6941782784644	0.444110411154684	875	449	0.457	0.278	-1.93136	2.1320329879771e-35	down
Undiff.SPG	ENSMUSG00000040785.20	Ttc3	1.15178837519739	2.69759414280934	875	449	0.362	0.717	1.22772587087257	2.20825782673789e-35	up
Undiff.SPG	ENSMUSG00000039329.9	Tex19.1	0.540022249573015	1.78041978364132	875	449	0.235	0.584	1.72094058139569	2.3988177888925e-35	up
Undiff.SPG	ENSMUSG00000025503.6	Taldo1	1.39117254692993	3.11752421336142	875	449	0.415	0.755	1.16404197346988	2.43110344714142e-35	up
Undiff.SPG	ENSMUSG00000032547.13	Ryk	0.641475687335181	1.37775819201209	875	449	0.247	0.592	1.10273603807531	2.50142863208614e-35	up
Undiff.SPG	ENSMUSG00000031467.11	Agpat5	0.569548350754312	1.42662	875	449	0.223	0.57	1.3245617452423	2.58362338531706e-35	up
Undiff.SPG	ENSMUSG00000064373.14	Selenop	0.0408688339179554	0.774792242821603	875	449	0.018	0.232	4.2413969663531	2.68219649887978e-35	up
Undiff.SPG	ENSMUSG00000042712.11	Tceal9	0.175339540407583	0.822611798044646	875	449	0.083	0.372	2.22941319477556	2.68974427139394e-35	up
Undiff.SPG	ENSMUSG00000014355.11	Anapc1	0.406569555839559	0.982670054907139	875	449	0.173	0.494	1.27299690774202	2.83752409369013e-35	up
Undiff.SPG	ENSMUSG00000050310.10	Rictor	0.541658860728458	1.27187274500111	875	449	0.21	0.546	1.2313450082286	2.91835555892933e-35	up
Undiff.SPG	ENSMUSG00000070953.14	Rabepk	1.59886940117596	0.51816246645098	875	449	0.457	0.314	-1.62539	3.20030441466745e-35	down
Undiff.SPG	ENSMUSG00000061787.16	Rps17	5.13099143653494	8.54693783613744	875	449	0.801	0.889	0.736158774217543	3.31250765955733e-35	up
Undiff.SPG	ENSMUSG00000042541.11	Sem1	2.40380239477607	4.89538709800328	875	449	0.592	0.855	1.02607409450767	3.35560968935268e-35	up
Undiff.SPG	ENSMUSG00000042662.17	Dusp15	1.30630762040992	0.260960251432355	875	449	0.392	0.149	-2.32315	3.36661136628505e-35	down
Undiff.SPG	ENSMUSG00000032047.6	Acat1	0.388688239545108	1.00949716853093	875	449	0.171	0.499	1.37672328468748	3.59339697199118e-35	up
Undiff.SPG	ENSMUSG00000026611.18	Spata17	1.30528814862513	0.268837534408231	875	449	0.39	0.192	-2.27914	3.6107090316751e-35	down
Undiff.SPG	ENSMUSG00000006932.18	Ctnnb1	0.615634673835681	1.56356486248014	875	449	0.257	0.612	1.34455061713807	3.62660945920629e-35	up
Undiff.SPG	ENSMUSG00000024258.5	Polr2d	0.550604508284723	1.54271828071245	875	449	0.238	0.59	1.48621782142046	3.66626240190958e-35	up
Undiff.SPG	ENSMUSG00000048874.16	Phf3	0.233672976701622	0.831633320254087	875	449	0.105	0.405	1.83101286004966	3.67551240145494e-35	up
Undiff.SPG	ENSMUSG00000073155.13	1810058I24Rik	0.765140701200813	2.18570008613643	875	449	0.281	0.637	1.51417594366082	3.79955607654315e-35	up
Undiff.SPG	ENSMUSG00000028098.14	Rnf115	0.478801989744156	1.05638199069477	875	449	0.193	0.519	1.14146583978708	3.80174323893967e-35	up
Undiff.SPG	ENSMUSG00000024054.15	Smchd1	1.41949310297821	3.49343477141199	875	449	0.422	0.722	1.29921002932555	3.88460671310582e-35	up
Undiff.SPG	ENSMUSG00000036402.14	Gng12	0.649467545028347	1.70498260872298	875	449	0.265	0.621	1.39229018070882	3.89551568767268e-35	up
Undiff.SPG	ENSMUSG00000100680.2	1810044D09Rik	1.88927756564316	0.739243503482238	875	449	0.523	0.385	-1.35359	3.99541278223964e-35	down
Undiff.SPG	ENSMUSG00000007872.4	Id3	0.0242111771298931	0.310816114618522	875	449	9e-03	0.196	3.67683373830366	4.32758781226332e-35	up
Undiff.SPG	ENSMUSG00000038160.8	Atg5	0.545053152631756	1.35912303977453	875	449	0.221	0.566	1.31804871696721	4.44611367242352e-35	up
Undiff.SPG	ENSMUSG00000001056.4	Nhp2	1.51078540166682	3.52324035775108	875	449	0.419	0.757	1.22154960871057	4.8009807095758e-35	up
Undiff.SPG	ENSMUSG00000020622.18	Nt5c1b	1.04821855519057	0.13839919747296	875	449	0.325	0.06	-2.92013	5.09539048220806e-35	down
Undiff.SPG	ENSMUSG00000025652.7	Tmem89	1.96698993101281	0.569414415858616	875	449	0.488	0.225	-1.78826	5.52111115714217e-35	down
Undiff.SPG	ENSMUSG00000022314.11	Rad21	0.50476399431921	1.27312626107268	875	449	0.208	0.546	1.33452212221928	5.60143189574416e-35	up
Undiff.SPG	ENSMUSG00000073633.10	Fbxo36	1.97242097781221	0.659276483212531	875	449	0.526	0.345	-1.58087	5.93428779649676e-35	down
Undiff.SPG	ENSMUSG00000027076.11	Timm10	0.229839076986717	0.841900135640578	875	449	0.103	0.401	1.87256880006056	5.94928422005539e-35	up
Undiff.SPG	ENSMUSG00000043036.14	Ccdc63	1.12040468519274	0.139653282285462	875	449	0.343	0.08	-3.00319	6.13764450034781e-35	down
Undiff.SPG	ENSMUSG00000020580.11	Rock2	0.653933254033331	1.6429727482102	875	449	0.246	0.597	1.32896046215123	6.66294214065826e-35	up
Undiff.SPG	ENSMUSG00000004207.15	Psap	0.510039127168937	1.48169231070633	875	449	0.217	0.563	1.53838058904604	6.88657916147412e-35	up
Undiff.SPG	ENSMUSG00000045193.14	Cirbp	4.11358830477321	7.67973617181734	875	449	0.653	0.857	0.90064305071626	7.58471161071872e-35	up
Undiff.SPG	ENSMUSG00000050212.5	Eva1b	0.322786678715137	0.952400292543382	875	449	0.139	0.454	1.56069161456639	7.60349352581972e-35	up
Undiff.SPG	ENSMUSG00000064345.1	mt-Nd2	1.7318099136829	4.09477125812153	875	449	0.455	0.773	1.2414542051735	7.83190547884176e-35	up
Undiff.SPG	ENSMUSG00000026737.13	Pip4k2a	0.0696789738727361	0.493478359373071	875	449	0.032	0.263	2.82241485443149	7.84529606205994e-35	up
Undiff.SPG	ENSMUSG00000027593.16	Raly	0.814231589134032	2.06537531924593	875	449	0.311	0.668	1.34278554845207	7.91124339806728e-35	up
Undiff.SPG	ENSMUSG00000014769.11	Psmb1	3.57363984293925	6.77831063938094	875	449	0.646	0.837	0.923512424105491	8.08610307734086e-35	up
Undiff.SPG	ENSMUSG00000015733.14	Capza2	0.779207	1.90928227777557	875	449	0.295	0.653	1.29284306312633	8.16501350474826e-35	up
Undiff.SPG	ENSMUSG00000041959.15	S100a10	0.0407120381749793	0.505528568177465	875	449	0.019	0.232	3.63101131208527	8.254817703634e-35	up
Undiff.SPG	ENSMUSG00000036106.16	Prr5	0.290883301207593	0.907761653947168	875	449	0.136	0.452	1.64153610380512	8.34771936030904e-35	up
Undiff.SPG	ENSMUSG00000020840.11	Blmh	0.420168896942568	1.08299533032723	875	449	0.185	0.517	1.3657756343164	8.49564681204053e-35	up
Undiff.SPG	ENSMUSG00000034573.15	Ptpn13	0.142571541781474	0.975941427413161	875	449	0.054	0.314	2.77424478937297	8.9004426560887e-35	up
Undiff.SPG	ENSMUSG00000021036.11	Sptlc2	0.379079709934833	0.906367525637232	875	449	0.173	0.492	1.2573735689995	9.03341043471033e-35	up
Undiff.SPG	ENSMUSG00000022837.15	Iqcb1	0.387282139198458	1.04604409977978	875	449	0.166	0.49	1.43325224436258	9.3494047004275e-35	up
Undiff.SPG	ENSMUSG00000048007.5	Timm8a1	0.41831850489796	1.25806887344719	875	449	0.187	0.526	1.58830701359206	9.3509316465839e-35	up
Undiff.SPG	ENSMUSG00000033953.11	Ppp3r1	0.167745721008937	0.691381029222117	875	449	0.075	0.352	2.0425539135697	9.4520264447368e-35	up
Undiff.SPG	ENSMUSG00000028138.9	Adh5	0.578565687141793	1.58161815294129	875	449	0.246	0.597	1.45069054327347	9.86673445425041e-35	up
Undiff.SPG	ENSMUSG00000078784.9	Rbis	0.294309754039457	0.837819410459496	875	449	0.151	0.47	1.50898602498315	1.01715971312369e-34	up
Undiff.SPG	ENSMUSG00000027937.16	Jtb	0.359274433655941	1.04262602174641	875	449	0.166	0.492	1.53680045428048	1.06372817771411e-34	up
Undiff.SPG	ENSMUSG00000036825.13	Ssx2ip	2.73302353690104	1.14527431819089	875	449	0.64	0.465	-1.25473	1.0847270116072e-34	down
Undiff.SPG	ENSMUSG00000024158.18	Hagh	3.88380241008476	1.92005299447445	875	449	0.726	0.615	-1.01629	1.18029940175836e-34	down
Undiff.SPG	ENSMUSG00000022039.7	Adam2	1.57020632344733	0.321360038730058	875	449	0.405	0.116	-2.28833	1.20131948902918e-34	down
Undiff.SPG	ENSMUSG00000003531.16	Dgcr6	2.70351955097792	1.15124553613036	875	449	0.632	0.501	-1.23157	1.26489693593099e-34	down
Undiff.SPG	ENSMUSG00000018583.6	G3bp1	0.369747344990504	1.08770907841421	875	449	0.152	0.474	1.55642354680119	1.28636946426277e-34	up
Undiff.SPG	ENSMUSG00000005413.9	Hmox1	0.200965542930944	0.867791215474654	875	449	0.106	0.408	2.10984835672544	1.29646256328263e-34	up
Undiff.SPG	ENSMUSG00000021102.5	Glrx5	0.943563077629086	2.24278873794114	875	449	0.336	0.69	1.2490142934948	1.33628833612597e-34	up
Undiff.SPG	ENSMUSG00000041235.13	Chd7	0.0824461828291617	0.574070245335442	875	449	0.046	0.296	2.79820516164262	1.35967968251596e-34	up
Undiff.SPG	ENSMUSG00000025869.12	Nop16	0.31574497309588	0.96439371004482	875	449	0.147	0.468	1.61055521890259	1.42698592561045e-34	up
Undiff.SPG	ENSMUSG00000028278.15	Rragd	0.135170081464557	0.728021912839613	875	449	0.056	0.316	2.42833724313905	1.485049018192e-34	up
Undiff.SPG	ENSMUSG00000009115.6	Spatc1l	1.01890193413781	0.117881717473215	875	449	0.33	0.1	-3.11052	1.50846752974328e-34	down
Undiff.SPG	ENSMUSG00000021361.8	Tmem14c	0.921687834135122	2.14215616195848	875	449	0.311	0.668	1.21662436973954	1.60583793073882e-34	up
Undiff.SPG	ENSMUSG00000022283.16	Pabpc1	8.80091502415286	4.70533897945323	875	449	0.929	0.835	-0.903341	1.62215336734609e-34	down
Undiff.SPG	ENSMUSG00000045071.15	E130308A19Rik	0.41504890406581	1.08206033552373	875	449	0.17	0.49	1.38221347333982	1.65213545076748e-34	up
Undiff.SPG	ENSMUSG00000038665.16	Dgki	0.114331031285821	0.549457113904029	875	449	0.056	0.314	2.26379109046363	1.82541334248927e-34	up
Undiff.SPG	ENSMUSG00000030835.7	Nomo1	0.281370401834777	0.740183247438222	875	449	0.123	0.416	1.39509415791938	1.84817599302366e-34	up
Undiff.SPG	ENSMUSG00000024096.18	Ralbp1	0.758743487101395	1.93225537302456	875	449	0.272	0.626	1.34848617693622	1.86754582028078e-34	up
Undiff.SPG	ENSMUSG00000055835.11	Zfp1	0.18561248811892	0.720851491027957	875	449	0.097	0.39	1.95683135984244	1.89832999033135e-34	up
Undiff.SPG	ENSMUSG00000022009.2	Nufip1	0.331704130487618	0.720083128192873	875	449	0.143	0.432	1.11803195585445	1.91438897099402e-34	up
Undiff.SPG	ENSMUSG00000040097.17	Flywch1	1.68826950651108	0.431218387506567	875	449	0.447	0.265	-1.96881	1.92434489468639e-34	down
Undiff.SPG	ENSMUSG00000045004.4	Spata21	1.3880531921393	0.29671033075679	875	449	0.4	0.118	-2.22555	1.97754293804929e-34	down
Undiff.SPG	ENSMUSG00000038709.16	Txndc8	1.46691284513803	0.365823992004063	875	449	0.426	0.169	-2.00327	1.98363252390031e-34	down
Undiff.SPG	ENSMUSG00000021086.6	Ccdc175	1.24151075047033	0.198454543929364	875	449	0.359	0.105	-2.64461	2.0343259025864e-34	down
Undiff.SPG	ENSMUSG00000040945.14	Rcc2	1.44283201751352	3.49973151356771	875	449	0.4	0.739	1.27828214040853	2.03437380651108e-34	up
Undiff.SPG	ENSMUSG00000028434.13	Epb41l4b	0.276793624428632	0.903270176032044	875	449	0.133	0.443	1.70598544972441	2.15646010213437e-34	up
Undiff.SPG	ENSMUSG00000024500.21	Ppp2r2b	0.913656522422022	0.0876128969152798	875	449	0.29	0.038	-3.38095	2.18389887675481e-34	down
Undiff.SPG	ENSMUSG00000030512.14	Snrpa1	0.987523485393832	2.54176395230273	875	449	0.355	0.688	1.36385376645718	2.2724053135103e-34	up
Undiff.SPG	ENSMUSG00000070529.8	Wfdc10	0.101425210797447	0.734213995230692	875	449	0.045	0.292	2.8545590736999	2.35932102192243e-34	up
Undiff.SPG	ENSMUSG00000022603.10	Mroh4	1.07127946786906	0.140344468160756	875	449	0.335	0.071	-2.9314	2.59618738932332e-34	down
Undiff.SPG	ENSMUSG00000048351.15	Coa7	0.188899365575444	0.611014472605688	875	449	0.091	0.367	1.69306125610777	2.64597259108779e-34	up
Undiff.SPG	ENSMUSG00000024604.8	Rbm22	0.201691711892812	0.666906109163515	875	449	0.102	0.39	1.72483305478548	2.86412380585228e-34	up
Undiff.SPG	ENSMUSG00000116780.2	Dynlt2a3	4.62777757851023	2.0890649696044	875	449	0.734	0.617	-1.14742	3.06239926128845e-34	down
Undiff.SPG	ENSMUSG00000085936.8	2610307P16Rik	0.194358349037563	0.990890762465509	875	449	0.082	0.365	2.34941043139345	3.26931193966882e-34	up
Undiff.SPG	ENSMUSG00000051495.9	Irf2bp2	0.0942130228946392	0.533809972185359	875	449	0.043	0.285	2.50106759598093	3.29057985756713e-34	up
Undiff.SPG	ENSMUSG00000046432.13	Bex3	0.363986047886954	1.10003837878487	875	449	0.158	0.481	1.59533364022757	3.36505052371513e-34	up
Undiff.SPG	ENSMUSG00000040576.9	Tmem270	1.16579104071373	0.188791444210102	875	449	0.342	0.096	-2.6258	3.44329482458101e-34	down
Undiff.SPG	ENSMUSG00000027165.17	Iftap	1.88217962702904	0.640736142393095	875	449	0.515	0.35	-1.55445	3.77302823138028e-34	down
Undiff.SPG	ENSMUSG00000030067.18	Foxp1	0.503097901736606	1.66873674049087	875	449	0.19	0.523	1.72964501364894	3.98911744341051e-34	up
Undiff.SPG	ENSMUSG00000028822.12	Tmem50a	0.450961986671236	1.09645040742881	875	449	0.193	0.521	1.28157452000698	4.02245804042543e-34	up
Undiff.SPG	ENSMUSG00000024414.14	Mrpl27	0.0950131926556427	0.383123499798139	875	449	0.046	0.283	2.01046866305971	4.09244513073978e-34	up
Undiff.SPG	ENSMUSG00000057265.14	Bbof1	1.28603256055848	0.230229852078834	875	449	0.373	0.158	-2.48127	4.15794089020612e-34	down
Undiff.SPG	ENSMUSG00000053184.16	Spaca3	2.69509633544605	1.07730586995475	875	449	0.592	0.405	-1.32283	4.27486090481949e-34	down
Undiff.SPG	ENSMUSG00000053559.14	Smagp	0.434926867184771	1.4724245786517	875	449	0.179	0.51	1.75911530558448	4.31131845559423e-34	up
Undiff.SPG	ENSMUSG00000029920.10	Smarcad1	0.1590410428403	0.548432813652495	875	449	0.071	0.33	1.78527196831105	4.43744897966057e-34	up
Undiff.SPG	ENSMUSG00000037526.8	Atg14	0.203555442486522	0.528872536517446	875	449	0.087	0.347	1.37706245223341	4.56281151810033e-34	up
Undiff.SPG	ENSMUSG00000033307.8	Mif	4.06004	7.61059531128612	875	449	0.648	0.88	0.906497416685943	4.57129823668203e-34	up
Undiff.SPG	ENSMUSG00000021025.9	Nfkbia	0.0231141189136613	0.305296768436178	875	449	0.011	0.203	3.71761036638992	4.57348241614e-34	up
Undiff.SPG	ENSMUSG00000027011.15	Ube2e3	1.38444438038942	3.12123449153199	875	449	0.405	0.748	1.1727516702483	4.97270057596382e-34	up
Undiff.SPG	ENSMUSG00000079666.9	Pttg1ip2	1.74171914470292	0.515008470701182	875	449	0.469	0.263	-1.75765	5.17970359156302e-34	down
Undiff.SPG	ENSMUSG00000036932.15	Aifm1	0.282225106062891	0.881607416032814	875	449	0.133	0.441	1.64294256655964	5.18714992283022e-34	up
Undiff.SPG	ENSMUSG00000035505.15	Cox18	0.11985659687316	0.487743777335842	875	449	0.072	0.341	2.02390672703289	5.37926996605655e-34	up
Undiff.SPG	ENSMUSG00000045763.9	Basp1	0.134181584420876	0.953900344557753	875	449	0.054	0.31	2.82872832233516	5.73247397284895e-34	up
Undiff.SPG	ENSMUSG00000039985.15	Sinhcaf	0.31299133487258	0.84179335860809	875	449	0.139	0.443	1.4270539198609	6.03313773294744e-34	up
Undiff.SPG	ENSMUSG00000022354.5	Ndufb9	7.28006191242572	11.5951222131898	875	449	0.809	0.891	0.671488026596055	6.25044140766186e-34	up
Undiff.SPG	ENSMUSG00000027465.14	Tbc1d20	2.01815301534734	0.841541517953904	875	449	0.501	0.41	-1.26183	6.39766672025513e-34	down
Undiff.SPG	ENSMUSG00000071773.5	Rhox1	0.0684013780284902	0.421289816498838	875	449	0.032	0.256	2.62095053385635	6.54077834985472e-34	up
Undiff.SPG	ENSMUSG00000069044.7	Usp9y	0.19373601759761	0.475150323802137	875	449	0.081	0.325	1.2938509400965	6.76066031871225e-34	up
Undiff.SPG	ENSMUSG00000079435.10	Rpl36a	1.61216086788008	3.74682797915184	875	449	0.45	0.766	1.21662305299722	6.86230591557625e-34	up
Undiff.SPG	ENSMUSG00000046032.17	Snx12	0.257831772464995	0.636054079274877	875	449	0.117	0.394	1.30238673717419	6.99632068811959e-34	up
Undiff.SPG	ENSMUSG00000024233.11	Lyzl1	1.83121839874329	0.574106764583443	875	449	0.474	0.263	-1.67324	7.0426480671391e-34	down
Undiff.SPG	ENSMUSG00000043872.15	Zmym1	0.237050576535047	0.749616142435803	875	449	0.123	0.425	1.66054108997253	7.32494284434138e-34	up
Undiff.SPG	ENSMUSG00000038502.18	Ptov1	0.589669332843004	1.28443026895772	875	449	0.225	0.559	1.12301817523131	7.8767901692343e-34	up
Undiff.SPG	ENSMUSG00000071369.12	Map3k5	0.175746048822856	0.535323182139074	875	449	0.078	0.336	1.6063666858313	8.00291244067914e-34	up
Undiff.SPG	ENSMUSG00000051853.11	Arf3	0.275066755331151	0.689006152487421	875	449	0.128	0.419	1.32442005890105	8.1712281683468e-34	up
Undiff.SPG	ENSMUSG00000023791.19	Pigx	0.344839493417073	0.961120380992951	875	449	0.16	0.481	1.47852392078626	8.71925229690243e-34	up
Undiff.SPG	ENSMUSG00000016386.16	Mpped2	0.385609317744402	1.21981157114266	875	449	0.155	0.477	1.66119067031036	8.81472410960969e-34	up
Undiff.SPG	ENSMUSG00000021189.12	Atxn3	2.54759754120282	1.08794912304431	875	449	0.613	0.47	-1.22745	8.91821578060103e-34	down
Undiff.SPG	ENSMUSG00000032512.8	Wdr48	1.96481456200097	0.909036650795153	875	449	0.506	0.481	-1.1119	8.9531424712458e-34	down
Undiff.SPG	ENSMUSG00000016995.18	Matn4	0.00961499150530073	0.217872924474589	875	449	6e-03	0.18	4.48779239708647	9.08286236920723e-34	up
Undiff.SPG	ENSMUSG00000063358.18	Mapk1	0.596287692232623	1.2295315472127	875	449	0.238	0.57	1.04390369428221	9.16507198386486e-34	up
Undiff.SPG	ENSMUSG00000020389.20	Cdkl3	2.26321785587501	0.914754602088464	875	449	0.553	0.448	-1.30682	9.43706045431503e-34	down
Undiff.SPG	ENSMUSG00000009555.17	Cdk9	0.459104910466219	1.06188176689614	875	449	0.195	0.517	1.20954902226875	9.49864174212298e-34	up
Undiff.SPG	ENSMUSG00000075229.12	Ccdc58	0.342875322402595	0.889237688134597	875	449	0.159	0.474	1.37462654909627	9.54276404944397e-34	up
Undiff.SPG	ENSMUSG00000029464.11	Gpn3	0.283871758428893	0.897460378473965	875	449	0.154	0.474	1.6602615337351	1.03920267396679e-33	up
Undiff.SPG	ENSMUSG00000035834.12	Polr3g	0.455587271582381	1.12291624979544	875	449	0.197	0.523	1.30126282499624	1.04613508199895e-33	up
Undiff.SPG	ENSMUSG00000051920.8	Rspo2	0.0287608962265877	0.468129578807402	875	449	0.015	0.214	4.0200280685644	1.06785273602181e-33	up
Undiff.SPG	ENSMUSG00000025480.6	Syce1	2.88645203541542	1.44183807521282	875	449	0.629	0.514	-1.00134	1.08342949428139e-33	down
Undiff.SPG	ENSMUSG00000031422.17	Morf4l2	0.369333045665441	0.817269506231645	875	449	0.154	0.452	1.14567550075562	1.09284067471604e-33	up
Undiff.SPG	ENSMUSG00000034203.9	Chchd4	0.398635157089477	1.11245983686248	875	449	0.177	0.503	1.48038021001927	1.11709264976514e-33	up
Undiff.SPG	ENSMUSG00000025785.6	Exosc7	0.550645648929309	1.2851210217097	875	449	0.223	0.561	1.22255838622616	1.1564251555924e-33	up
Undiff.SPG	ENSMUSG00000021520.5	Uqcrb	2.17008708371686	4.53239825743106	875	449	0.537	0.795	1.06248704793171	1.22738334685833e-33	up
Undiff.SPG	ENSMUSG00000040732.21	Erg	0.174498714632581	0.877632937717547	875	449	0.077	0.352	2.32973910865776	1.2296321486535e-33	up
Undiff.SPG	ENSMUSG00000000782.17	Tcf7	0.303371213635267	0.818839576673238	875	449	0.144	0.45	1.43219733702407	1.26318490796205e-33	up
Undiff.SPG	ENSMUSG00000071172.14	Srsf3	4.41145349597962	8.17146147284166	875	449	0.709	0.851	0.889325004207164	1.2832856953192e-33	up
Undiff.SPG	ENSMUSG00000026914.16	Psmd14	0.758190127206209	1.75302114077456	875	449	0.283	0.633	1.20910384531866	1.30871068677462e-33	up
Undiff.SPG	ENSMUSG00000061482.8	H4c4	0.15448320031211	0.798980764150381	875	449	0.077	0.352	2.36995778606821	1.31140220375109e-33	up
Undiff.SPG	ENSMUSG00000029780.15	Nt5c3	0.185417486308057	0.589794155313484	875	449	0.094	0.367	1.6689009377221	1.46113082477135e-33	up
Undiff.SPG	ENSMUSG00000060510.15	Zfp266	0.143748241588682	0.497022411046287	875	449	0.08	0.347	1.78905355809146	1.46237707455721e-33	up
Undiff.SPG	ENSMUSG00000024059.11	Clip4	1.3987757692236	0.334717630028035	875	449	0.403	0.214	-2.06282	1.50843362452864e-33	down
Undiff.SPG	ENSMUSG00000027303.19	Ptpra	0.289953357995597	0.777103273137242	875	449	0.134	0.432	1.42197365500624	1.64806789709762e-33	up
Undiff.SPG	ENSMUSG00000033055.13	Ankrd54	1.92631948080163	0.556183324571667	875	449	0.485	0.305	-1.79203	1.72195250241484e-33	down
Undiff.SPG	ENSMUSG00000020193.4	Zpbp	1.6632851293223	0.620714268038684	875	449	0.429	0.372	-1.42189	1.73517128806214e-33	down
Undiff.SPG	ENSMUSG00000031353.14	Rbbp7	0.768290977061161	1.79667058519145	875	449	0.279	0.628	1.22549373161584	1.73789424208359e-33	up
Undiff.SPG	ENSMUSG00000053508.9	Gtsf2	1.19610737560594	0.208482971008301	875	449	0.366	0.118	-2.51977	1.76972906727603e-33	down
Undiff.SPG	ENSMUSG00000040270.17	Bach2	0.256404998690261	0.876771679364805	875	449	0.117	0.414	1.77337879448281	1.80567792018213e-33	up
Undiff.SPG	ENSMUSG00000033751.6	Gadd45gip1	0.500812583648567	1.33971694555226	875	449	0.21	0.546	1.41940514407955	1.88555255503501e-33	up
Undiff.SPG	ENSMUSG00000020150.14	Gamt	0.144362754711835	0.921089486485234	875	449	0.066	0.332	2.67280035975683	2.0533224418078e-33	up
Undiff.SPG	ENSMUSG00000031329.5	Tsx	0.0952180134242107	0.797688583783558	875	449	0.037	0.269	3.06518568991312	2.1968268323061e-33	up
Undiff.SPG	ENSMUSG00000046711.17	Hmga1	0.187203522381636	0.650087014093384	875	449	0.098	0.383	1.79547671120002	2.24167418512782e-33	up
Undiff.SPG	ENSMUSG00000025495.16	Ptdss2	1.90231402101602	0.685528801159194	875	449	0.515	0.383	-1.47233	2.33191214691808e-33	down
Undiff.SPG	ENSMUSG00000029050.16	Ski	0.290399263968491	0.880946392912934	875	449	0.137	0.443	1.60068348026028	2.35013337305973e-33	up
Undiff.SPG	ENSMUSG00000031584.17	Gsr	1.08666159380192	2.62681028119945	875	449	0.342	0.679	1.27333144121412	2.46308650035167e-33	up
Undiff.SPG	ENSMUSG00000026082.12	Rev1	0.519587382778471	1.26330611169707	875	449	0.213	0.543	1.2816025182549	2.46738469384547e-33	up
Undiff.SPG	ENSMUSG00000030870.13	Ubfd1	0.648332756624829	1.47106991485888	875	449	0.246	0.586	1.18193500445667	2.52499958237314e-33	up
Undiff.SPG	ENSMUSG00000030002.16	Dusp11	0.280095567549841	0.731884583903883	875	449	0.119	0.405	1.38537913091612	2.58642551720554e-33	up
Undiff.SPG	ENSMUSG00000028333.11	Anp32b	5.60067181484906	10.0745074942043	875	449	0.698	0.871	0.847026075881175	2.85066063609958e-33	up
Undiff.SPG	ENSMUSG00000038848.15	Ythdf1	0.500602528801231	1.11370215236496	875	449	0.214	0.541	1.15346733879071	2.94187628956908e-33	up
Undiff.SPG	ENSMUSG00000073177.9	Gm773	0.171982438823808	0.521379341408824	875	449	0.078	0.332	1.59951022450357	3.02136418765349e-33	up
Undiff.SPG	ENSMUSG00000025940.7	Tmem70	0.309730700422898	0.794317042744277	875	449	0.141	0.441	1.35841646894776	3.06879750616007e-33	up
Undiff.SPG	ENSMUSG00000095567.9	Noc2l	0.527473585438797	1.20602690167267	875	449	0.214	0.543	1.19293746858716	3.223063018923e-33	up
Undiff.SPG	ENSMUSG00000037376.15	Trmt6	0.512684609906409	1.25111480627335	875	449	0.215	0.546	1.28690462159232	3.23307430990437e-33	up
Undiff.SPG	ENSMUSG00000100759.7	1700029B22Rik	0.695254928414329	0.0337829230340225	875	449	0.238	0.013	-4.35912	3.29715399867148e-33	down
Undiff.SPG	ENSMUSG00000033565.19	Rbfox2	0.368804152702921	1.13368137760785	875	449	0.166	0.488	1.6198245437016	3.54632968926842e-33	up
Undiff.SPG	ENSMUSG00000024392.18	Bag6	2.85861161299533	1.37287612385822	875	449	0.661	0.561	-1.05806	3.55600992928422e-33	down
Undiff.SPG	ENSMUSG00000040586.9	Ofd1	0.302650737353436	0.580954968933012	875	449	0.137	0.401	0.940544178223002	3.67030097626765e-33	up
Undiff.SPG	ENSMUSG00000059518.15	Znhit1	2.38317548760682	0.988804247169334	875	449	0.578	0.465	-1.26904	3.67263944564771e-33	down
Undiff.SPG	ENSMUSG00000063663.12	Brwd3	0.119328965574021	0.59232368501873	875	449	0.049	0.294	2.31047653902144	3.70145972916951e-33	up
Undiff.SPG	ENSMUSG00000025551.14	Fgf14	1.07125615010257	0.0576226811471071	875	449	0.253	0.024	-4.21416	3.73009745885187e-33	down
Undiff.SPG	ENSMUSG00000039716.13	Dock3	0.570321089545622	1.26209213623859	875	449	0.219	0.546	1.14583231315099	3.78571105495849e-33	up
Undiff.SPG	ENSMUSG00000029684.15	Wasl	0.725276268487246	1.5697621534988	875	449	0.288	0.633	1.11383643269305	3.88960422367501e-33	up
Undiff.SPG	ENSMUSG00000044147.9	Arf6	0.290847222690763	0.78191576170267	875	449	0.131	0.428	1.42644021111721	4.08280369072061e-33	up
Undiff.SPG	ENSMUSG00000031971.16	Ccsap	1.32568107753249	0.27646850167948	875	449	0.352	0.156	-2.26113	4.41050318190992e-33	down
Undiff.SPG	ENSMUSG00000014349.8	Ube2z	0.276015106678573	0.664110930287235	875	449	0.129	0.414	1.26637164196426	4.51403560649453e-33	up
Undiff.SPG	ENSMUSG00000016308.13	Ube2a	0.338984845174737	0.845258959741355	875	449	0.129	0.414	1.31791776751672	4.66812138486923e-33	up
Undiff.SPG	ENSMUSG00000034786.18	Gpsm3	0.0518231115050866	0.458534591250006	875	449	0.034	0.263	3.14289642542815	4.68174501398973e-33	up
Undiff.SPG	ENSMUSG00000063838.7	Cdc42ep5	0.0268561006063442	0.441101304856009	875	449	0.013	0.203	4.03275333719552	4.78976696379162e-33	up
Undiff.SPG	ENSMUSG00000038301.16	Snx10	0.152609367761677	0.589455765974548	875	449	0.079	0.347	1.94883971878638	4.79425050293398e-33	up
Undiff.SPG	ENSMUSG00000051435.12	Fhad1	1.16784473718452	0.203918380096504	875	449	0.362	0.138	-2.5172	4.85004107819516e-33	down
Undiff.SPG	ENSMUSG00000002844.10	Adprh	0.504218261879764	0.997422731330428	875	449	0.208	0.521	0.984015249826258	4.94867057407471e-33	up
Undiff.SPG	ENSMUSG00000020617.14	1700012B07Rik	1.50294937507427	0.423495814714989	875	449	0.435	0.207	-1.82713	4.98730208195223e-33	down
Undiff.SPG	ENSMUSG00000028603.16	Scp2	0.533863217812045	0.987965703429469	875	449	0.223	0.526	0.887866614995655	5.01467987795476e-33	up
Undiff.SPG	ENSMUSG00000028729.16	Ebna1bp2	0.821327711368175	2.01309181513409	875	449	0.309	0.655	1.29327911406102	5.0597541148638e-33	up
Undiff.SPG	ENSMUSG00000047025.6	Ccer1	1.29984347744238	0.245629182093965	875	449	0.369	0.098	-2.40331	5.1581430756782e-33	down
Undiff.SPG	ENSMUSG00000018899.18	Irf1	0.0822602447977683	0.460800822122268	875	449	0.035	0.258	2.48443631787033	5.32702250659732e-33	up
Undiff.SPG	ENSMUSG00000029074.15	Ttll10	0.967020475740001	0.126617562814982	875	449	0.305	0.049	-2.93208	5.40155547071891e-33	down
Undiff.SPG	ENSMUSG00000041147.11	Brca2	0.772764427347249	1.6451001378563	875	449	0.275	0.617	1.08997582792601	5.68934466660563e-33	up
Undiff.SPG	ENSMUSG00000020801.9	Med31	0.4294340380369	1.03792193257164	875	449	0.185	0.506	1.27299256093607	5.82330045866909e-33	up
Undiff.SPG	ENSMUSG00000051232.14	Tmem199	0.472941841247788	1.03572014518751	875	449	0.203	0.523	1.13073381934055	5.86208599152351e-33	up
Undiff.SPG	ENSMUSG00000078127.4	Fam170b	1.56355764124507	0.408723681717121	875	449	0.45	0.18	-1.93537	5.91739083081649e-33	down
Undiff.SPG	ENSMUSG00000022849.6	Hspbap1	0.278505227743223	0.793472297217052	875	449	0.129	0.428	1.5101393347259	6.10646184667546e-33	up
Undiff.SPG	ENSMUSG00000071662.5	Polr2g	0.885008495068945	2.27073139695112	875	449	0.322	0.646	1.35929437963074	6.14840257164187e-33	up
Undiff.SPG	ENSMUSG00000020733.4	Slc9a3r1	0.160232648738038	0.528633510306323	875	449	0.067	0.314	1.72147253217557	6.44381794082135e-33	up
Undiff.SPG	ENSMUSG00000032624.17	Eml4	0.741131360809849	1.88802673734567	875	449	0.287	0.63	1.34895977958366	6.51491849531942e-33	up
Undiff.SPG	ENSMUSG00000023046.7	Igfbp6	0.070649074055796	0.65286026421522	875	449	0.027	0.241	3.20621202789466	6.67568628614762e-33	up
Undiff.SPG	ENSMUSG00000030030.6	1700003E16Rik	1.50878468629821	0.397208537448641	875	449	0.432	0.136	-1.92515	6.67755742490876e-33	down
Undiff.SPG	ENSMUSG00000063971.8	Krt88	1.69414395320679	0.438744113201429	875	449	0.457	0.214	-1.94886	6.86314234878878e-33	down
Undiff.SPG	ENSMUSG00000055296.15	Tmem245	0.252275528997396	0.645360510665501	875	449	0.118	0.399	1.35475680446137	6.94889180288179e-33	up
Undiff.SPG	ENSMUSG00000024072.10	Yipf4	0.348863744418857	0.909538598037266	875	449	0.159	0.47	1.38221631691632	7.38105153082534e-33	up
Undiff.SPG	ENSMUSG00000034424.6	Gcsh	0.667551364971696	1.46592715532747	875	449	0.259	0.599	1.13474497073696	7.49068072134868e-33	up
Undiff.SPG	ENSMUSG00000031591.15	Asah1	0.102001233213527	0.444615396130771	875	449	0.048	0.281	2.12288206024421	7.62363209952437e-33	up
Undiff.SPG	ENSMUSG00000000149.11	Gna12	0.19668863874549	0.568715301098907	875	449	0.103	0.379	1.53131334233514	8.26950658710928e-33	up
Undiff.SPG	ENSMUSG00000027479.15	Mapre1	0.896878536670188	2.06179654793685	875	449	0.318	0.666	1.20082658063852	8.27083880261722e-33	up
Undiff.SPG	ENSMUSG00000038446.9	Cdc40	0.275855933179924	0.547113906051378	875	449	0.12	0.381	0.987666988647068	8.65355141835898e-33	up
Undiff.SPG	ENSMUSG00000023047.12	Amhr2	0.153136062003284	0.777640716219019	875	449	0.051	0.294	2.34353341292616	8.85535363624738e-33	up
Undiff.SPG	ENSMUSG00000032582.15	Rbm6	0.697687688710886	1.46575616395601	875	449	0.25	0.584	1.07088349809653	9.41814668209772e-33	up
Undiff.SPG	ENSMUSG00000032526.12	Ss18l2	0.20017126497069	0.509717560195155	875	449	0.085	0.336	1.34802562917926	9.42954843840356e-33	up
Undiff.SPG	ENSMUSG00000024120.13	Lrpprc	0.591882467229392	1.12797963422417	875	449	0.225	0.539	0.930242561879584	9.592700954744e-33	up
Undiff.SPG	ENSMUSG00000054604.8	Cggbp1	0.731079765859796	1.57845461428298	875	449	0.285	0.626	1.11030612341361	1.01880549231135e-32	up
Undiff.SPG	ENSMUSG00000006005.19	Tpr	2.00998277685509	4.2793636611665	875	449	0.495	0.791	1.09017508313518	1.14092995269218e-32	up
Undiff.SPG	ENSMUSG00000019961.18	Tmpo	0.60091333743857	1.34008254613548	875	449	0.231	0.559	1.15696061132605	1.1861401122423e-32	up
Undiff.SPG	ENSMUSG00000086629.9	2810403D21Rik	0.114599482914139	0.37758155180976	875	449	0.035	0.236	1.71931142834063	1.19113258669263e-32	up
Undiff.SPG	ENSMUSG00000028609.7	Magoh	1.13372591361482	2.67519192779806	875	449	0.369	0.699	1.23849717948376	1.19730125434989e-32	up
Undiff.SPG	ENSMUSG00000021619.7	Atg10	0.203441626043018	0.749622258377565	875	449	0.101	0.385	1.88103236629005	1.21120419775637e-32	up
Undiff.SPG	ENSMUSG00000027889.18	Ampd2	0.072846154081511	0.352531591197026	875	449	0.041	0.267	2.27325790465303	1.2158187371526e-32	up
Undiff.SPG	ENSMUSG00000027506.16	Tpd52	0.173744548418086	0.575291092660226	875	449	0.078	0.336	1.72674506123648	1.21933140065698e-32	up
Undiff.SPG	ENSMUSG00000034480.19	Diaph2	0.258201798244343	0.815181453789507	875	449	0.107	0.388	1.65824050939195	1.26001947300566e-32	up
Undiff.SPG	ENSMUSG00000038347.16	Tcte2	1.20636587678244	0.267646176468725	875	449	0.366	0.158	-2.17185	1.32805179736158e-32	down
Undiff.SPG	ENSMUSG00000007987.13	Ift22	1.3832236401835	0.448711412732921	875	449	0.417	0.301	-1.62396	1.3566435712955e-32	down
Undiff.SPG	ENSMUSG00000020525.18	Ppm1d	2.62823107407552	1.18854279331495	875	449	0.63	0.506	-1.14483	1.36552138265327e-32	down
Undiff.SPG	ENSMUSG00000034932.5	Mrpl54	3.69711955304174	2.20441371846689	875	449	0.747	0.677	-0.74598	1.48082875357819e-32	down
Undiff.SPG	ENSMUSG00000024165.10	Jpt2	0.208589436530116	0.509027627201685	875	449	0.098	0.354	1.28666977803167	1.57622339162472e-32	up
Undiff.SPG	ENSMUSG00000064202.16	Spata6l	1.25189118284808	0.24972792506305	875	449	0.379	0.12	-2.32522	1.58867359908561e-32	down
Undiff.SPG	ENSMUSG00000020224.16	Llph	0.656382171292079	1.57557172439347	875	449	0.27	0.612	1.26313925874206	1.67157166972636e-32	up
Undiff.SPG	ENSMUSG00000001558.6	Klhl10	1.23273217822794	0.246244376157741	875	449	0.367	0.1	-2.32323	1.71331319094956e-32	down
Undiff.SPG	ENSMUSG00000053332.14	Gas5	0.754186555148119	1.66059378679264	875	449	0.288	0.628	1.13860146531325	1.87852956935384e-32	up
Undiff.SPG	ENSMUSG00000024601.10	Isoc1	0.420970022069871	0.730115838264734	875	449	0.181	0.459	0.794262793932909	1.89835698589305e-32	up
Undiff.SPG	ENSMUSG00000042189.6	Tekt3	1.14846419736194	0.199286966435212	875	449	0.343	0.094	-2.52619	1.92740465061971e-32	down
Undiff.SPG	ENSMUSG00000045467.14	Ttll13	1.23124830418009	0.238657263853491	875	449	0.376	0.114	-2.36662	1.93334145400087e-32	down
Undiff.SPG	ENSMUSG00000013091.6	Tmem190	1.39195616457261	0.283151064257251	875	449	0.381	0.189	-2.29706	1.93389154442461e-32	down
Undiff.SPG	ENSMUSG00000053153.15	Spag16	1.85050429598768	0.403774091251791	875	449	0.429	0.2	-2.19602	1.99239779588187e-32	down
Undiff.SPG	ENSMUSG00000028455.16	Stoml2	0.478477688464719	1.15413180295733	875	449	0.199	0.521	1.27010794337628	2.02771956775527e-32	up
Undiff.SPG	ENSMUSG00000057133.15	Chd6	0.663200474604006	1.75542724958085	875	449	0.269	0.608	1.40416992687683	2.07948842969242e-32	up
Undiff.SPG	ENSMUSG00000096573.3	1700009J07Rik	0.887061405299773	0.0869367315599257	875	449	0.264	0.029	-3.3495	2.11393016465386e-32	down
Undiff.SPG	ENSMUSG00000016356.19	Col20a1	0.864669410851233	0.0623208343184621	875	449	0.273	0.047	-3.79222	2.23300847636794e-32	down
Undiff.SPG	ENSMUSG00000050553.4	Gk2	1.72029397523398	0.433555172752365	875	449	0.433	0.2	-1.98812	2.27982345363687e-32	down
Undiff.SPG	ENSMUSG00000117852.2	4930471G03Rik	0.998685041154684	0.127716510979178	875	449	0.297	0.051	-2.9661	2.49528036890798e-32	down
Undiff.SPG	ENSMUSG00000022982.11	Sod1	4.47334377848301	2.61790190817546	875	449	0.785	0.728	-0.77292	2.54204614594773e-32	down
Undiff.SPG	ENSMUSG00000079536.2	Ctag2l1	0.202749062432456	0.631791663430991	875	449	0.093	0.363	1.63927	2.56415701024587e-32	up
Undiff.SPG	ENSMUSG00000021127.8	Zfp36l1	0.198077950179939	0.601292037006189	875	449	0.089	0.356	1.60150931214226	2.62233780045587e-32	up
Undiff.SPG	ENSMUSG00000044912.12	Syt16	0.0207329632613283	0.294311321848078	875	449	8e-03	0.18	3.82089318588864	2.62317210786231e-32	up
Undiff.SPG	ENSMUSG00000037683.15	Armc3	0.796160607702327	0.0454021518031922	875	449	0.259	0.049	-4.12923	2.72263754742375e-32	down
Undiff.SPG	ENSMUSG00000024963.13	Dnajc4	1.03222340421349	0.230037655599471	875	449	0.345	0.176	-2.16533	2.75193419471876e-32	down
Undiff.SPG	ENSMUSG00000045817.9	Zfp36l2	0.227680118017578	0.640834604261076	875	449	0.111	0.388	1.49253533784823	2.78252659998014e-32	up
Undiff.SPG	ENSMUSG00000035357.18	Pdzrn3	0.136565911125863	0.591614563342138	875	449	0.065	0.318	2.11424797002137	2.83536126204864e-32	up
Undiff.SPG	ENSMUSG00000052253.7	Zfp622	0.62547560324464	1.26086567107516	875	449	0.243	0.566	1.01127284447161	2.90635864292193e-32	up
Undiff.SPG	ENSMUSG00000009941.11	Nxf2	0.78028361409293	1.94288353927613	875	449	0.294	0.637	1.31601828788113	2.91608294065675e-32	up
Undiff.SPG	ENSMUSG00000051896.5	Tex37	0.955277622565686	0.061310351342824	875	449	0.263	0.047	-3.95952	2.93176407593915e-32	down
Undiff.SPG	ENSMUSG00000030516.15	Tjp1	0.796709441832147	2.19229660329733	875	449	0.273	0.612	1.46020215671381	2.99690321890935e-32	up
Undiff.SPG	ENSMUSG00000052144.9	Ppp4r2	1.37861550630003	3.05644723504242	875	449	0.443	0.748	1.14857807040639	3.00303091705264e-32	up
Undiff.SPG	ENSMUSG00000022300.11	Dcaf13	0.423488537191784	1.05250212092991	875	449	0.191	0.51	1.31322475295771	3.01001000809086e-32	up
Undiff.SPG	ENSMUSG00000023257.4	Cypt1	1.37930566500721	0.312605362445756	875	449	0.351	0.196	-2.14117	3.02824269320992e-32	down
Undiff.SPG	ENSMUSG00000024081.10	Cebpz	0.878877041446502	2.02594127616573	875	449	0.318	0.661	1.20476617788338	3.05906998929353e-32	up
Undiff.SPG	ENSMUSG00000040433.17	Zbtb38	0.135304907436545	0.552732836264392	875	449	0.067	0.321	2.02956328212824	3.12989219783684e-32	up
Undiff.SPG	ENSMUSG00000033157.18	Abhd10	0.372370914165164	0.694336601478734	875	449	0.166	0.441	0.898715217976773	3.14119474368831e-32	up
Undiff.SPG	ENSMUSG00000037339.18	Fam53a	0.384462466994752	0.930131979733628	875	449	0.178	0.483	1.27437257441793	3.26867631996101e-32	up
Undiff.SPG	ENSMUSG00000034453.9	Polr3b	0.187123504101955	0.537819042229809	875	449	0.087	0.341	1.52262749824238	3.38297929177745e-32	up
Undiff.SPG	ENSMUSG00000023104.10	Rfc2	1.99050709307399	0.905609905489211	875	449	0.568	0.472	-1.13609	3.52213153902297e-32	down
Undiff.SPG	ENSMUSG00000022634.10	Yaf2	0.698707196456836	1.33401896494995	875	449	0.258	0.581	0.932920948457336	3.57074292707191e-32	up
Undiff.SPG	ENSMUSG00000001847.15	Rac1	0.948829851119371	2.08861477548961	875	449	0.338	0.684	1.13824	3.62113017249936e-32	up
Undiff.SPG	ENSMUSG00000014956.16	Ppp1cb	0.405631840034518	1.12937892002958	875	449	0.17	0.486	1.47705891691445	3.64263380116451e-32	up
Undiff.SPG	ENSMUSG00000046516.11	Cox17	0.382713160455599	0.778206925366104	875	449	0.159	0.448	1.02369876622282	3.66943218902029e-32	up
Undiff.SPG	ENSMUSG00000002014.13	Ssr4	0.485643626652457	1.45771114716089	875	449	0.182	0.503	1.58553686542683	3.78374798680836e-32	up
Undiff.SPG	ENSMUSG00000026969.4	Fam166a	1.11591376550824	0.201497285701067	875	449	0.335	0.078	-2.46881	3.86585905580326e-32	down
Undiff.SPG	ENSMUSG00000020562.8	Efcab10	2.02798306268443	0.76970427721652	875	449	0.513	0.383	-1.39755	3.99961771050147e-32	down
Undiff.SPG	ENSMUSG00000042675.16	Ypel3	0.726879454196904	2.17444056199579	875	449	0.273	0.599	1.58072412327093	4.27693817582319e-32	up
Undiff.SPG	ENSMUSG00000024581.14	Napg	0.327055986619173	0.853697772582857	875	449	0.153	0.457	1.38391572805612	4.28919944252454e-32	up
Undiff.SPG	ENSMUSG00000020271.18	Fbxw11	0.194986414294894	0.682988345138398	875	449	0.095	0.367	1.80795886412898	4.39637067615628e-32	up
Undiff.SPG	ENSMUSG00000035215.10	Lsm7	1.80799180311121	3.82066429104798	875	449	0.479	0.78	1.07939332805779	4.59854228759406e-32	up
Undiff.SPG	ENSMUSG00000032946.17	Rasgrp2	0.332955811401191	1.12773679766928	875	449	0.142	0.448	1.75972245886589	4.66281144235388e-32	up
Undiff.SPG	ENSMUSG00000018858.16	Mrpl58	0.400753867911401	1.14797776397457	875	449	0.184	0.506	1.51807206468461	4.83235366191905e-32	up
Undiff.SPG	ENSMUSG00000013089.16	Etv5	0.0459177002954385	0.460772527256534	875	449	0.024	0.232	3.32410697804043	4.98282678231041e-32	up
Undiff.SPG	ENSMUSG00000073481.10	Mtarc2	0.158919514659411	0.589906344384129	875	449	0.075	0.334	1.89152664601504	4.99734654281974e-32	up
Undiff.SPG	ENSMUSG00000050244.10	Heatr1	0.408820347291827	1.36532733027714	875	449	0.181	0.501	1.73946077793533	5.42932955355445e-32	up
Undiff.SPG	ENSMUSG00000079614.5	Seh1l	0.325062593198717	0.758965317752389	875	449	0.134	0.412	1.22306273634338	5.45746472993881e-32	up
Undiff.SPG	ENSMUSG00000025630.9	Hprt	0.259509588706417	0.805705059358037	875	449	0.138	0.439	1.63408719326605	5.59139546217288e-32	up
Undiff.SPG	ENSMUSG00000005045.17	Chd5	1.25737140010626	0.226500922544203	875	449	0.365	0.131	-2.4723	5.67332956656889e-32	down
Undiff.SPG	ENSMUSG00000036244.6	Tbc1d21	1.13975569905978	0.191960250949155	875	449	0.347	0.091	-2.56922	6.17230390232347e-32	down
Undiff.SPG	ENSMUSG00000020402.12	Vdac1	0.0757220086680018	0.642860040785383	875	449	0.046	0.283	3.08404049668982	6.1887727567127e-32	up
Undiff.SPG	ENSMUSG00000022431.4	Ribc2	1.16996974075281	0.25290249272233	875	449	0.359	0.183	-2.20937	6.53376149208568e-32	down
Undiff.SPG	ENSMUSG00000039756.13	Dnttip2	0.758390232056334	1.83586206050691	875	449	0.294	0.635	1.27533373981228	6.53401041394262e-32	up
Undiff.SPG	ENSMUSG00000095180.11	Rhox5	0.0565402445847506	0.430137643894337	875	449	0.022	0.22	2.92523435931583	6.6580098175914e-32	up
Undiff.SPG	ENSMUSG00000003847.17	Nfat5	0.470675924630715	1.19524081211863	875	449	0.198	0.514	1.34430956560568	7.03619727033714e-32	up
Undiff.SPG	ENSMUSG00000097032.3	4930539J05Rik	1.27650476411476	0.274415002774812	875	449	0.384	0.16	-2.21736	7.13585495745817e-32	down
Undiff.SPG	ENSMUSG00000037966.16	Ninj1	0.133572439424865	0.732902744793113	875	449	0.074	0.339	2.45511655934835	7.21323577836577e-32	up
Undiff.SPG	ENSMUSG00000015217.12	Hmgb3	0.950605194200967	2.37142508933929	875	449	0.327	0.668	1.31874518358743	7.26751433555914e-32	up
Undiff.SPG	ENSMUSG00000022452.17	Smdt1	2.52108508280409	4.93704515967202	875	449	0.592	0.829	0.969575031339914	7.44287793899385e-32	up
Undiff.SPG	ENSMUSG00000061755.11	Bod1l	0.292685225671334	0.804734134349839	875	449	0.11	0.388	1.45884873836525	7.92601408284665e-32	up
Undiff.SPG	ENSMUSG00000078958.10	Atp6ap1l	1.38968981883922	0.292333511247145	875	449	0.394	0.147	-2.24869	8.10587794529914e-32	down
Undiff.SPG	ENSMUSG00000039555.16	Cylc2	1.39311827733251	0.292731660912744	875	449	0.391	0.136	-2.25028	8.21523734866765e-32	down
Undiff.SPG	ENSMUSG00000024293.17	Esco1	0.570692850798385	1.05342499838077	875	449	0.237	0.543	0.884185377063755	8.44597125149338e-32	up
Undiff.SPG	ENSMUSG00000025283.16	Sat1	0.0471930466713628	0.365969925549458	875	449	0.017	0.207	2.95241926405264	8.60641503435904e-32	up
Undiff.SPG	ENSMUSG00000025584.18	Pde8a	1.33723290154464	0.40395959490658	875	449	0.391	0.272	-1.72672	8.65916054622382e-32	down
Undiff.SPG	ENSMUSG00000041685.17	Fcho2	0.374871866142527	0.989001826326181	875	449	0.166	0.472	1.39933669625112	9.34314550828e-32	up
Undiff.SPG	ENSMUSG00000021796.16	Bmpr1a	0.36358071294426	0.89233678297077	875	449	0.154	0.45	1.29507755993594	9.45026552377771e-32	up
Undiff.SPG	ENSMUSG00000001630.14	Stk38l	0.306435586106557	0.677092511356268	875	449	0.144	0.423	1.14351145152658	9.72297388907911e-32	up
Undiff.SPG	ENSMUSG00000027854.13	Sike1	0.235289124438639	0.468930014599468	875	449	0.112	0.359	0.994632582133754	9.74988893602983e-32	up
Undiff.SPG	ENSMUSG00000078681.11	Tm2d3	0.43819735377021	0.904745099810129	875	449	0.194	0.499	1.04576087016998	9.87592440367177e-32	up
Undiff.SPG	ENSMUSG00000030605.16	Mfge8	0.330381100170367	0.979760489668385	875	449	0.154	0.461	1.56800858813451	1.0058599797575e-31	up
Undiff.SPG	ENSMUSG00000115783.2	Bc1	1.26983801769406	3.35949085296523	875	449	0.376	0.706	1.40352746080513	1.01553515259822e-31	up
Undiff.SPG	ENSMUSG00000007039.13	Ddah2	0.0495853189719626	0.374126318648188	875	449	0.026	0.234	2.91301949218657	1.03181475500306e-31	up
Undiff.SPG	ENSMUSG00000035674.14	Ndufa3	0.783730756769408	1.89083503852847	875	449	0.306	0.648	1.27048571243553	1.0402861466004e-31	up
Undiff.SPG	ENSMUSG00000031109.17	Enox2	0.0547512127801937	0.392511914293716	875	449	0.03	0.243	2.83950852922826	1.07714995799168e-31	up
Undiff.SPG	ENSMUSG00000030859.9	Fam24a	1.56649147877129	0.37571109794104	875	449	0.411	0.189	-2.05955	1.08000763737009e-31	down
Undiff.SPG	ENSMUSG00000019158.10	Tmem160	0.150529040361789	0.713208878705885	875	449	0.079	0.345	2.2435269915576	1.08080237041108e-31	up
Undiff.SPG	ENSMUSG00000001794.14	Capns1	2.14042534608285	0.878211759542085	875	449	0.561	0.372	-1.28516	1.15289818558003e-31	down
Undiff.SPG	ENSMUSG00000028678.14	Kif2c	1.46528422619324	0.498040532404406	875	449	0.419	0.303	-1.55665	1.17654350844902e-31	down
Undiff.SPG	ENSMUSG00000020089.9	Ppa1	1.16399359381853	2.76850459666802	875	449	0.383	0.708	1.24995197083384	1.22134585550328e-31	up
Undiff.SPG	ENSMUSG00000036214.15	Polr1has	1.50316474538185	0.469000528067999	875	449	0.438	0.256	-1.68013	1.24094498153926e-31	down
Undiff.SPG	ENSMUSG00000025408.16	Ddit3	1.26168548351103	0.348395481633705	875	449	0.394	0.22	-1.85625	1.26692509868542e-31	down
Undiff.SPG	ENSMUSG00000050141.14	Fam205c	1.1201409641575	0.183889363810171	875	449	0.333	0.109	-2.60611	1.30476540250329e-31	down
Undiff.SPG	ENSMUSG00000087213.3	2810408I11Rik	1.82925	0.73561349519979	875	449	0.506	0.352	-1.31412	1.30672910658801e-31	down
Undiff.SPG	ENSMUSG00000067835.5	Gm14661	0.203182117894091	0.725393596068001	875	449	0.097	0.372	1.8354795683832	1.32680664904294e-31	up
Undiff.SPG	ENSMUSG00000035392.18	Dennd1a	0.674996447865742	1.55286241886841	875	449	0.246	0.575	1.20185738436688	1.35799002653107e-31	up
Undiff.SPG	ENSMUSG00000054312.7	Mrps21	0.728450671257826	1.67607229682104	875	449	0.293	0.633	1.20206923248755	1.4205742821362e-31	up
Undiff.SPG	ENSMUSG00000019986.18	Ahi1	1.65407871793647	0.649675733288757	875	449	0.487	0.394	-1.3481	1.46631017902441e-31	down
Undiff.SPG	ENSMUSG00000040312.15	Cchcr1	1.22442094554663	0.237411743366842	875	449	0.376	0.138	-2.36615	1.48654352149318e-31	down
Undiff.SPG	ENSMUSG00000023106.16	Denr	2.16557576421168	4.26219943898312	875	449	0.554	0.802	0.976814685288733	1.54294034292567e-31	up
Undiff.SPG	ENSMUSG00000036299.6	BC031181	0.572255037203199	1.14825900149853	875	449	0.226	0.537	1.00459148267194	1.54531769806235e-31	up
Undiff.SPG	ENSMUSG00000022249.15	Ttc23l	1.2303158265166	0.225003124393113	875	449	0.359	0.122	-2.45049	1.58388177850705e-31	down
Undiff.SPG	ENSMUSG00000013160.8	Atp6v0d1	0.391682773404629	0.832959674675833	875	449	0.167	0.459	1.08836588001832	1.60454597077036e-31	up
Undiff.SPG	ENSMUSG00000028988.14	Ctnnbip1	0.544216473491886	1.16278676289131	875	449	0.219	0.532	1.09519301561845	1.62535260673744e-31	up
Undiff.SPG	ENSMUSG00000074852.5	Hpse2	0.3196701482038	1.07948063507205	875	449	0.123	0.416	1.75536383489118	1.64924868651122e-31	up
Undiff.SPG	ENSMUSG00000010406.13	Mrpl52	1.46351969571558	3.13222481674153	875	449	0.442	0.751	1.09769309034587	1.72616772354723e-31	up
Undiff.SPG	ENSMUSG00000021079.17	Timm9	0.42287444984582	0.829449697434728	875	449	0.174	0.461	0.971757895407873	1.73381444351063e-31	up
Undiff.SPG	ENSMUSG00000025808.18	Ccdc7a	0.996642084984077	0.10252065983284	875	449	0.297	0.076	-3.2799	1.76326632578308e-31	down
Undiff.SPG	ENSMUSG00000031095.16	Cul4b	0.514009653760033	1.31607770888415	875	449	0.218	0.546	1.35620628549483	1.82529239014363e-31	up
Undiff.SPG	ENSMUSG00000029270.11	Dipk1a	0.275203876230474	0.784415267582096	875	449	0.127	0.414	1.51077660102413	1.83348105360175e-31	up
Undiff.SPG	ENSMUSG00000030619.11	Eed	0.425446452459094	0.996724786958287	875	449	0.187	0.499	1.2280233182889	1.85886597812059e-31	up
Undiff.SPG	ENSMUSG00000029038.10	Ssu72	0.707224228779566	1.58269784568427	875	449	0.27	0.606	1.16203342126731	1.8793768106247e-31	up
Undiff.SPG	ENSMUSG00000035799.7	Twist1	0.0170173502100154	0.290981547194556	875	449	0.013	0.196	4.08789209133378	1.95240864140333e-31	up
Undiff.SPG	ENSMUSG00000016427.8	Ndufa1	0.557492098832046	1.64933659022953	875	449	0.231	0.559	1.5646912937763	2.17374147377634e-31	up
Undiff.SPG	ENSMUSG00000024639.6	Gnaq	0.389392622602304	0.824361328073427	875	449	0.154	0.437	1.08185582225244	2.2123400740368e-31	up
Undiff.SPG	ENSMUSG00000026356.16	Dars	0.46518748738915	0.922873926186026	875	449	0.187	0.481	0.988167502271024	2.2315166908924e-31	up
Undiff.SPG	ENSMUSG00000031540.15	Kat6a	0.412888678762642	1.08531219642037	875	449	0.193	0.512	1.39406888619973	2.34752447041135e-31	up
Undiff.SPG	ENSMUSG00000041245.14	Wnk3	0.0523324849288202	0.355037602241341	875	449	0.023	0.22	2.75984529597736	2.45565481811528e-31	up
Undiff.SPG	ENSMUSG00000063409.13	Lrrc43	0.835531587895131	0.0766494702341707	875	449	0.283	0.06	-3.44464	2.45833007328728e-31	down
Undiff.SPG	ENSMUSG00000039701.12	Usp53	0.27091422402733	0.654869742559708	875	449	0.125	0.396	1.27305968784589	2.59514756561504e-31	up
Undiff.SPG	ENSMUSG00000028188.14	Spata1	2.09490724875632	0.780901287742696	875	449	0.527	0.396	-1.42356	2.61758747536378e-31	down
Undiff.SPG	ENSMUSG00000030168.14	Adipor2	0.256786017725237	0.71730618699976	875	449	0.127	0.41	1.48166182066994	2.71962005792865e-31	up
Undiff.SPG	ENSMUSG00000020321.17	Mdh1	0.21029364554031	0.674227267142346	875	449	0.109	0.385	1.68035780377988	2.9062219231756e-31	up
Undiff.SPG	ENSMUSG00000071073.6	Lrrc73	1.03081770002044	0.259009978999368	875	449	0.335	0.203	-1.99229	2.92113881722489e-31	down
Undiff.SPG	ENSMUSG00000026940.4	Ccdc183	1.06796543362364	0.144621425265577	875	449	0.318	0.078	-2.88365	2.96048273919758e-31	down
Undiff.SPG	ENSMUSG00000090258.8	Churc1	0.252011147393693	0.695452190428588	875	449	0.104	0.376	1.4640988606861	3.27872999760457e-31	up
Undiff.SPG	ENSMUSG00000032216.16	Nedd4	0.919250150968366	2.15978010939036	875	449	0.329	0.668	1.23226488597123	3.34934331187737e-31	up
Undiff.SPG	ENSMUSG00000033752.8	Mnd1	0.122754190544473	0.43927382176236	875	449	0.049	0.272	1.83850184669062	3.45763067186057e-31	up
Undiff.SPG	ENSMUSG00000020903.14	Stx8	1.39806487802712	0.604299171115876	875	449	0.442	0.381	-1.20996	3.51058343079586e-31	down
Undiff.SPG	ENSMUSG00000041359.15	Tcl1	0.0177029910333763	0.270291571630264	875	449	8e-03	0.176	3.9248586320647	3.56775718400236e-31	up
Undiff.SPG	ENSMUSG00000040212.13	Emp3	0.0513801928994641	0.591315133253031	875	449	0.026	0.234	3.52208179536148	3.68135733755267e-31	up
Undiff.SPG	ENSMUSG00000040938.17	Slc16a11	0.00943512998816294	0.201715954786405	875	449	5e-03	0.163	4.4036438163119	3.69243634657319e-31	up
Undiff.SPG	ENSMUSG00000037108.14	Zcwpw1	0.871657911759187	1.84108698314647	875	449	0.312	0.65	1.07863669056985	4.29321784775642e-31	up
Undiff.SPG	ENSMUSG00000027157.11	A26c3	1.08270626562705	0.168045091793317	875	449	0.315	0.073	-2.687	4.32031519028856e-31	down
Undiff.SPG	ENSMUSG00000029313.19	Aff1	0.0631267524578532	0.323214003119759	875	449	0.027	0.227	2.35432896890255	4.35920409020248e-31	up
Undiff.SPG	ENSMUSG00000022466.7	Rpap3	0.122923777299641	0.576796070789463	875	449	0.063	0.31	2.22937425932817	4.4444945830713e-31	up
Undiff.SPG	ENSMUSG00000015697.15	Setdb1	0.636057909659057	1.27684646246577	875	449	0.258	0.579	1.00524121295846	4.66172854892466e-31	up
Undiff.SPG	ENSMUSG00000015837.16	Sqstm1	0.469091226112948	1.01636867169914	875	449	0.199	0.506	1.11531781066167	4.88858084495666e-31	up
Undiff.SPG	ENSMUSG00000047604.4	Frat2	1.29952279553063	0.340952324397403	875	449	0.399	0.238	-1.93003	4.90918921575952e-31	down
Undiff.SPG	ENSMUSG00000033917.16	Gde1	1.58261212633729	0.800222659726221	875	449	0.465	0.452	-0.983745	4.94552911273586e-31	down
Undiff.SPG	ENSMUSG00000108414.2	Snhg1	0.827713471346473	1.9294650601428	875	449	0.306	0.644	1.22089805735682	5.33473235789553e-31	up
Undiff.SPG	ENSMUSG00000027984.9	Hadh	0.0894960496078078	0.495151405841422	875	449	0.04	0.261	2.46665404169011	5.34218348315826e-31	up
Undiff.SPG	ENSMUSG00000035890.10	Rnf126	2.40561760798251	1.21061629207594	875	449	0.582	0.537	-0.990606	5.55763480030099e-31	down
Undiff.SPG	ENSMUSG00000034621.15	Gpatch8	0.740589805709907	1.63255092141728	875	449	0.285	0.619	1.14027497363286	5.69922060064069e-31	up
Undiff.SPG	ENSMUSG00000031198.5	Fundc2	0.158358258533607	0.615900084426476	875	449	0.071	0.321	1.95882769653495	6.06867389649053e-31	up
Undiff.SPG	ENSMUSG00000075070.7	4932412D23Rik	1.05100983169722	0.18324752727236	875	449	0.329	0.107	-2.51926	6.16485104722574e-31	down
Undiff.SPG	ENSMUSG00000022897.16	Dyrk1a	0.393966617756568	0.905861670149174	875	449	0.162	0.454	1.20101047253927	6.19594127342101e-31	up
Undiff.SPG	ENSMUSG00000040183.14	Ankrd6	0.0770686407155111	0.430624818474359	875	449	0.035	0.247	2.48067985565459	6.28896666555521e-31	up
Undiff.SPG	ENSMUSG00000027962.15	Vcam1	0	0.294368286553569	875	449	0	0.134	11.5238965526888	6.33588504400588e-31	up
Undiff.SPG	ENSMUSG00000022358.8	Fbxo32	0.0614615516076821	0.488636621949562	875	449	0.03	0.241	2.98895571330883	6.41362743047965e-31	up
Undiff.SPG	ENSMUSG00000028470.11	Hint2	0.448306354005347	1.00327919882023	875	449	0.173	0.468	1.16198830816292	6.53748547830942e-31	up
Undiff.SPG	ENSMUSG00000017561.17	Crlf3	0.469683851106564	1.2652142225333	875	449	0.214	0.537	1.42942667546624	6.69463981278817e-31	up
Undiff.SPG	ENSMUSG00000036158.13	Prickle1	0.0992269061791021	0.495244940694075	875	449	0.043	0.267	2.31817703654437	6.71012774296679e-31	up
Undiff.SPG	ENSMUSG00000047459.15	Dynlrb1	0.695350293673087	1.48259861914553	875	449	0.257	0.581	1.09220606909252	6.76485974967086e-31	up
Undiff.SPG	ENSMUSG00000051022.8	Hs3st1	0.0608578365889671	0.636564854470818	875	449	0.025	0.229	3.38465051876843	7.00569891618406e-31	up
Undiff.SPG	ENSMUSG00000071724.6	Smpd5	1.20176422215567	0.2020551889141	875	449	0.341	0.107	-2.57174	7.16484788846696e-31	down
Undiff.SPG	ENSMUSG00000061665.8	Cd2ap	0.764625215073097	1.85302379506712	875	449	0.307	0.641	1.27694591203098	7.84230238268083e-31	up
Undiff.SPG	ENSMUSG00000074305.10	Peak1	0.346777277331425	0.914312190943262	875	449	0.15	0.445	1.39841929967519	8.12147762684342e-31	up
Undiff.SPG	ENSMUSG00000021175.16	Cdca7l	0.325136363014867	1.00823453134891	875	449	0.157	0.461	1.63241388385254	8.74377043159336e-31	up
Undiff.SPG	ENSMUSG00000079316.11	Rab9	0.286430784323648	0.66447334030765	875	449	0.133	0.408	1.21373827203042	9.13711194298123e-31	up
Undiff.SPG	ENSMUSG00000064127.14	Med14	0.116113720658242	0.558713398262919	875	449	0.054	0.29	2.26558620244863	9.52764754206354e-31	up
Undiff.SPG	ENSMUSG00000067194.7	Eif1ax	1.5235329725732	3.23344384092316	875	449	0.453	0.759	1.08560075645011	9.65812153462912e-31	up
Undiff.SPG	ENSMUSG00000032380.10	Dapk2	0.0821971780639308	0.441177076260576	875	449	0.048	0.281	2.42276993603641	9.97155815566606e-31	up
Undiff.SPG	ENSMUSG00000027599.10	Armc1	0.502515010247378	0.982227813359886	875	449	0.207	0.508	0.966750790800864	1.08301681540279e-30	up
Undiff.SPG	ENSMUSG00000033486.15	Catsper2	1.14678776733706	0.253376289155984	875	449	0.339	0.178	-2.1778	1.09528337396985e-30	down
Undiff.SPG	ENSMUSG00000025809.16	Itgb1	0.623266709801938	1.4413376719614	875	449	0.254	0.581	1.20935543914703	1.11169844755507e-30	up
Undiff.SPG	ENSMUSG00000010362.10	Rdm1	0.0937497679261451	0.551200727227683	875	449	0.05	0.285	2.55441442186348	1.11555653297794e-30	up
Undiff.SPG	ENSMUSG00000032485.15	Scap	0.379398574179428	0.595698539107003	875	449	0.16	0.401	0.65073012083894	1.13690720096553e-30	up
Undiff.SPG	ENSMUSG00000058267.14	Mrps14	2.3038181184082	4.53208019990677	875	449	0.566	0.795	0.976115779892467	1.13862092451983e-30	up
Undiff.SPG	ENSMUSG00000027247.17	Arhgap1	0.186276455735056	0.49279616606299	875	449	0.103	0.361	1.40306413816728	1.19043788494269e-30	up
Undiff.SPG	ENSMUSG00000018326.10	Ywhab	1.48105911776758	3.17629716947344	875	449	0.431	0.751	1.10066468045838	1.20500618340594e-30	up
Undiff.SPG	ENSMUSG00000028062.16	Lamtor2	1.09362560051825	2.15287758284416	875	449	0.358	0.695	0.977082465201669	1.22033979184019e-30	up
Undiff.SPG	ENSMUSG00000033769.17	Exoc6b	0.583802300274176	1.23336222258603	875	449	0.219	0.53	1.07891463096967	1.22407183796245e-30	up
Undiff.SPG	ENSMUSG00000028416.14	Bag1	6.49355913157988	3.83531	875	449	0.83	0.782	-0.759651	1.22904130487337e-30	down
Undiff.SPG	ENSMUSG00000052221.9	Ppp1r36	1.22143528329098	0.233953735023754	875	449	0.361	0.116	-2.38378	1.23411634511269e-30	down
Undiff.SPG	ENSMUSG00000030110.14	Ret	0.0523059816107454	0.395108377353328	875	449	0.024	0.223	2.91481013323091	1.31190048070477e-30	up
Undiff.SPG	ENSMUSG00000021414.9	Fam217a	1.36692942338383	0.338869683961473	875	449	0.4	0.149	-2.01182	1.31236523334967e-30	down
Undiff.SPG	ENSMUSG00000066368.2	Actl11	0.678695082833538	0.0390369613794985	875	449	0.232	0.018	-4.11637	1.32267839099645e-30	down
Undiff.SPG	ENSMUSG00000028577.14	Plaa	0.537362739206924	1.26891736359914	875	449	0.227	0.548	1.23947516403774	1.3238736182092e-30	up
Undiff.SPG	ENSMUSG00000039163.11	Cmc1	0.228357548627295	0.631993224123857	875	449	0.117	0.39	1.46821123720078	1.34692478737457e-30	up
Undiff.SPG	ENSMUSG00000002984.18	Tomm40	0.497686768384108	1.20502410543574	875	449	0.209	0.526	1.27558193712106	1.35558456702389e-30	up
Undiff.SPG	ENSMUSG00000029446.15	Psph	0.376957211910534	0.870420409062096	875	449	0.168	0.463	1.20709467765586	1.41634447274408e-30	up
Undiff.SPG	ENSMUSG00000031922.13	Cep57	2.04023818124786	0.976662886035991	875	449	0.547	0.454	-1.06273	1.41759498668932e-30	down
Undiff.SPG	ENSMUSG00000037503.13	Fam168b	0.410336699831926	1.07969178128295	875	449	0.19	0.503	1.39552149839367	1.44729905369343e-30	up
Undiff.SPG	ENSMUSG00000022323.12	Rida	0.064239576911847	0.329913931459559	875	449	0.034	0.243	2.35874857461279	1.44982131505196e-30	up
Undiff.SPG	ENSMUSG00000026429.10	Ube2t	0.634500968333817	1.36021926908307	875	449	0.238	0.559	1.1000236662545	1.45978084703027e-30	up
Undiff.SPG	ENSMUSG00000024085.14	Man2a1	0.207252591717362	0.646442636297137	875	449	0.08	0.327	1.64065943207064	1.48778327983316e-30	up
Undiff.SPG	ENSMUSG00000026927.18	Entr1	1.45984308066207	0.677798672959344	875	449	0.453	0.396	-1.10677	1.52862046230652e-30	down
Undiff.SPG	ENSMUSG00000009894.16	Snap47	0.560599988930983	1.34253908622307	875	449	0.231	0.552	1.25977060070251	1.5780552764313e-30	up
Undiff.SPG	ENSMUSG00000027193.13	Api5	0.687345100804725	1.21983865606879	875	449	0.257	0.561	0.82749219453164	1.70322746789526e-30	up
Undiff.SPG	ENSMUSG00000020536.13	Llgl1	0.124463559957241	0.355205614707108	875	449	0.065	0.287	1.51217840545719	1.74596288347554e-30	up
Undiff.SPG	ENSMUSG00000005683.9	Cs	0.223795485132835	0.649485761885748	875	449	0.109	0.381	1.53669457434009	1.7886016223272e-30	up
Undiff.SPG	ENSMUSG00000005846.13	Rsl1d1	1.11498	2.41122246318095	875	449	0.36	0.69	1.11268012506801	1.8008952066737e-30	up
Undiff.SPG	ENSMUSG00000062627.10	Mysm1	0.438700896306645	0.943908204112004	875	449	0.183	0.481	1.10523292506957	1.83672635746004e-30	up
Undiff.SPG	ENSMUSG00000078577.4	Tmco2	1.87466346594329	0.557458042854045	875	449	0.459	0.258	-1.74951	1.85906931229294e-30	down
Undiff.SPG	ENSMUSG00000035394.12	Cfap53	1.12197872535207	0.211737833439473	875	449	0.346	0.151	-2.40514	1.88824526414556e-30	down
Undiff.SPG	ENSMUSG00000010095.14	Slc3a2	0.402277303450239	0.866668456561503	875	449	0.171	0.465	1.10709772124493	1.92771296191891e-30	up
Undiff.SPG	ENSMUSG00000075054.6	Yae1d1	0.262722007849164	0.718886630624337	875	449	0.122	0.401	1.45187885711358	1.94764199961255e-30	up
Undiff.SPG	ENSMUSG00000044303.7	Cdkn2a	1.23992200449505	2.88846692687951	875	449	0.383	0.699	1.21998819988479	2.01164561250627e-30	up
Undiff.SPG	ENSMUSG00000035954.11	Dock4	0.105293360667276	0.529245186588675	875	449	0.056	0.294	2.32842482607028	2.01991285813484e-30	up
Undiff.SPG	ENSMUSG00000026035.16	Ppil3	0.23348115480768	0.582503679599521	875	449	0.101	0.352	1.31859093014607	2.06741731523848e-30	up
Undiff.SPG	ENSMUSG00000040521.12	Tsfm	0.147686136433807	0.60377226133159	875	449	0.08	0.339	2.03073246573026	2.07342192252702e-30	up
Undiff.SPG	ENSMUSG00000021098.15	4930447C04Rik	0.720156373795526	1.80519618469883	875	449	0.266	0.597	1.32565312386112	2.0758803322531e-30	up
Undiff.SPG	ENSMUSG00000027236.9	Eif3j1	0.880403495372197	1.88434229887099	875	449	0.33	0.666	1.09773698442637	2.08916430202787e-30	up
Undiff.SPG	ENSMUSG00000004849.15	Ap1s1	0.368218290789298	0.743506085614304	875	449	0.16	0.434	1.01358553355384	2.27122561432674e-30	up
Undiff.SPG	ENSMUSG00000035958.4	Tdp2	0.312674847935015	0.848293528191993	875	449	0.151	0.445	1.43960911386996	2.2915753628069e-30	up
Undiff.SPG	ENSMUSG00000085260.8	Med9os	1.48171445694449	0.431396848808379	875	449	0.431	0.236	-1.77994	2.31794737060923e-30	down
Undiff.SPG	ENSMUSG00000031879.15	Ciao2b	0.825765370136585	1.59870299107671	875	449	0.306	0.633	0.953013654388115	2.41168821027348e-30	up
Undiff.SPG	ENSMUSG00000000776.14	Polr3d	0.437588160736626	1.07561019304498	875	449	0.19	0.492	1.29731418856228	2.55348351259556e-30	up
Undiff.SPG	ENSMUSG00000029390.14	Tmed2	1.18820907927443	2.54232041355064	875	449	0.385	0.71	1.09729248347489	2.57817052800475e-30	up
Undiff.SPG	ENSMUSG00000039195.5	1110008P14Rik	1.27084272475047	2.81009106835194	875	449	0.383	0.715	1.14476920788276	2.6263379442104e-30	up
Undiff.SPG	ENSMUSG00000039682.13	Lap3	0.670291819325539	1.36858553739646	875	449	0.264	0.586	1.02971456869579	2.70450538120537e-30	up
Undiff.SPG	ENSMUSG00000033701.14	Acbd6	3.99859150052036	2.39262069274532	875	449	0.75	0.713	-0.740876	2.75589708829014e-30	down
Undiff.SPG	ENSMUSG00000040936.16	Ulk4	1.01919518244924	0.196944598063097	875	449	0.32	0.169	-2.37098	2.77943184072483e-30	down
Undiff.SPG	ENSMUSG00000042167.7	Tent2	0.201127858321347	0.569315276827104	875	449	0.099	0.359	1.50065115154062	2.93602784346673e-30	up
Undiff.SPG	ENSMUSG00000031007.3	Atp6ap2	0.296280410278964	0.712322547165408	875	449	0.125	0.388	1.2652830827807	3.00056251834084e-30	up
Undiff.SPG	ENSMUSG00000033285.16	Wdr3	0.295360006035599	0.767127989059781	875	449	0.13	0.405	1.37669249394056	3.0570355301206e-30	up
Undiff.SPG	ENSMUSG00000038697.16	Taf5l	0.236643310625996	0.468553647907051	875	449	0.098	0.325	0.985198450663009	3.08035814622801e-30	up
Undiff.SPG	ENSMUSG00000021715.13	Cwc27	0.263391787114484	0.718385289035054	875	449	0.127	0.401	1.44720062324766	3.12448290356854e-30	up
Undiff.SPG	ENSMUSG00000030660.10	Pik3c2a	0.381705342570681	0.663151522048424	875	449	0.151	0.403	0.796718790799453	3.52433835488126e-30	up
Undiff.SPG	ENSMUSG00000030986.14	Dhx32	0.370881865586796	0.629673237309089	875	449	0.146	0.39	0.763483783908337	3.5945026931044e-30	up
Undiff.SPG	ENSMUSG00000031902.11	Nfatc3	0.20077291470487	0.539278	875	449	0.095	0.347	1.42501496121517	3.62404839585427e-30	up
Undiff.SPG	ENSMUSG00000042354.8	Gnl3	0.398622640744169	1.19235720265774	875	449	0.185	0.497	1.58048005516749	3.77374764550004e-30	up
Undiff.SPG	ENSMUSG00000074768.7	Bhmt	0.00307640744634486	0.512453258568958	875	449	2e-03	0.149	7.33416212752623	3.78069292467446e-30	up
Undiff.SPG	ENSMUSG00000048285.10	Frmd6	0.156950034113133	0.654821507993272	875	449	0.073	0.323	2.06009775438973	3.84500270737969e-30	up
Undiff.SPG	ENSMUSG00000073702.12	Rpl31	2.32839504331724	4.57736274566386	875	449	0.585	0.808	0.975150333403121	3.85592981426379e-30	up
Undiff.SPG	ENSMUSG00000059854.9	Hydin	1.13336725434976	0.179530368698533	875	449	0.327	0.107	-2.65764	3.86329838001652e-30	down
Undiff.SPG	ENSMUSG00000032403.9	2300009A05Rik	1.73631854957357	0.684758364579822	875	449	0.478	0.381	-1.34224	3.96595748855303e-30	down
Undiff.SPG	ENSMUSG00000020128.16	Vps54	0.222853103540305	0.701729821620845	875	449	0.104	0.372	1.65438096862596	4.01146481872477e-30	up
Undiff.SPG	ENSMUSG00000020611.15	Gna13	0.522947798727034	1.27562928093914	875	449	0.229	0.55	1.28630751286205	4.04733161976167e-30	up
Undiff.SPG	ENSMUSG00000094985.3	Topaz1	0.356941993734381	0.705372921313036	875	449	0.154	0.428	0.982496940076442	4.11246449256685e-30	up
Undiff.SPG	ENSMUSG00000021785.9	Ngly1	1.63746219554925	0.569093726735287	875	449	0.47	0.307	-1.52456	4.52023479536068e-30	down
Undiff.SPG	ENSMUSG00000022360.9	Atad2	0.677556335598151	1.32898166068713	875	449	0.245	0.555	0.971804028271405	4.84626349959318e-30	up
Undiff.SPG	ENSMUSG00000066687.6	Zbtb16	0.383112979271518	1.26440387603633	875	449	0.144	0.439	1.72235312872425	4.90067064638361e-30	up
Undiff.SPG	ENSMUSG00000068739.14	Sars	0.330403960932574	0.855090750799958	875	449	0.149	0.439	1.37157868801988	4.91163966056461e-30	up
Undiff.SPG	ENSMUSG00000030521.12	Mphosph10	0.631534663205839	1.3685681874558	875	449	0.249	0.57	1.1156104782487	4.96275613023697e-30	up
Undiff.SPG	ENSMUSG00000036442.9	Thap11	0.344101519346984	0.773447052286779	875	449	0.157	0.439	1.16823558304816	5.34721464824215e-30	up
Undiff.SPG	ENSMUSG00000042272.18	Sestd1	0.235598538644975	0.554420566670147	875	449	0.104	0.352	1.23429815588445	5.35002837291529e-30	up
Undiff.SPG	ENSMUSG00000035898.14	Uba6	0.458631088676808	1.06780828063514	875	449	0.202	0.508	1.21906715492701	5.61781485488937e-30	up
Undiff.SPG	ENSMUSG00000101801.7	1700020G17Rik	1.06147008066283	0.117890047777247	875	449	0.294	0.056	-3.16946	5.70976939587732e-30	down
Undiff.SPG	ENSMUSG00000040225.16	Prrc2c	2.03992954555709	4.06793450157336	875	449	0.522	0.8	0.995741868181649	5.72164425838771e-30	up
Undiff.SPG	ENSMUSG00000014402.16	Tsg101	0.662154673131465	1.34244613785134	875	449	0.262	0.581	1.01951364465303	5.72199296309232e-30	up
Undiff.SPG	ENSMUSG00000021326.14	Trim27	1.63456717737815	0.688853712114155	875	449	0.465	0.414	-1.24652	5.83704533068854e-30	down
Undiff.SPG	ENSMUSG00000013622.16	Atraid	0.307381106223099	0.770892764159611	875	449	0.139	0.421	1.32621955641187	5.86144134605732e-30	up
Undiff.SPG	ENSMUSG00000026374.15	Tsn	1.97718678076129	4.12116308823854	875	449	0.503	0.764	1.05956443244325	6.03571225260998e-30	up
Undiff.SPG	ENSMUSG00000069053.12	Uba1y	0.564280793893663	1.00495699768647	875	449	0.24	0.532	0.832536521869523	6.14196640732385e-30	up
Undiff.SPG	ENSMUSG00000041438.9	Utp4	0.385350125224152	0.958114164482622	875	449	0.17	0.461	1.31380394306365	6.2634169631872e-30	up
Undiff.SPG	ENSMUSG00000020923.18	Ubtf	0.629067729482664	1.34601085646479	875	449	0.238	0.55	1.0972806445386	6.30584221189476e-30	up
Undiff.SPG	ENSMUSG00000052934.15	Fbxo31	0.496348005459645	1.10053730017873	875	449	0.209	0.514	1.14862459414451	6.32654732920717e-30	up
Undiff.SPG	ENSMUSG00000040123.18	Zmym5	0.591855081796704	1.18712079444517	875	449	0.233	0.539	1.00402865459584	6.37620586524996e-30	up
Undiff.SPG	ENSMUSG00000032514.12	Ttc21a	0.909409658422852	0.153142559498738	875	449	0.314	0.065	-2.56927	6.44726007270805e-30	down
Undiff.SPG	ENSMUSG00000030201.16	Lrp6	0.351771194462466	0.76823311098983	875	449	0.155	0.434	1.1266845130046	6.4709532269706e-30	up
Undiff.SPG	ENSMUSG00000029860.17	Zyx	0.116034757877744	0.442339064718825	875	449	0.057	0.285	1.92967895266341	6.74855397807572e-30	up
Undiff.SPG	ENSMUSG00000021790.13	Dydc1	0.849367809920662	0.0902025687426172	875	449	0.279	0.067	-3.23372	6.92020255879222e-30	down
Undiff.SPG	ENSMUSG00000032374.15	Plod2	0.168048829691415	0.615750672291109	875	449	0.088	0.345	1.87284183963927	6.92663810081051e-30	up
Undiff.SPG	ENSMUSG00000029910.15	Mad2l1	0.232293269090921	0.671332485531979	875	449	0.114	0.385	1.53067405587619	7.04150666605232e-30	up
Undiff.SPG	ENSMUSG00000038332.14	Sesn1	0.231625616907348	0.586365923344851	875	449	0.096	0.345	1.3396297420473	7.05852725945758e-30	up
Undiff.SPG	ENSMUSG00000026626.12	Ppp2r5a	0.275235961235215	0.796432717669604	875	449	0.134	0.416	1.53254057125528	7.31246943010941e-30	up
Undiff.SPG	ENSMUSG00000020156.17	Pwwp3a	2.84668478301508	1.34142680099488	875	449	0.65	0.559	-1.08546	7.71242080931645e-30	down
Undiff.SPG	ENSMUSG00000027016.18	Zfp385b	0.723579319978842	1.88207120109738	875	449	0.27	0.597	1.37897541012468	7.74270549444789e-30	up
Undiff.SPG	ENSMUSG00000046079.17	Lrrc8d	0.106903559458875	0.434054645242946	875	449	0.058	0.292	2.02055023157614	7.78102042331314e-30	up
Undiff.SPG	ENSMUSG00000029246.15	Ppat	0.463997512151681	0.88591493367484	875	449	0.2	0.486	0.932903051640696	8.00843287924482e-30	up
Undiff.SPG	ENSMUSG00000041084.9	Ostc	0.788525013899129	1.79853970956016	875	449	0.302	0.633	1.18949484912241	8.26001594039465e-30	up
Undiff.SPG	ENSMUSG00000025925.15	Terf1	0.497794319152543	1.29983433350409	875	449	0.198	0.51	1.38452728717969	8.41634459436976e-30	up
Undiff.SPG	ENSMUSG00000020956.15	Dtd2	0.250694567068447	0.688769942630658	875	449	0.113	0.374	1.45772553493181	8.48621363087669e-30	up
Undiff.SPG	ENSMUSG00000022378.15	Cyrib	1.11191813925735	2.37876955203432	875	449	0.368	0.699	1.09709584062254	8.56527482792514e-30	up
Undiff.SPG	ENSMUSG00000054237.7	Fra10ac1	0.348009364178517	0.843445422123897	875	449	0.165	0.454	1.27692513171665	8.6344103234958e-30	up
Undiff.SPG	ENSMUSG00000040249.16	Lrp1	0.0225407406101949	0.283030824161318	875	449	9e-03	0.174	3.64447576589698	8.83546467689466e-30	up
Undiff.SPG	ENSMUSG00000002660.9	Clpp	0.574883939371819	1.19150993526134	875	449	0.231	0.541	1.05131849354764	8.84530149569895e-30	up
Undiff.SPG	ENSMUSG00000052430.16	Bmpr1b	0.0218234965365716	0.213000215761273	875	449	9e-03	0.169	3.28098223939489	9.02851615751701e-30	up
Undiff.SPG	ENSMUSG00000027665.14	Pik3ca	0.159939532507585	0.562492998452684	875	449	0.075	0.318	1.81366327868856	9.11823768208696e-30	up
Undiff.SPG	ENSMUSG00000013662.7	Atad1	1.60016482651196	0.756787113863615	875	449	0.458	0.419	-1.08016	9.23828053540345e-30	down
Undiff.SPG	ENSMUSG00000037722.9	Gnpnat1	0.253618610867252	0.687033268669754	875	449	0.118	0.388	1.43736058672963	9.50549080171766e-30	up
Undiff.SPG	ENSMUSG00000023932.10	Cdc5l	0.978989401189401	2.10294701377239	875	449	0.338	0.67	1.10296859775458	9.55797551206819e-30	up
Undiff.SPG	ENSMUSG00000023460.14	Rab12	0.0608908310366196	0.350991397993742	875	449	0.026	0.218	2.52518237079121	9.62871227786713e-30	up
Undiff.SPG	ENSMUSG00000026383.15	Epb41l5	0.605167894577197	1.45243730062002	875	449	0.24	0.561	1.26292947913437	9.85433748729774e-30	up
Undiff.SPG	ENSMUSG00000019945.11	Cabcoco1	1.40262956478233	0.344864048027345	875	449	0.378	0.205	-2.02372	9.95786170450533e-30	down
Undiff.SPG	ENSMUSG00000023861.18	Mpc1	0.513503963925513	1.24337802953926	875	449	0.2	0.508	1.27565277530256	1.00359783761842e-29	up
Undiff.SPG	ENSMUSG00000027775.10	Mfsd1	0.10036741621257	0.374047037541433	875	449	0.046	0.256	1.89687767244052	1.08692549666466e-29	up
Undiff.SPG	ENSMUSG00000042888.11	Prr30	1.13216583013814	0.2692062640083	875	449	0.365	0.098	-2.07189	1.0913194001914e-29	down
Undiff.SPG	ENSMUSG00000051674.16	Dcun1d4	1.03092776447838	0.2297652851075	875	449	0.335	0.176	-2.16522	1.11898610693803e-29	down
Undiff.SPG	ENSMUSG00000097290.10	1300002E11Rik	0.0937075129973206	0.299476327142818	875	449	0.034	0.225	1.67514824770865	1.16294505433662e-29	up
Undiff.SPG	ENSMUSG00000021969.9	Zdhhc20	0.281653626979839	0.625288657433713	875	449	0.133	0.39	1.15031887143582	1.17694112890634e-29	up
Undiff.SPG	ENSMUSG00000069792.6	Wfdc17	6.2618878026253e-04	0.611458639584708	875	449	1e-03	0.14	9.71793048310062	1.24045956208141e-29	up
Undiff.SPG	ENSMUSG00000024007.16	Ppil1	0.633934602906443	1.29549025645616	875	449	0.249	0.561	1.03097603966199	1.24513062228715e-29	up
Undiff.SPG	ENSMUSG00000078515.5	Ddi2	0.246102315057036	0.755639412232914	875	449	0.112	0.381	1.61804453446298	1.27753067673707e-29	up
Undiff.SPG	ENSMUSG00000054611.18	Kdm2a	0.710774652354988	1.33604053546795	875	449	0.261	0.566	0.910404659922962	1.30018656204537e-29	up
Undiff.SPG	ENSMUSG00000030742.8	Lat	0.0143464670698705	0.167791643008141	875	449	6e-03	0.156	3.53874179507799	1.30033164520721e-29	up
Undiff.SPG	ENSMUSG00000030292.11	Smco2	0.911448681309647	0.110383290900741	875	449	0.286	0.076	-3.04449	1.3139478815259e-29	down
Undiff.SPG	ENSMUSG00000028759.14	Hp1bp3	0.697150121428056	1.56186278580528	875	449	0.272	0.595	1.16361189566597	1.35072876385956e-29	up
Undiff.SPG	ENSMUSG00000041360.9	Pum3	0.36394334547001	0.81400628164308	875	449	0.166	0.452	1.16110691303627	1.35554669877085e-29	up
Undiff.SPG	ENSMUSG00000038871.6	Bpgm	1.5495143046638	0.594823094276823	875	449	0.473	0.332	-1.38113	1.37117137204988e-29	down
Undiff.SPG	ENSMUSG00000041444.15	Arhgap32	0.29470493938653	0.765619515720251	875	449	0.127	0.394	1.3770553307733	1.39311375751478e-29	up
Undiff.SPG	ENSMUSG00000061474.12	Mrps36	0.700554022469918	1.21084644922362	875	449	0.25	0.55	0.789360933683227	1.45445876708043e-29	up
Undiff.SPG	ENSMUSG00000021879.14	Dnah12	0.757796730572359	0.037705882286708	875	449	0.239	0.042	-4.32532	1.48156294853461e-29	down
Undiff.SPG	ENSMUSG00000021534.9	1700001L19Rik	1.22848315523902	0.265403909239344	875	449	0.358	0.138	-2.21019	1.48877876077975e-29	down
Undiff.SPG	ENSMUSG00000008475.14	Arpc5	0.59901727874418	1.46762706806107	875	449	0.242	0.561	1.29267336899959	1.61345201299937e-29	up
Undiff.SPG	ENSMUSG00000020993.10	Trappc6b	0.494569617798225	1.01449624456941	875	449	0.192	0.488	1.03636852740905	1.61521409435202e-29	up
Undiff.SPG	ENSMUSG00000115483.2	Gm9732	0.0732925394693257	0.478231804856324	875	449	0.035	0.245	2.70430639887569	1.66510213723003e-29	up
Undiff.SPG	ENSMUSG00000031561.17	Tenm3	0.347185209292162	1.06770627898016	875	449	0.142	0.432	1.62045706410188	1.67183550944823e-29	up
Undiff.SPG	ENSMUSG00000062232.15	Rapgef2	0.165360066266616	0.659997120853368	875	449	0.082	0.336	1.99619524041585	1.7093628022062e-29	up
Undiff.SPG	ENSMUSG00000001785.14	Pwp1	0.436008477526313	0.828223461399813	875	449	0.181	0.457	0.925507216775077	1.73611300044209e-29	up
Undiff.SPG	ENSMUSG00000051437.5	Ubqlnl	0.55028397621502	0.0197626745023897	875	449	0.203	9e-03	-4.79231	1.75700932160256e-29	down
Undiff.SPG	ENSMUSG00000063172.14	Hspb11	0.538773039117567	1.1668776705617	875	449	0.221	0.53	1.11475964341605	1.81232984501219e-29	up
Undiff.SPG	ENSMUSG00000024997.8	Prdx3	0.0366543518008888	0.341141917917758	875	449	0.018	0.2	3.21480789355906	1.86883074590215e-29	up
Undiff.SPG	ENSMUSG00000028233.7	Tgs1	0.364036529163209	0.83709029366831	875	449	0.171	0.459	1.20107610998119	1.94633375180731e-29	up
Undiff.SPG	ENSMUSG00000039742.16	Fam71f1	1.1381857313206	0.189083497367782	875	449	0.32	0.073	-2.589	1.96934709761557e-29	down
Undiff.SPG	ENSMUSG00000035024.17	Ncapd3	0.489119380980144	0.920372031374633	875	449	0.209	0.497	0.91189232682643	1.98774162360306e-29	up
Undiff.SPG	ENSMUSG00000045098.20	Kmt5b	0.357147752688951	0.656686696209676	875	449	0.154	0.408	0.878499968460297	2.0195314313297e-29	up
Undiff.SPG	ENSMUSG00000006418.18	Rnf114	0.366898850923498	0.800765318218917	875	449	0.154	0.437	1.12578409855278	2.15316027680183e-29	up
Undiff.SPG	ENSMUSG00000037674.16	Rfx7	0.392337395722719	0.825496757315565	875	449	0.168	0.448	1.07297478046624	2.23999023364315e-29	up
Undiff.SPG	ENSMUSG00000047534.18	Mis18bp1	0.594241713387681	1.4443968308843	875	449	0.225	0.541	1.28120249475569	2.24962385286879e-29	up
Undiff.SPG	ENSMUSG00000029649.11	Pomp	1.97867992809374	4.04054741369943	875	449	0.515	0.8	1.02997529706058	2.29809824560117e-29	up
Undiff.SPG	ENSMUSG00000085757.8	Tslrn1	0.250097596450755	0.89748178633938	875	449	0.101	0.365	1.84297547101657	2.30767426582052e-29	up
Undiff.SPG	ENSMUSG00000047547.15	Cltb	0.074251531033905	0.472325181750589	875	449	0.04	0.256	2.66765151155194	2.32525592141126e-29	up
Undiff.SPG	ENSMUSG00000030583.17	Sipa1l3	0.33763595067564	0.636963701520298	875	449	0.142	0.39	0.915541881431875	2.37683883937032e-29	up
Undiff.SPG	ENSMUSG00000034858.17	Fam214a	0.216500874376327	0.566161816724148	875	449	0.097	0.345	1.38643018472109	2.39154473588765e-29	up
Undiff.SPG	ENSMUSG00000078453.4	Abracl	0.0704526101929645	0.520342950841867	875	449	0.038	0.252	2.88296866549272	2.65156612785669e-29	up
Undiff.SPG	ENSMUSG00000024498.17	Tcerg1	0.570958579503748	1.15842523432893	875	449	0.229	0.528	1.02057881775275	2.73328217040237e-29	up
Undiff.SPG	ENSMUSG00000053644.14	Aldh7a1	0.285915191293783	0.710546428601989	875	449	0.138	0.41	1.31304017146677	2.74023491895972e-29	up
Undiff.SPG	ENSMUSG00000011589.10	Fsd1	0.194538055821872	0.582226008714194	875	449	0.094	0.35	1.58103324117766	2.81525990096072e-29	up
Undiff.SPG	ENSMUSG00000006526.14	Stimate	0.189199515961977	0.53068571362179	875	449	0.098	0.352	1.48745881824911	2.90490964252949e-29	up
Undiff.SPG	ENSMUSG00000019929.17	Dcn	0.0489159004123758	0.487680033087337	875	449	6e-03	0.156	3.31490897333433	3.04213176763999e-29	up
Undiff.SPG	ENSMUSG00000062901.4	Klhl24	0.250752951797058	0.642975464700406	875	449	0.107	0.361	1.35814613283564	3.09358699184848e-29	up
Undiff.SPG	ENSMUSG00000021069.18	Pygl	0.0219232187009038	0.239117595373225	875	449	0.011	0.178	3.44122626940671	3.18628738902262e-29	up
Undiff.SPG	ENSMUSG00000004980.17	Hnrnpa2b1	1.76425389352058	3.86846843010657	875	449	0.466	0.771	1.1326598283185	3.28212772809541e-29	up
Undiff.SPG	ENSMUSG00000041817.15	Fam169a	0.366163093887224	0.820410203518297	875	449	0.161	0.439	1.16364093786452	3.34039805722205e-29	up
Undiff.SPG	ENSMUSG00000036053.18	Fmnl2	0.219281524421412	0.59840621998931	875	449	0.081	0.314	1.44792420858368	3.34653562898441e-29	up
Undiff.SPG	ENSMUSG00000024012.19	Mtch1	0.533768499129656	1.30121826705001	875	449	0.213	0.519	1.28541751865915	3.39315346028195e-29	up
Undiff.SPG	ENSMUSG00000028035.14	Dnajb4	1.33088096740638	0.535196536420476	875	449	0.408	0.323	-1.31408	3.41629371208563e-29	down
Undiff.SPG	ENSMUSG00000070979.6	Actl7a	1.13163126735391	0.233539145959757	875	449	0.354	0.127	-2.27618	3.42238390619657e-29	down
Undiff.SPG	ENSMUSG00000085416.2	1700019G24Rik	1.18989115082738	0.241560944948847	875	449	0.354	0.125	-2.29989	3.44333171971319e-29	down
Undiff.SPG	ENSMUSG00000035168.17	Tanc1	0.142198380243087	0.456833294161433	875	449	0.062	0.29	1.68306432743758	3.49162320141645e-29	up
Undiff.SPG	ENSMUSG00000027203.16	Dut	1.65646109982953	3.57947670997719	875	449	0.464	0.751	1.11159758074738	3.57622968069812e-29	up
Undiff.SPG	ENSMUSG00000062124.8	Defb45	0.0635448048059196	0.491567981406647	875	449	0.019	0.203	2.94956974664412	3.6299253496665e-29	up
Undiff.SPG	ENSMUSG00000022542.8	Septin12	1.09782088765291	0.181797910418353	875	449	0.33	0.102	-2.59357	3.71542109172276e-29	down
Undiff.SPG	ENSMUSG00000026150.15	Mff	2.79330111630301	1.50804026551756	875	449	0.656	0.586	-0.889252	3.72468422502801e-29	down
Undiff.SPG	ENSMUSG00000026788.14	Zbtb43	0.143170529352439	0.50171821653835	875	449	0.071	0.307	1.80842296431373	3.96228231706005e-29	up
Undiff.SPG	ENSMUSG00000056501.4	Cebpb	0.0104135843059556	0.286578808131242	875	449	6e-03	0.16	4.76910875773221	3.98216539672822e-29	up
Undiff.SPG	ENSMUSG00000024026.14	Glo1	0.552106506567072	1.36682254896667	875	449	0.227	0.541	1.30765170869071	3.98558157973029e-29	up
Undiff.SPG	ENSMUSG00000047528.14	Flacc1	0.979427224570977	0.127110029873217	875	449	0.293	0.109	-2.94487	4.13715726940847e-29	down
Undiff.SPG	ENSMUSG00000016534.16	Lamp2	0.550767292686316	1.17314530626991	875	449	0.232	0.537	1.09072797700534	4.18013855982454e-29	up
Undiff.SPG	ENSMUSG00000045411.17	2410002F23Rik	0.238969167420418	0.708254110166257	875	449	0.119	0.388	1.56704267322716	4.24031999924556e-29	up
Undiff.SPG	ENSMUSG00000031897.10	Psmb10	0.35939954428611	1.09842668809272	875	449	0.147	0.439	1.61150807268879	4.2820136028853e-29	up
Undiff.SPG	ENSMUSG00000054117.9	Zdhhc25	0.955663608008264	0.135202647739837	875	449	0.296	0.071	-2.82046	4.32890415053076e-29	down
Undiff.SPG	ENSMUSG00000023084.12	Lrrc71	0.884661376936997	0.137146235561365	875	449	0.288	0.071	-2.68852	4.65134232051496e-29	down
Undiff.SPG	ENSMUSG00000041415.11	Dicer1	0.596746962067481	1.27816202434948	875	449	0.238	0.548	1.0987506356148	4.65692754365423e-29	up
Undiff.SPG	ENSMUSG00000030729.18	Pgm2l1	0.364549972220267	0.739858579679802	875	449	0.152	0.414	1.02093223174619	4.71043585835765e-29	up
Undiff.SPG	ENSMUSG00000063273.12	Naa15	0.696485992292283	1.04792747549994	875	449	0.254	0.519	0.589303172580876	4.7108959173366e-29	up
Undiff.SPG	ENSMUSG00000024381.17	Bin1	0.0587481588703434	0.353638790173722	875	449	0.027	0.22	2.58761524552483	4.91509513018494e-29	up
Undiff.SPG	ENSMUSG00000023025.17	Larp4	0.665650012597492	1.49770282217445	875	449	0.274	0.597	1.16979525727179	5.05847666269073e-29	up
Undiff.SPG	ENSMUSG00000008305.19	Tle1	0.297535788964908	0.816129313541803	875	449	0.133	0.408	1.45542651103366	5.18123272131185e-29	up
Undiff.SPG	ENSMUSG00000034192.6	Lsm3	1.25621618409321	2.56504683717579	875	449	0.405	0.726	1.02984181162948	5.21023052684168e-29	up
Undiff.SPG	ENSMUSG00000050549.9	Fam241a	0.332434221477515	0.712998770896365	875	449	0.137	0.396	1.10059909970853	5.22982193834052e-29	up
Undiff.SPG	ENSMUSG00000000378.16	Ccm2	0.142608003697082	0.494556786342922	875	449	0.069	0.305	1.79336162006663	5.34722753306843e-29	up
Undiff.SPG	ENSMUSG00000042156.17	Dzip1	1.08289411698572	0.281431607132815	875	449	0.341	0.2	-1.94366	5.38432607030677e-29	down
Undiff.SPG	ENSMUSG00000026618.12	Iars2	0.19435642860422	0.642286328213007	875	449	0.097	0.354	1.72399425844679	5.41607406845568e-29	up
Undiff.SPG	ENSMUSG00000030094.9	Xpc	0.271480308067078	0.792590460309575	875	449	0.129	0.405	1.54537873883735	5.51395388096362e-29	up
Undiff.SPG	ENSMUSG00000032135.16	Mcam	0.0932693094045305	0.419568987307527	875	449	0.04	0.249	2.16823153739715	5.53056758288448e-29	up
Undiff.SPG	ENSMUSG00000043556.11	Fbxl7	0.0204981519825697	0.305837816112727	875	449	9e-03	0.171	3.89265163224988	5.54969301076039e-29	up
Undiff.SPG	ENSMUSG00000022155.10	Mroh2b	0.964107960859196	0.150915948842518	875	449	0.32	0.089	-2.67464	5.61435459942564e-29	down
Undiff.SPG	ENSMUSG00000022191.17	Drosha	0.548192693314732	1.04828739490432	875	449	0.209	0.494	0.935153759739814	5.70385994323464e-29	up
Undiff.SPG	ENSMUSG00000008333.13	Snrpb2	0.324698771311314	0.787116383452069	875	449	0.139	0.41	1.27721407125472	5.71585455456762e-29	up
Undiff.SPG	ENSMUSG00000031314.19	Taf1	0.621479275046579	1.54692055542661	875	449	0.261	0.581	1.31548205943163	5.75965831794522e-29	up
Undiff.SPG	ENSMUSG00000057278.9	Snrpg	5.26822653769358	8.55471280509016	875	449	0.749	0.882	0.699391517790279	5.95146055094962e-29	up
Undiff.SPG	ENSMUSG00000040430.19	Pitpnc1	0.130744540189323	0.634306698735639	875	449	0.054	0.281	2.27755427898122	6.27178553003415e-29	up
Undiff.SPG	ENSMUSG00000030774.14	Pak1	0.248561870694036	0.5743209472832	875	449	0.118	0.367	1.20792305597733	6.34816387993919e-29	up
Undiff.SPG	ENSMUSG00000031885.15	Cbfb	0.292722078899587	0.736614854777112	875	449	0.135	0.408	1.33108199525744	6.65714630440758e-29	up
Undiff.SPG	ENSMUSG00000031840.15	Rab3a	0.0681195223230343	0.447746492832513	875	449	0.039	0.252	2.71475	6.67418964033638e-29	up
Undiff.SPG	ENSMUSG00000018995.13	Nars2	0.215111676192906	0.505889818861775	875	449	0.094	0.323	1.23335200375506	6.91191206930409e-29	up
Undiff.SPG	ENSMUSG00000037266.19	Rsrp1	0.789803685731191	1.65459607947004	875	449	0.281	0.599	1.06681760046289	6.91444453680844e-29	up
Undiff.SPG	ENSMUSG00000078676.10	Casc3	0.641951824825612	1.03025353204316	875	449	0.245	0.521	0.68237777795462	7.00631048756631e-29	up
Undiff.SPG	ENSMUSG00000027018.12	Hat1	1.42344207906794	3.05276301863571	875	449	0.431	0.726	1.10067771862497	7.01640627165882e-29	up
Undiff.SPG	ENSMUSG00000028793.16	Rnf19b	1.49833429505682	0.440122859106848	875	449	0.433	0.267	-1.76715	7.1007308261776e-29	down
Undiff.SPG	ENSMUSG00000049421.14	Zfp260	0.0681969506752297	0.329768367724031	875	449	0.033	0.232	2.27199736770325	7.14886406661443e-29	up
Undiff.SPG	ENSMUSG00000037815.8	Ctnna1	0.559768513133651	1.2349747913867	875	449	0.223	0.521	1.14143845789337	7.17967930598792e-29	up
Undiff.SPG	ENSMUSG00000022228.15	Zscan26	0.0623086815991453	0.294527624773359	875	449	0.034	0.234	2.23907406639828	7.37203123775158e-29	up
Undiff.SPG	ENSMUSG00000005947.12	Itgae	1.44164819650651	0.508631783938129	875	449	0.394	0.287	-1.50284	7.38742966198175e-29	down
Undiff.SPG	ENSMUSG00000054469.15	Lclat1	0.142791995984839	0.421909401205105	875	449	0.064	0.281	1.56235003161358	7.71783378419666e-29	up
Undiff.SPG	ENSMUSG00000106918.4	Mrpl33	0.879924536516394	1.92113682471291	875	449	0.323	0.648	1.12641971225498	7.78332508712771e-29	up
Undiff.SPG	ENSMUSG00000025871.19	4833439L19Rik	0.398596166838737	0.693942027542454	875	449	0.17	0.423	0.799733292505035	7.90483568585156e-29	up
Undiff.SPG	ENSMUSG00000020434.5	4921536K21Rik	0.874284245553538	0.130634	875	449	0.293	0.1	-2.74163	8.09787775684331e-29	down
Undiff.SPG	ENSMUSG00000029465.15	Arpc3	1.10255474170441	2.58670760794575	875	449	0.366	0.682	1.23019162710039	8.48156701871695e-29	up
Undiff.SPG	ENSMUSG00000073468.13	Sft2d1	0.109279770477347	0.439500837896839	875	449	0.059	0.287	2.00684819626355	8.55180189307587e-29	up
Undiff.SPG	ENSMUSG00000022841.16	Ap2m1	0.463922669381957	1.00739559622934	875	449	0.19	0.479	1.11850633906825	8.6047486220603e-29	up
Undiff.SPG	ENSMUSG00000017421.19	Zfp207	0.575352783691058	1.24807730893362	875	449	0.235	0.543	1.1170534255935	8.68446147398991e-29	up
Undiff.SPG	ENSMUSG00000056737.15	Capg	0.0788934869610621	0.413201685197523	875	449	0.037	0.243	2.38738963354747	8.7522763241778e-29	up
Undiff.SPG	ENSMUSG00000000838.18	Fmr1	0.585153206972463	1.06031945599317	875	449	0.242	0.537	0.85750220542593	8.80984223211381e-29	up
Undiff.SPG	ENSMUSG00000020170.5	Frs2	0.26075395317141	0.515948256172533	875	449	0.111	0.339	0.984263682581836	8.950056086281e-29	up
Undiff.SPG	ENSMUSG00000024430.15	Cabyr	1.10486485077616	0.188241255841432	875	449	0.331	0.12	-2.55258	9.43073342933523e-29	down
Undiff.SPG	ENSMUSG00000031226.14	Pbdc1	0.444473552940577	0.864752121851984	875	449	0.192	0.477	0.960031345270743	9.53809558263938e-29	up
Undiff.SPG	ENSMUSG00000018322.11	Tomm34	0.647970211092942	1.52069399738581	875	449	0.256	0.575	1.23060271634026	9.88172584379517e-29	up
Undiff.SPG	ENSMUSG00000029169.12	Dhx15	0.773475175854982	1.47274355695449	875	449	0.288	0.601	0.9289907934255	1.00363919115724e-28	up
Undiff.SPG	ENSMUSG00000028809.17	Srrm1	1.34039318519414	2.79577570953252	875	449	0.421	0.735	1.06053634226846	1.01905806838664e-28	up
Undiff.SPG	ENSMUSG00000036256.14	Igfbp7	0.0844957354712736	0.577005656445105	875	449	0.032	0.234	2.77017862846405	1.04353896444419e-28	up
Undiff.SPG	ENSMUSG00000066175.3	2510046G10Rik	0.102105616967621	0.513843813318513	875	449	0.05	0.272	2.33013616063748	1.07618227538972e-28	up
Undiff.SPG	ENSMUSG00000021097.16	Clmn	0.948596508769946	0.167589256190125	875	449	0.307	0.118	-2.50016	1.08503926823267e-28	down
Undiff.SPG	ENSMUSG00000020086.7	Macroh2a2	0.0769897594039317	0.336222249442994	875	449	0.037	0.234	2.12523309318979	1.09233470960558e-28	up
Undiff.SPG	ENSMUSG00000074454.4	Defb33	0.840157414865433	0.0815749392290844	875	449	0.247	0.051	-3.36287	1.09557940780717e-28	down
Undiff.SPG	ENSMUSG00000027424.12	Mgme1	0.120395938696776	0.332791144678611	875	449	0.061	0.269	1.4660659721069	1.09703381844766e-28	up
Undiff.SPG	ENSMUSG00000039536.17	Stau1	0.406665429595257	0.926421596858345	875	449	0.174	0.461	1.18762753346182	1.16555785117042e-28	up
Undiff.SPG	ENSMUSG00000051586.18	Mical3	1.28092346365058	0.60393545834768	875	449	0.426	0.376	-1.08459	1.17437363398077e-28	down
Undiff.SPG	ENSMUSG00000048875.4	Pudp	0.812636147838931	0.0974912081155486	875	449	0.281	0.053	-3.05796	1.18128256686538e-28	down
Undiff.SPG	ENSMUSG00000074578.15	Zfas1	0.168226875788196	0.531499366013006	875	449	0.087	0.334	1.65907384213938	1.19268856935116e-28	up
Undiff.SPG	ENSMUSG00000028896.14	Rcc1	1.35988956528331	0.521223728825844	875	449	0.391	0.287	-1.38334	1.20164507629641e-28	down
Undiff.SPG	ENSMUSG00000019432.16	Ddx39b	1.11244908760608	2.39954945067897	875	449	0.379	0.697	1.10895467550201	1.20554882608321e-28	up
Undiff.SPG	ENSMUSG00000041773.9	Enc1	0.0614238340004816	0.431916097594217	875	449	0.031	0.229	2.81186775435667	1.2106842692597e-28	up
Undiff.SPG	ENSMUSG00000044763.9	Trmt10c	0.176140682550776	0.553848979688256	875	449	0.09	0.339	1.65220611850548	1.25312225187624e-28	up
Undiff.SPG	ENSMUSG00000027804.14	Ppid	0.711393015328839	1.52766058976146	875	449	0.285	0.606	1.10249698207449	1.2826054788349e-28	up
Undiff.SPG	ENSMUSG00000022528.9	Hes1	0.0672485430942109	0.29276582604615	875	449	0.033	0.229	2.12052121542465	1.28416505580367e-28	up
Undiff.SPG	ENSMUSG00000034324.17	Tmem132c	0.140691825057448	0.606836996109426	875	449	0.054	0.276	2.10798319570286	1.285568571527e-28	up
Undiff.SPG	ENSMUSG00000066406.17	Akap13	0.641409366815914	1.55883565804655	875	449	0.25	0.568	1.28101914922891	1.29866252010434e-28	up
Undiff.SPG	ENSMUSG00000026037.15	Orc2	0.563082983316375	1.17520078795157	875	449	0.217	0.517	1.06135437623049	1.30760981847856e-28	up
Undiff.SPG	ENSMUSG00000040771.15	Oard1	0.459449056710393	1.12511070372939	875	449	0.209	0.517	1.29190439960762	1.32750446601046e-28	up
Undiff.SPG	ENSMUSG00000029407.11	Uso1	0.3328917308773	0.76458567917412	875	449	0.149	0.421	1.19938050437356	1.37082224846386e-28	up
Undiff.SPG	ENSMUSG00000020349.5	Ppp2ca	0.928561405027391	1.86114289696147	875	449	0.336	0.659	1.00304175990463	1.38447117522994e-28	up
Undiff.SPG	ENSMUSG00000025764.15	Jade1	0.439851948930185	0.821629	875	449	0.193	0.468	0.90131750696331	1.38627392196283e-28	up
Undiff.SPG	ENSMUSG00000047841.9	Fndc11	1.87365117648854	0.750253181728524	875	449	0.487	0.287	-1.32029	1.38712237343894e-28	down
Undiff.SPG	ENSMUSG00000014496.9	Ankrd28	0.418858035648343	0.974678428724799	875	449	0.161	0.441	1.21826857980931	1.39738947823194e-28	up
Undiff.SPG	ENSMUSG00000040435.13	Ppp1r15a	0.0925123146906311	0.345998017333526	875	449	0.046	0.252	1.90190472986687	1.43726647241539e-28	up
Undiff.SPG	ENSMUSG00000039952.16	Dag1	0.335081219755231	0.653086110032341	875	449	0.144	0.399	0.962552795470957	1.44571049647389e-28	up
Undiff.SPG	ENSMUSG00000027667.14	Zfp639	0.351697616875665	0.685933949213974	875	449	0.139	0.388	0.963534261828683	1.45381250335556e-28	up
Undiff.SPG	ENSMUSG00000010342.17	Tex14	1.75490299271585	3.89329467213191	875	449	0.488	0.771	1.14955510693271	1.45437058298682e-28	up
Undiff.SPG	ENSMUSG00000023919.9	Cenpq	0.26677430434824	0.699340023424108	875	449	0.123	0.39	1.39003994831552	1.45904963503665e-28	up
Undiff.SPG	ENSMUSG00000027108.16	Ola1	0.836251045203472	1.96312634925312	875	449	0.314	0.637	1.23104599413294	1.46068802813022e-28	up
Undiff.SPG	ENSMUSG00000032560.15	Dnajc13	0.430868017297596	0.732483893983915	875	449	0.174	0.43	0.765413174437492	1.51668244146773e-28	up
Undiff.SPG	ENSMUSG00000020163.13	Uqcr11	3.52557441514203	6.34606560774784	875	449	0.643	0.849	0.847985917414907	1.52871301672772e-28	up
Undiff.SPG	ENSMUSG00000033740.18	St18	0.0306917375765678	0.308922587363343	875	449	0.017	0.196	3.32709710675913	1.54415379553966e-28	up
Undiff.SPG	ENSMUSG00000035212.15	Leprot	0.198628552469722	0.497397411834317	875	449	0.103	0.345	1.32388985250037	1.57056277294871e-28	up
Undiff.SPG	ENSMUSG00000020096.22	Tbata	1.24986774454619	0.295774619481186	875	449	0.362	0.138	-2.07883	1.5705902092848e-28	down
Undiff.SPG	ENSMUSG00000050812.19	Ecpas	0.727913630089825	1.40212917140901	875	449	0.289	0.604	0.945684787152035	1.57549686636934e-28	up
Undiff.SPG	ENSMUSG00000024837.16	Dmrt1	1.18305933039364	2.46995754129607	875	449	0.368	0.693	1.06190028296141	1.61299576697453e-28	up
Undiff.SPG	ENSMUSG00000028229.12	Rmdn1	0.139965617696106	0.637210368738614	875	449	0.075	0.321	2.18589327611788	1.62703726345486e-28	up
Undiff.SPG	ENSMUSG00000034021.16	Pds5b	0.713837028309928	1.26886166745056	875	449	0.274	0.577	0.829779754846586	1.64996994275795e-28	up
Undiff.SPG	ENSMUSG00000117869.2	Snhg4	0.141927914805413	0.525576086165521	875	449	0.072	0.307	1.88799959455548	1.76933250326764e-28	up
Undiff.SPG	ENSMUSG00000071657.13	Bscl2	1.53027201468896	0.421587075777942	875	449	0.416	0.232	-1.85964	1.84854349445487e-28	down
Undiff.SPG	ENSMUSG00000029478.17	Ncor2	0.462841738963988	1.22389114777871	875	449	0.189	0.49	1.40269	1.91655699424185e-28	up
Undiff.SPG	ENSMUSG00000069094.13	Pde7a	0.335462265061122	0.83515083067893	875	449	0.149	0.423	1.31562902265423	1.95199005590729e-28	up
Undiff.SPG	ENSMUSG00000079426.14	Arpc4	0.257497281930517	0.626931024597383	875	449	0.113	0.365	1.28341945652023	2.01038800841918e-28	up
Undiff.SPG	ENSMUSG00000037020.17	Wdr62	1.08410094168664	0.276401148997691	875	449	0.337	0.212	-1.97127	2.07112047110681e-28	down
Undiff.SPG	ENSMUSG00000040919.14	4930505A04Rik	1.02120844688559	0.197198539577412	875	449	0.322	0.1	-2.37197	2.10993836810988e-28	down
Undiff.SPG	ENSMUSG00000039337.4	Tex19.2	0.128959343907498	0.512487272520324	875	449	0.075	0.318	1.98976306067457	2.1505065883169e-28	up
Undiff.SPG	ENSMUSG00000011884.14	Gltp	0.0957346020525723	0.387757555714393	875	449	0.055	0.276	2.01690835177124	2.20534870051016e-28	up
Undiff.SPG	ENSMUSG00000036241.4	Ube2r2	0.323905408656572	0.818017485134082	875	449	0.136	0.405	1.33629013878733	2.30827406085408e-28	up
Undiff.SPG	ENSMUSG00000038349.11	Plcl1	0.139370701954999	0.621531205920402	875	449	0.066	0.303	2.15609683615087	2.42286487570878e-28	up
Undiff.SPG	ENSMUSG00000029681.13	Bcl7b	0.280488154402006	0.675984373006195	875	449	0.143	0.416	1.2687491971793	2.44572840938772e-28	up
Undiff.SPG	ENSMUSG00000049091.8	Sephs2	1.30525595691215	0.329750719038467	875	449	0.371	0.216	-1.98456	2.52324965826912e-28	down
Undiff.SPG	ENSMUSG00000024135.11	Srbd1	0.419422783431536	0.726521230198501	875	449	0.181	0.437	0.792454355960472	2.58420963258444e-28	up
Undiff.SPG	ENSMUSG00000037747.10	Phyhipl	1.22479333985502	0.289949532791428	875	449	0.362	0.2	-2.07828	2.60867470527914e-28	down
Undiff.SPG	ENSMUSG00000060373.16	Hnrnpc	1.20242860248436	2.26785222475989	875	449	0.397	0.719	0.915319040388715	2.61235076275162e-28	up
Undiff.SPG	ENSMUSG00000029272.9	Sult1e1	0.00612967462920551	0.400042195531278	875	449	3e-03	0.147	6.00521214616881	2.63629487286476e-28	up
Undiff.SPG	ENSMUSG00000028391.17	Wdr31	1.30354078470552	0.390338115766798	875	449	0.4	0.229	-1.73938	2.65486090469842e-28	down
Undiff.SPG	ENSMUSG00000068167.7	Csnka2ip	0.80512177513503	0.0888036434408794	875	449	0.27	0.067	-3.17907	2.6566733535619e-28	down
Undiff.SPG	ENSMUSG00000064194.11	Zfp936	0.111163276813947	0.344201166269678	875	449	0.054	0.263	1.62969356770298	2.82084029764408e-28	up
Undiff.SPG	ENSMUSG00000003299.11	Mrpl4	0.631330312650423	1.42865784376898	875	449	0.259	0.575	1.17806599282788	2.83551591297289e-28	up
Undiff.SPG	ENSMUSG00000058351.12	Smim4	0.271087348426162	0.681795391234437	875	449	0.114	0.367	1.33026055940247	2.83805396050433e-28	up
Undiff.SPG	ENSMUSG00000020917.18	Acly	0.338071609243956	0.894460672904682	875	449	0.157	0.441	1.40342379004867	2.93144539577671e-28	up
Undiff.SPG	ENSMUSG00000026020.10	Nop58	0.873016868840269	2.09830421555917	875	449	0.33	0.653	1.26504593082808	2.97151626200976e-28	up
Undiff.SPG	ENSMUSG00000034297.15	Med13	0.615128951240093	0.946113600253969	875	449	0.21	0.47	0.621042502589053	3.08903366473516e-28	up
Undiff.SPG	ENSMUSG00000035085.6	1700020L24Rik	1.62519606814583	0.558284723351686	875	449	0.449	0.254	-1.54137	3.17885276077632e-28	down
Undiff.SPG	ENSMUSG00000029463.6	Fam216a	2.06130292306949	1.24793849126001	875	449	0.534	0.575	-0.723964	3.18688887366517e-28	down
Undiff.SPG	ENSMUSG00000029629.18	Phf14	0.582719698356073	1.12643444778432	875	449	0.233	0.53	0.950769885682548	3.2105593730481e-28	up
Undiff.SPG	ENSMUSG00000018848.5	Rars	0.645109099329274	1.18470374996353	875	449	0.246	0.537	0.876809421993451	3.2445879550254e-28	up
Undiff.SPG	ENSMUSG00000067722.5	BC003965	0.461883437217391	0.952038355193295	875	449	0.195	0.479	1.04333009689618	3.40145715826943e-28	up
Undiff.SPG	ENSMUSG00000042807.16	Hecw2	0.0987459118475566	0.419010298137893	875	449	0.053	0.272	2.0840767668744	3.42969335992316e-28	up
Undiff.SPG	ENSMUSG00000030172.16	Erc1	0.608145955524997	1.3879799493179	875	449	0.23	0.537	1.19036393805412	3.45386379414066e-28	up
Undiff.SPG	ENSMUSG00000024038.18	Ndufv3	0.608925398177015	1.28280009246313	875	449	0.242	0.548	1.07483452383451	3.46968632570011e-28	up
Undiff.SPG	ENSMUSG00000014426.10	Map3k4	0.745467668678413	1.34509762767283	875	449	0.272	0.572	0.851406935293116	3.5131510208971e-28	up
Undiff.SPG	ENSMUSG00000020380.17	Rad50	0.997835605110182	2.10242922318711	875	449	0.339	0.661	1.0751072234228	3.5606504792174e-28	up
Undiff.SPG	ENSMUSG00000003873.12	Bax	2.07318090127618	4.16405795744307	875	449	0.495	0.771	1.00610919970035	3.62818060308442e-28	up
Undiff.SPG	ENSMUSG00000051319.7	Mtln	0.034557395163817	0.363481279488405	875	449	0.025	0.216	3.3910427869276	3.77728977393664e-28	up
Undiff.SPG	ENSMUSG00000071359.14	Tbpl1	3.49984287712676	1.70446727272011	875	449	0.688	0.61	-1.03793	3.79845536387971e-28	down
Undiff.SPG	ENSMUSG00000029003.12	Mad2l2	1.24869301301946	0.330624966640889	875	449	0.378	0.212	-1.91683	4.00468176889981e-28	down
Undiff.SPG	ENSMUSG00000005732.15	Ranbp1	1.53871	3.26892984846571	875	449	0.463	0.744	1.08704449101746	4.05415055301957e-28	up
Undiff.SPG	ENSMUSG00000071103.11	1700029J07Rik	0.877716844552285	0.241708689042267	875	449	0.288	0.2	-1.86005	4.06759516414732e-28	down
Undiff.SPG	ENSMUSG00000042462.5	Dctpp1	2.07148469712205	4.00410746905753	875	449	0.499	0.773	0.950781919752954	4.08878370597008e-28	up
Undiff.SPG	ENSMUSG00000031310.17	Zmym3	0.181629153310597	0.606750855221005	875	449	0.081	0.323	1.73955211334112	4.29305069475537e-28	up
Undiff.SPG	ENSMUSG00000006784.15	Odad4	1.03227442260514	0.194322517894587	875	449	0.321	0.12	-2.4087	4.37558199011423e-28	down
Undiff.SPG	ENSMUSG00000021451.17	Sema4d	0.118796103806863	0.376866869915005	875	449	0.056	0.265	1.66473629733363	4.5403175728297e-28	up
Undiff.SPG	ENSMUSG00000055491.15	Pprc1	0.306256303500041	0.838883702237223	875	449	0.137	0.412	1.45343224961597	4.59085334293963e-28	up
Undiff.SPG	ENSMUSG00000034211.15	Mrps17	1.11603368543946	2.15571571445332	875	449	0.377	0.699	0.949724020496644	4.65253293926739e-28	up
Undiff.SPG	ENSMUSG00000040112.10	Mrps35	0.324148041483596	0.764186971622334	875	449	0.154	0.425	1.2370165773723	4.7499669791156e-28	up
Undiff.SPG	ENSMUSG00000030056.9	Isy1	0.13667454276875	0.43071194581935	875	449	0.07	0.298	1.65525852151187	4.75569458776546e-28	up
Undiff.SPG	ENSMUSG00000041057.11	Wdr43	0.812208999322608	1.74061677953908	875	449	0.318	0.639	1.09958095800057	4.89736415155167e-28	up
Undiff.SPG	ENSMUSG00000028879.5	Stx12	0.370093637854525	0.758376245630113	875	449	0.16	0.423	1.03482389680124	4.96464208088533e-28	up
Undiff.SPG	ENSMUSG00000028291.8	Akirin2	3.85241812418758	2.1428685682809	875	449	0.749	0.682	-0.846191	4.97136127163626e-28	down
Undiff.SPG	ENSMUSG00000074754.5	Smim26	0.0245096579996914	0.231590863952605	875	449	0.015	0.185	3.23490464296957	5.04603835521954e-28	up
Undiff.SPG	ENSMUSG00000024580.9	Grpel2	0.236396467523081	0.578125987729926	875	449	0.117	0.367	1.28981481598936	5.05843598504581e-28	up
Undiff.SPG	ENSMUSG00000041992.10	Rapgef5	0.130698871117665	0.370590050904336	875	449	0.056	0.261	1.5028633051586	5.15885587957997e-28	up
Undiff.SPG	ENSMUSG00000022280.10	Rnf19a	1.55004102604083	0.684131414665509	875	449	0.469	0.343	-1.17984	5.17776746787356e-28	down
Undiff.SPG	ENSMUSG00000038080.18	Kdm1b	0.107814604373489	0.481879633287105	875	449	0.054	0.272	2.15908206284181	5.21363980184177e-28	up
Undiff.SPG	ENSMUSG00000031521.6	Aga	0.0494950875129504	0.269773372794135	875	449	0.024	0.207	2.44401350838675	5.24783463210888e-28	up
Undiff.SPG	ENSMUSG00000021065.17	Fut8	0.579873554240833	1.18631454030137	875	449	0.231	0.528	1.03254916167023	5.25083443231135e-28	up
Undiff.SPG	ENSMUSG00000027808.9	Serp1	1.8625461001403	0.976782630407074	875	449	0.498	0.474	-0.931096	5.31948349195585e-28	down
Undiff.SPG	ENSMUSG00000052040.11	Klf13	0.147570239951256	0.512273621429365	875	449	0.072	0.305	1.79481709478494	5.37716754368959e-28	up
Undiff.SPG	ENSMUSG00000085984.8	1700001G11Rik	1.15802585565935	0.26155238265994	875	449	0.358	0.16	-2.14607	5.45929876935222e-28	down
Undiff.SPG	ENSMUSG00000063320.12	1190007I07Rik	0.0991630945540188	0.298210402334617	875	449	0.051	0.254	1.58748494967996	5.51939102546399e-28	up
Undiff.SPG	ENSMUSG00000052374.17	Actn2	0.0916675699143579	0.524897989836168	875	449	0.046	0.261	2.51625558944975	5.61581428950177e-28	up
Undiff.SPG	ENSMUSG00000004929.13	Thop1	2.40720168674449	1.25849161625452	875	449	0.615	0.528	-0.935607	5.65476452377555e-28	down
Undiff.SPG	ENSMUSG00000021496.13	Pcbd2	0.317386586963276	0.653637993445311	875	449	0.123	0.367	1.0420169022469	5.75794427296136e-28	up
Undiff.SPG	ENSMUSG00000021911.17	Parg	0.685318343625106	1.17123450601651	875	449	0.25	0.539	0.773096427123985	5.81336867382923e-28	up
Undiff.SPG	ENSMUSG00000025492.7	Ifitm3	0.038475300615303	0.402525113673016	875	449	0.01	0.167	3.3836878581242	5.85143546149965e-28	up
Undiff.SPG	ENSMUSG00000078348.5	Sf3b5	1.08412880388176	2.34068611269629	875	449	0.368	0.686	1.11032387593543	6.12667108908716e-28	up
Undiff.SPG	ENSMUSG00000051695.7	Pcbp1	0.537202168385155	0.946860886471934	875	449	0.206	0.479	0.817571177131706	6.18934065651247e-28	up
Undiff.SPG	ENSMUSG00000004937.7	Sgta	1.75381712746771	1.09017980778032	875	449	0.493	0.539	-0.685882	6.24832317454707e-28	down
Undiff.SPG	ENSMUSG00000026331.14	Slco6c1	0.835920628830789	0.0874252336871104	875	449	0.27	0.073	-3.25577	6.36455986664356e-28	down
Undiff.SPG	ENSMUSG00000020097.15	Sgpl1	0.219603355303226	0.586577976166213	875	449	0.109	0.359	1.41701193166925	6.43417785436846e-28	up
Undiff.SPG	ENSMUSG00000091337.4	Eid1	0.241330973265613	0.538833915437165	875	449	0.119	0.363	1.15849760742855	6.4369173475291e-28	up
Undiff.SPG	ENSMUSG00000047021.15	Cfap65	0.776295292687517	0.0574381251828922	875	449	0.253	0.047	-3.7542	6.53107191864411e-28	down
Undiff.SPG	ENSMUSG00000046201.10	Scaf8	0.5119858141613	0.921759488918389	875	449	0.219	0.497	0.848161275867329	6.64823980474764e-28	up
Undiff.SPG	ENSMUSG00000078440.11	Dohh	0.700963939782221	1.32837938486673	875	449	0.282	0.59	0.922157905690425	6.65521292444531e-28	up
Undiff.SPG	ENSMUSG00000037373.13	Ctbp1	0.250624136871736	0.731577613994604	875	449	0.114	0.367	1.54510723048002	6.82020424628289e-28	up
Undiff.SPG	ENSMUSG00000025153.10	Fasn	0.434687662803242	0.869852685326463	875	449	0.181	0.457	1.00062593416348	6.95685265500265e-28	up
Undiff.SPG	ENSMUSG00000032253.14	Phip	0.339750954110997	0.894133826252764	875	449	0.146	0.423	1.39574994675124	6.97023324040065e-28	up
Undiff.SPG	ENSMUSG00000042812.6	Foxf1	0.0555586335845652	0.347498030438684	875	449	0.027	0.216	2.64274251141336	6.99641246482144e-28	up
Undiff.SPG	ENSMUSG00000039987.16	Phtf2	0.503455125841564	1.20311277952544	875	449	0.222	0.526	1.25667016673855	7.05626839529951e-28	up
Undiff.SPG	ENSMUSG00000024642.18	Tle4	0.513695183037121	1.25327879842845	875	449	0.211	0.514	1.28655722471315	7.19394892315608e-28	up
Undiff.SPG	ENSMUSG00000004100.13	Ppan	0.823244082202829	1.88813639641881	875	449	0.315	0.63	1.19747201739843	7.19493984998529e-28	up
Undiff.SPG	ENSMUSG00000060216.16	Arrb2	0.168842853611738	0.560206579949214	875	449	0.079	0.316	1.72968111003739	7.25074870779882e-28	up
Undiff.SPG	ENSMUSG00000067338.7	Tuba3b	8.5117057653649	4.98019560613204	875	449	0.922	0.766	-0.773234	7.26879500293417e-28	down
Undiff.SPG	ENSMUSG00000042650.4	Alkbh5	0.686847238092214	1.26238240781614	875	449	0.271	0.57	0.877992084354607	7.27096752002537e-28	up
Undiff.SPG	ENSMUSG00000021710.12	Nln	0.401441752525194	0.913276963542779	875	449	0.178	0.461	1.1856603959435	7.58657714431817e-28	up
Undiff.SPG	ENSMUSG00000060679.15	Mrps9	0.676823597569799	1.04259538795154	875	449	0.263	0.539	0.623252836600133	7.88861480272284e-28	up
Undiff.SPG	ENSMUSG00000027564.5	Cypt12	0.929093341131148	0.135554133578807	875	449	0.306	0.096	-2.77605	8.1334886582486e-28	down
Undiff.SPG	ENSMUSG00000027787.15	Nmd3	0.694080458800589	1.05598923042147	875	449	0.257	0.53	0.605349076175742	8.55215279276289e-28	up
Undiff.SPG	ENSMUSG00000023755.11	Rhebl1	0.166686956334373	0.541921692135513	875	449	0.083	0.325	1.70034412409241	8.67754325938705e-28	up
Undiff.SPG	ENSMUSG00000030051.11	Aplf	0.133653224739856	0.406739946629993	875	449	0.066	0.285	1.60488766611865	8.93756919351165e-28	up
Undiff.SPG	ENSMUSG00000032437.11	Stt3b	2.08132464729634	0.993990869543419	875	449	0.541	0.481	-1.06612	9.16434809063954e-28	down
Undiff.SPG	ENSMUSG00000019763.12	Rmnd1	1.68708456759668	0.855167323774131	875	449	0.463	0.437	-0.98017	9.18091359986333e-28	down
Undiff.SPG	ENSMUSG00000026869.13	Psmd5	0.449620382525238	0.877465734747667	875	449	0.201	0.481	0.964478923395554	9.19935556570241e-28	up
Undiff.SPG	ENSMUSG00000039680.11	Mrps6	0.322766148182227	0.900060430688777	875	449	0.154	0.437	1.47924596260965	9.70680437921057e-28	up
Undiff.SPG	ENSMUSG00000061518.12	Cox5b	4.88760612707446	7.86949011369524	875	449	0.782	0.862	0.687130949311503	9.84720005683236e-28	up
Undiff.SPG	ENSMUSG00000041594.19	Tmtc4	0.118626746121393	0.426898705557998	875	449	0.055	0.267	1.84658672218286	1.01346294162959e-27	up
Undiff.SPG	ENSMUSG00000040434.17	Large2	0.0324426526301432	0.253651308243345	875	449	0.016	0.185	2.96301150182291	1.02087694057409e-27	up
Undiff.SPG	ENSMUSG00000048234.14	Rnf149	0.169098280685172	0.491918368394632	875	449	0.083	0.316	1.53999726779987	1.03374900975498e-27	up
Undiff.SPG	ENSMUSG00000036591.17	Arhgap21	0.343751164229964	0.620842941871934	875	449	0.138	0.376	0.852676475673149	1.03969019550276e-27	up
Undiff.SPG	ENSMUSG00000016984.8	Etaa1	0.288508262229879	0.800541054732808	875	449	0.144	0.416	1.47204299351019	1.05660491372312e-27	up
Undiff.SPG	ENSMUSG00000046434.17	Hnrnpa1	1.00724503784503	2.31238459955763	875	449	0.36	0.675	1.19888583495615	1.08876871264686e-27	up
Undiff.SPG	ENSMUSG00000009569.15	Mrtfb	0.361190098256258	0.83877113905179	875	449	0.165	0.437	1.2152914960374	1.10314352180099e-27	up
Undiff.SPG	ENSMUSG00000031860.18	Pbx4	1.13351578851321	0.285410599402169	875	449	0.35	0.218	-1.98932	1.1172447746895e-27	down
Undiff.SPG	ENSMUSG00000049506.8	Sppl2c	0.671499679282006	0.0452944087621788	875	449	0.222	0.053	-3.88702	1.13818656055444e-27	down
Undiff.SPG	ENSMUSG00000095110.2	1700003E24Rik	1.11992406622805	0.209259763364805	875	449	0.312	0.089	-2.41947	1.14340988150369e-27	down
Undiff.SPG	ENSMUSG00000057933.11	Gsta2	0.00970256513587717	0.374283458531021	875	449	5e-03	0.149	5.2552135600199	1.14385924926307e-27	up
Undiff.SPG	ENSMUSG00000017767.4	Spata25	0.977159024832914	0.127578124082872	875	449	0.296	0.073	-2.93623	1.14882778591292e-27	down
Undiff.SPG	ENSMUSG00000087590.3	Epb41l4aos	0.112338237804773	0.321935318174427	875	449	0.051	0.243	1.51808617161462	1.15205192726779e-27	up
Undiff.SPG	ENSMUSG00000045095.17	Magi1	0.715841960976484	1.33715665270701	875	449	0.255	0.552	0.90136183807936	1.16527612889761e-27	up
Undiff.SPG	ENSMUSG00000030527.16	Crtc3	0.106922794652127	0.483236899197048	875	449	0.051	0.267	2.17511103088529	1.1834614870841e-27	up
Undiff.SPG	ENSMUSG00000054612.5	Mgmt	0.472332427070182	1.1945587225434	875	449	0.174	0.463	1.33841864549375	1.1922009797545e-27	up
Undiff.SPG	ENSMUSG00000004356.9	Utp20	0.590638075106328	1.14598725610948	875	449	0.223	0.512	0.956126379556401	1.19982591737851e-27	up
Undiff.SPG	ENSMUSG00000021302.11	Ggps1	0.385668271322976	0.806796297146066	875	449	0.173	0.443	1.0646487798276	1.23863939153123e-27	up
Undiff.SPG	ENSMUSG00000025246.14	Tbl1x	0.543950576229273	1.02403655898396	875	449	0.229	0.517	0.912595418819536	1.27890067516469e-27	up
Undiff.SPG	ENSMUSG00000055720.11	Ubl7	1.39012370081166	0.521203382282338	875	449	0.41	0.314	-1.41512	1.30414319256279e-27	down
Undiff.SPG	ENSMUSG00000031765.9	Mt1	10.0555007553699	15.8119779081273	875	449	0.949	0.94	0.653027692964014	1.30707789112348e-27	up
Undiff.SPG	ENSMUSG00000032998.17	Foxj3	0.301785225763665	0.674277334063972	875	449	0.141	0.396	1.15955589465992	1.31573474465098e-27	up
Undiff.SPG	ENSMUSG00000026309.15	Ilkap	0.711668640017529	1.17631991979899	875	449	0.27	0.557	0.724922842743127	1.33468467269925e-27	up
Undiff.SPG	ENSMUSG00000031819.14	Emc8	1.56356551836517	3.1119927694894	875	449	0.445	0.742	0.992953126130805	1.36392085514806e-27	up
Undiff.SPG	ENSMUSG00000003228.10	Grk5	0.207724036772487	0.49501146885686	875	449	0.091	0.318	1.25239084363069	1.36518629412863e-27	up
Undiff.SPG	ENSMUSG00000000171.6	Sdhd	0.180803662636836	0.592493691211669	875	449	0.078	0.312	1.71182164981479	1.3680144780764e-27	up
Undiff.SPG	ENSMUSG00000028412.18	Slc44a1	0.112974985528633	0.334324242438069	875	449	0.051	0.247	1.5643996209469	1.38672615842142e-27	up
Undiff.SPG	ENSMUSG00000030662.11	Ipo5	2.34486664000526	1.10909029946574	875	449	0.6	0.459	-1.08006	1.42335269011747e-27	down
Undiff.SPG	ENSMUSG00000051721.7	Wdcp	0.129214418182603	0.811338198257613	875	449	0.056	0.281	2.64959807823466	1.48389092224347e-27	up
Undiff.SPG	ENSMUSG00000017195.16	Zpbp2	1.55085905845803	0.454771027542385	875	449	0.414	0.223	-1.76963	1.48794615252381e-27	down
Undiff.SPG	ENSMUSG00000004789.11	Dlst	0.340302437251988	0.532587912814535	875	449	0.12	0.336	0.646049178542213	1.49936066241544e-27	up
Undiff.SPG	ENSMUSG00000034467.8	Dynlrb2	1.06474083074985	0.22105512127808	875	449	0.321	0.14	-2.26751	1.51046371714563e-27	down
Undiff.SPG	ENSMUSG00000020952.11	Scfd1	0.413042949905498	0.891997572962025	875	449	0.162	0.428	1.1105604641601	1.55134317593374e-27	up
Undiff.SPG	ENSMUSG00000021583.8	Erap1	0.0428240770661051	0.275465974501874	875	449	0.022	0.198	2.68253874282034	1.58003826861901e-27	up
Undiff.SPG	ENSMUSG00000031309.16	Rps6ka3	0.308825008884688	0.701061918300328	875	449	0.135	0.39	1.18249097375463	1.60742268184282e-27	up
Undiff.SPG	ENSMUSG00000022965.9	Ifngr2	0.11998598605289	0.371630202148849	875	449	0.048	0.247	1.63018810891798	1.61071661697952e-27	up
Undiff.SPG	ENSMUSG00000062908.13	Acadm	0.263860323344742	0.851989301213985	875	449	0.123	0.392	1.69068354650268	1.6184600164381e-27	up
Undiff.SPG	ENSMUSG00000030291.13	Med21	0.997439351132606	2.42048015022278	875	449	0.358	0.666	1.27890720619787	1.64013826238926e-27	up
Undiff.SPG	ENSMUSG00000040728.16	Esrp1	0.241900706453499	0.755232001231685	875	449	0.117	0.381	1.64209965194207	1.66260568275826e-27	up
Undiff.SPG	ENSMUSG00000027405.17	Nop56	0.57614940430136	1.17000909746483	875	449	0.232	0.526	1.02187778937362	1.67091640220042e-27	up
Undiff.SPG	ENSMUSG00000020453.18	Patz1	0.166922933316771	0.446400655336386	875	449	0.077	0.296	1.41861608526081	1.676575778973e-27	up
Undiff.SPG	ENSMUSG00000071855.6	Ccdc112	0.29413232889076	0.480947025650329	875	449	0.114	0.332	0.709222162260494	1.76149715134556e-27	up
Undiff.SPG	ENSMUSG00000043633.7	Fam221b	0.931231669721672	0.161681865364318	875	449	0.307	0.114	-2.52525	1.77941729540268e-27	down
Undiff.SPG	ENSMUSG00000019849.12	Prep	0.370705804603114	0.640392429337017	875	449	0.159	0.401	0.788517689793078	1.82555196179205e-27	up
Undiff.SPG	ENSMUSG00000022808.6	Snx4	0.371623194378607	0.806808517933771	875	449	0.168	0.439	1.11817640862573	1.87340650864073e-27	up
Undiff.SPG	ENSMUSG00000034880.8	Mrpl34	0.461848954964812	0.942219974587589	875	449	0.195	0.479	1.02848358153643	1.87870603256964e-27	up
Undiff.SPG	ENSMUSG00000002870.9	Mcm2	0.457769312273904	1.04552771217895	875	449	0.201	0.492	1.19136150260358	1.90758973581463e-27	up
Undiff.SPG	ENSMUSG00000031987.7	Egln1	0.340832861763733	0.825434253221981	875	449	0.166	0.448	1.27584041259254	1.90794783017399e-27	up
Undiff.SPG	ENSMUSG00000062580.10	Timm17a	1.07135353564502	2.01636012708407	875	449	0.359	0.675	0.91225559071899	1.92329288076531e-27	up
Undiff.SPG	ENSMUSG00000086859.5	Snhg20	0.155575541184873	0.505267743779543	875	449	0.082	0.323	1.69879128944371	1.94344902355752e-27	up
Undiff.SPG	ENSMUSG00000043323.18	Fbrsl1	0.279407223913303	0.696534113362075	875	449	0.119	0.37	1.3175155514951	2.08881092621846e-27	up
Undiff.SPG	ENSMUSG00000006169.21	Clint1	0.6794905634833	1.10029020561515	875	449	0.262	0.543	0.695277478541927	2.11208689217507e-27	up
Undiff.SPG	ENSMUSG00000056629.17	Fkbp2	0.84071601572069	1.82410184553412	875	449	0.311	0.628	1.11740331575838	2.11948929793898e-27	up
Undiff.SPG	ENSMUSG00000034390.17	Cmip	0.167537584631948	0.574620785782595	875	449	0.069	0.294	1.77751558771961	2.1286142282404e-27	up
Undiff.SPG	ENSMUSG00000026767.13	Mindy3	0.131738153691644	0.382883453148019	875	449	0.056	0.256	1.53851411790083	2.13925162968263e-27	up
Undiff.SPG	ENSMUSG00000027652.16	Ralgapb	0.440078422117794	0.812615386022429	875	449	0.173	0.425	0.884661782129419	2.14561855319828e-27	up
Undiff.SPG	ENSMUSG00000024571.16	Gm16286	0.22587199370967	0.789646332169343	875	449	0.106	0.363	1.80524535122902	2.16186083536937e-27	up
Undiff.SPG	ENSMUSG00000030615.13	Tmem126a	0.601195022525825	1.06496337789622	875	449	0.239	0.521	0.824794361157808	2.17270173281532e-27	up
Undiff.SPG	ENSMUSG00000027751.14	Supt20	2.44606613811948	1.24996071304342	875	449	0.585	0.539	-0.968524	2.21454105429101e-27	down
Undiff.SPG	ENSMUSG00000020056.17	Washc3	0.313093087272751	0.560060941543691	875	449	0.133	0.363	0.83878902168726	2.27854999110641e-27	up
Undiff.SPG	ENSMUSG00000042133.17	Ppig	1.5340570174005	3.02481360458145	875	449	0.451	0.751	0.979447790874347	2.2925144891277e-27	up
Undiff.SPG	ENSMUSG00000059436.14	Max	0.19534996626505	0.48118006627916	875	449	0.095	0.325	1.30007733519203	2.33081152551836e-27	up
Undiff.SPG	ENSMUSG00000007411.17	Mark3	0.692811439199929	1.19418136423134	875	449	0.264	0.55	0.785399886537303	2.3559306284622e-27	up
Undiff.SPG	ENSMUSG00000031939.17	Taf1d	0.926207098693867	1.95103729617499	875	449	0.328	0.646	1.07475282526276	2.35747204060895e-27	up
Undiff.SPG	ENSMUSG00000038102.16	Trappc11	0.207601850571817	0.635746503898019	875	449	0.094	0.336	1.6141644644105	2.38861511667213e-27	up
Undiff.SPG	ENSMUSG00000032898.10	Fbxo21	0.442178470195544	0.697414343024009	875	449	0.184	0.428	0.657267868893324	2.41112050828033e-27	up
Undiff.SPG	ENSMUSG00000021417.16	Eci2	0.2240434371561	0.582683077334294	875	449	0.109	0.354	1.37853672711566	2.43128343613143e-27	up
Undiff.SPG	ENSMUSG00000030256.12	Bhlhe41	0.0776230942659012	0.392563274680067	875	449	0.046	0.256	2.33687742789457	2.44622715942604e-27	up
Undiff.SPG	ENSMUSG00000061731.10	Ext1	0.411946638030454	1.28744613240845	875	449	0.179	0.472	1.64374457950819	2.45800338863423e-27	up
Undiff.SPG	ENSMUSG00000026341.17	Actr3	0.721426	1.53311945223255	875	449	0.28	0.592	1.08744128199555	2.45823340161921e-27	up
Undiff.SPG	ENSMUSG00000030842.13	Lamtor1	1.02214276820845	1.9419478895205	875	449	0.366	0.684	0.925840920384033	2.46597267972517e-27	up
Undiff.SPG	ENSMUSG00000019792.9	Trmt11	0.237256835859213	0.54624802856162	875	449	0.107	0.35	1.20276265369669	2.48548379538233e-27	up
Undiff.SPG	ENSMUSG00000039735.17	Fnbp1l	0.725855458895004	1.58452080820035	875	449	0.269	0.579	1.12618471270698	2.57062714936905e-27	up
Undiff.SPG	ENSMUSG00000035181.7	Heatr5a	0.210791265342391	0.550485447625185	875	449	0.102	0.341	1.38446713587791	2.59511420893554e-27	up
Undiff.SPG	ENSMUSG00000024976.15	Shoc2	0.497634127998606	1.05971971578918	875	449	0.217	0.501	1.09037165475719	2.61972132964893e-27	up
Undiff.SPG	ENSMUSG00000028520.13	4921539E11Rik	1.16259751426697	0.265968295854094	875	449	0.342	0.127	-2.12761	2.6229470635008e-27	down
Undiff.SPG	ENSMUSG00000021486.8	Prelid1	0.85934482997073	1.64459181444338	875	449	0.319	0.633	0.936340336887221	2.62899990128787e-27	up
Undiff.SPG	ENSMUSG00000005983.16	1700037C18Rik	1.29555543928694	0.32316538584362	875	449	0.371	0.156	-2.00289	2.63107934070254e-27	down
Undiff.SPG	ENSMUSG00000061589.15	Dot1l	1.34286843907459	0.730846276940388	875	449	0.402	0.432	-0.877588	2.64538548601453e-27	down
Undiff.SPG	ENSMUSG00000040549.17	Ckap5	0.839691090262895	1.91377693332141	875	449	0.297	0.612	1.18839567706555	2.65961796111147e-27	up
Undiff.SPG	ENSMUSG00000053604.6	Rpia	0.178829258006634	0.45837	875	449	0.088	0.318	1.35743759040482	2.81342873439013e-27	up
Undiff.SPG	ENSMUSG00000097154.3	Gm26510	0.0368462086270814	0.355463931291346	875	449	0.016	0.185	3.26661075382341	2.87106139289283e-27	up
Undiff.SPG	ENSMUSG00000026860.17	Sh3glb2	0.409960834290387	0.785437623390025	875	449	0.178	0.448	0.937842419543996	3.00793446676116e-27	up
Undiff.SPG	ENSMUSG00000034173.14	Zbed5	0.145471389070262	0.456635174236967	875	449	0.071	0.287	1.64963106643728	3.04983744342277e-27	up
Undiff.SPG	ENSMUSG00000002748.8	Baz1b	0.95714279718434	1.61554553145433	875	449	0.312	0.601	0.755153904555233	3.18497766575919e-27	up
Undiff.SPG	ENSMUSG00000037608.17	Bclaf1	1.03481117843306	1.8043399207746	875	449	0.339	0.65	0.802044155888353	3.1857956554527e-27	up
Undiff.SPG	ENSMUSG00000025591.7	Tma16	0.361988757285064	0.806378696445494	875	449	0.151	0.412	1.15529304195368	3.21445599236928e-27	up
Undiff.SPG	ENSMUSG00000028080.17	Lrba	0.70030587352475	1.39802317944764	875	449	0.263	0.566	0.997228385481525	3.23643570437401e-27	up
Undiff.SPG	ENSMUSG00000035284.11	Vps13c	0.43805878822841	1.02559658662134	875	449	0.203	0.499	1.22707832683932	3.41078335380344e-27	up
Undiff.SPG	ENSMUSG00000021929.10	Kpna3	0.51386312388679	1.03564273385274	875	449	0.223	0.51	1.01092894231745	3.43591320208401e-27	up
Undiff.SPG	ENSMUSG00000058799.17	Nap1l1	2.46390353588666	4.69357939119599	875	449	0.57	0.8	0.929714973453984	3.47123963029733e-27	up
Undiff.SPG	ENSMUSG00000018965.12	Ywhah	0.418856345085245	0.871089445669248	875	449	0.185	0.461	1.05618655203328	3.50845186119076e-27	up
Undiff.SPG	ENSMUSG00000004270.14	Lpcat3	1.1208072699618	0.434758094191937	875	449	0.344	0.296	-1.36605	3.56236986190616e-27	down
Undiff.SPG	ENSMUSG00000019820.12	Utrn	0.15605160086516	0.658669612330099	875	449	0.07	0.303	2.07682664814807	3.60067077482326e-27	up
Undiff.SPG	ENSMUSG00000005871.16	Apc	0.938536574171292	1.6406615579301	875	449	0.321	0.628	0.805727014348072	3.62538801239394e-27	up
Undiff.SPG	ENSMUSG00000018171.10	Vmp1	0.787633158803826	1.23899488643351	875	449	0.286	0.57	0.653507758422846	3.65718808152542e-27	up
Undiff.SPG	ENSMUSG00000049878.14	Rlf	0.673902816502404	1.30042286801771	875	449	0.258	0.559	0.948265242213602	3.66496391454667e-27	up
Undiff.SPG	ENSMUSG00000056427.11	Slit3	0.378567864689049	1.05152058842226	875	449	0.135	0.405	1.47360939364598	3.70006439001031e-27	up
Undiff.SPG	ENSMUSG00000071451.11	Psmg4	0.536586807499342	1.33177146099979	875	449	0.223	0.523	1.31130252430747	3.74901147706997e-27	up
Undiff.SPG	ENSMUSG00000031107.7	Rbmx2	0.418039169653699	0.771752761061951	875	449	0.182	0.445	0.884342468881181	3.94595417690155e-27	up
Undiff.SPG	ENSMUSG00000021585.11	Cast	1.34575740196816	0.368599488091861	875	449	0.383	0.209	-1.86801	3.95955036240536e-27	down
Undiff.SPG	ENSMUSG00000002767.14	Mrpl2	0.817848707180119	1.57060924543119	875	449	0.311	0.621	0.941333866512892	3.96682767224688e-27	up
Undiff.SPG	ENSMUSG00000032101.7	Ddx25	2.17114784122682	0.98170021907923	875	449	0.544	0.461	-1.14502	4.02724906631214e-27	down
Undiff.SPG	ENSMUSG00000013878.19	Rnf170	0.23269754128688	0.528315280272088	875	449	0.114	0.354	1.1825963646718	4.06851590332418e-27	up
Undiff.SPG	ENSMUSG00000058897.19	Col25a1	0.11194085245563	0.383209070460875	875	449	0.04	0.234	1.77448327263753	4.08974472298702e-27	up
Undiff.SPG	ENSMUSG00000027455.17	Nsfl1c	0.695844091535704	1.35021623775865	875	449	0.262	0.563	0.95625400193028	4.22673085400545e-27	up
Undiff.SPG	ENSMUSG00000017631.20	Abr	0.163444749615908	0.573225073053355	875	449	0.077	0.31	1.80966792898404	4.22794085576256e-27	up
Undiff.SPG	ENSMUSG00000031536.7	Polb	1.94739915598888	1.04325666694069	875	449	0.521	0.492	-0.90039	4.23439075560746e-27	down
Undiff.SPG	ENSMUSG00000007029.17	Vars	2.16163870711983	1.04193093414734	875	449	0.566	0.465	-1.05279	4.28386613950337e-27	down
Undiff.SPG	ENSMUSG00000025907.15	Rb1cc1	2.48514462584988	1.3431618900652	875	449	0.609	0.559	-0.887647	4.41015600884446e-27	down
Undiff.SPG	ENSMUSG00000029762.7	Akr1b8	0.0366466681218148	0.348111520166779	875	449	0.017	0.187	3.24427858407602	4.41294406929859e-27	up
Undiff.SPG	ENSMUSG00000037316.10	Bag4	0.386229168614107	0.704357089630316	875	449	0.165	0.421	0.866681222786212	4.42180656515182e-27	up
Undiff.SPG	ENSMUSG00000026576.13	Atp1b1	0.0439436000337397	0.321466724975932	875	449	0.026	0.212	2.86811382552577	4.46674474932845e-27	up
Undiff.SPG	ENSMUSG00000048279.20	Sacs	0.128511686789557	0.475559964838082	875	449	0.058	0.276	1.88690885762955	4.4681017911091e-27	up
Undiff.SPG	ENSMUSG00000112858.3	Rnf212b	0.1626299261658	0.491172761777015	875	449	0.077	0.303	1.59404466403992	4.487631529645e-27	up
Undiff.SPG	ENSMUSG00000032126.17	Hmbs	0.514794036471638	0.958687055145656	875	449	0.223	0.501	0.896934870019693	4.60625257228378e-27	up
Undiff.SPG	ENSMUSG00000022770.18	Dlg1	0.93379989912012	1.47942305483043	875	449	0.325	0.619	0.663792350859891	4.63516805557177e-27	up
Undiff.SPG	ENSMUSG00000034636.10	Zyg11b	0.280666172055133	0.779430556542768	875	449	0.139	0.408	1.47323645186337	4.64293216259532e-27	up
Undiff.SPG	ENSMUSG00000072295.8	C2cd6	1.34908852511197	0.3912910595192	875	449	0.392	0.192	-1.78541	4.76554274822471e-27	down
Undiff.SPG	ENSMUSG00000016256.11	Ctsz	0.205247395862418	0.542405555036969	875	449	0.106	0.352	1.40157125852203	4.77887230073235e-27	up
Undiff.SPG	ENSMUSG00000037343.9	Taf2	0.425058923028834	0.686204335223013	875	449	0.162	0.403	0.690846251075305	4.82437447656512e-27	up
Undiff.SPG	ENSMUSG00000067818.7	Myl9	0.0424463903795216	0.348919786417844	875	449	0.017	0.185	3.03620018265819	4.84785400034394e-27	up
Undiff.SPG	ENSMUSG00000021279.6	Cdc42bpb	0.142353596688051	0.565530008711478	875	449	0.075	0.307	1.98936661486673	4.98419245739927e-27	up
Undiff.SPG	ENSMUSG00000061904.13	Slc25a3	2.15011479691435	3.98114922825297	875	449	0.536	0.806	0.88874040186438	4.99078881401075e-27	up
Undiff.SPG	ENSMUSG00000028044.7	Cks1b	1.0158141221049	2.09778180704378	875	449	0.343	0.659	1.04615494748377	5.03626590909666e-27	up
Undiff.SPG	ENSMUSG00000025024.8	Smndc1	0.949186585398839	1.70063662543415	875	449	0.339	0.65	0.841244142489536	5.06386904590203e-27	up
Undiff.SPG	ENSMUSG00000036452.19	Arhgap26	0.259395355727037	0.870263857452683	875	449	0.121	0.388	1.74590993034907	5.11488284775282e-27	up
Undiff.SPG	ENSMUSG00000013465.20	Nelfb	0.364986973331382	0.624721053918694	875	449	0.146	0.383	0.775202874343917	5.15750399675813e-27	up
Undiff.SPG	ENSMUSG00000022441.18	Efcab6	0.980533941444038	0.172365431285171	875	449	0.314	0.1	-2.50741	5.31659913793738e-27	down
Undiff.SPG	ENSMUSG00000097520.3	4930488L21Rik	0.719167946529756	0.0526939661606058	875	449	0.227	0.036	-3.76808	5.32345797503568e-27	down
Undiff.SPG	ENSMUSG00000021578.18	Ccdc127	0.33290709568749	0.637784825878282	875	449	0.142	0.385	0.937743041380218	5.43614638642062e-27	up
Undiff.SPG	ENSMUSG00000025733.18	Rhot2	0.093612420055762	0.324949216177657	875	449	0.046	0.241	1.79434600383676	5.50260987439956e-27	up
Undiff.SPG	ENSMUSG00000053916.5	Nanp	0.145704070493199	0.296182728811274	875	449	0.069	0.265	1.02294353308189	5.51975413564258e-27	up
Undiff.SPG	ENSMUSG00000031352.11	Hccs	0.189634759532779	0.636893412740693	875	449	0.102	0.354	1.74729444775596	5.62107279481382e-27	up
Undiff.SPG	ENSMUSG00000026019.16	Wdr12	2.35742198935302	1.08238599891807	875	449	0.599	0.481	-1.12292	5.66534915917074e-27	down
Undiff.SPG	ENSMUSG00000030678.8	Maz	0.314231674689622	0.822675220784122	875	449	0.145	0.416	1.38821068792058	5.70839315290584e-27	up
Undiff.SPG	ENSMUSG00000034037.15	Fgd5	0.0947633320604795	0.561135199713878	875	449	0.038	0.238	2.5646830462966	5.71639914445889e-27	up
Undiff.SPG	ENSMUSG00000037622.15	Wdtc1	1.25984608866824	0.534523157661001	875	449	0.407	0.336	-1.23677	5.82408517633296e-27	down
Undiff.SPG	ENSMUSG00000026478.15	Lamc1	0.0529440079915639	0.311107010056427	875	449	0.027	0.212	2.55261286359844	5.86786344770848e-27	up
Undiff.SPG	ENSMUSG00000028847.9	Trappc3	0.411901079963366	0.982095586191787	875	449	0.191	0.477	1.25336222024163	5.88292414402314e-27	up
Undiff.SPG	ENSMUSG00000109324.3	Prmt1	1.35296454283275	2.90347706727361	875	449	0.403	0.708	1.10160066755152	6.00806305693811e-27	up
Undiff.SPG	ENSMUSG00000117924.2	Tmem223	0.0727133731835738	0.264079403427796	875	449	0.034	0.209	1.85924264142532	6.42209779834986e-27	up
Undiff.SPG	ENSMUSG00000071470.5	Ccnb1ip1	0.162393154252631	0.601485798664176	875	449	0.071	0.301	1.88839157096401	6.56368701390123e-27	up
Undiff.SPG	ENSMUSG00000056941.18	Commd7	0.310689128108867	0.712495149605972	875	449	0.151	0.412	1.19714662667461	6.60093590516447e-27	up
Undiff.SPG	ENSMUSG00000031838.11	Ifi30	0.163178241819139	0.519488969445861	875	449	0.082	0.316	1.67003825096275	6.60523886430767e-27	up
Undiff.SPG	ENSMUSG00000022992.18	Kansl2	0.408973921939142	0.864575806334761	875	449	0.186	0.465	1.07979775343272	6.71820343094749e-27	up
Undiff.SPG	ENSMUSG00000028649.22	Macf1	0.605880730411069	1.33913711236774	875	449	0.238	0.539	1.14406758964223	6.82401947045564e-27	up
Undiff.SPG	ENSMUSG00000045482.17	Trrap	0.427050867785294	1.13131188706555	875	449	0.176	0.463	1.40531	6.94469954177537e-27	up
Undiff.SPG	ENSMUSG00000014959.13	Gorasp2	1.95962165891613	0.906169039707861	875	449	0.518	0.421	-1.11264	7.12656267876311e-27	down
Undiff.SPG	ENSMUSG00000040570.15	Rundc3b	0.289929278145897	0.797637784706722	875	449	0.137	0.403	1.45971606641085	7.18373978812893e-27	up
Undiff.SPG	ENSMUSG00000072694.9	1500011B03Rik	0.809372740438744	1.75946477531851	875	449	0.299	0.612	1.12016422268228	7.26873061105847e-27	up
Undiff.SPG	ENSMUSG00000001827.13	Folr1	0.030805290501171	0.406882291015519	875	449	0.016	0.185	3.71904028884122	7.3695596791316e-27	up
Undiff.SPG	ENSMUSG00000049327.18	Kmt5a	0.558055250623244	0.867100044706125	875	449	0.223	0.47	0.635698368238237	7.41492266525586e-27	up
Undiff.SPG	ENSMUSG00000026111.16	Unc50	0.349542791010287	0.611976682562597	875	449	0.134	0.363	0.807830649054324	7.42208883881656e-27	up
Undiff.SPG	ENSMUSG00000022672.9	Prkdc	0.473508311831412	0.887899266957227	875	449	0.205	0.472	0.906864085128243	7.46785835601966e-27	up
Undiff.SPG	ENSMUSG00000036093.8	Arl5a	0.242226335920082	0.719247011284956	875	449	0.126	0.388	1.56973668645792	7.75521048284822e-27	up
Undiff.SPG	ENSMUSG00000031634.14	Ufsp2	0.306030450390981	0.556617310348696	875	449	0.136	0.372	0.86279838752247	7.82954427528149e-27	up
Undiff.SPG	ENSMUSG00000025916.11	Ppp1r42	1.00176654858398	0.167737645980622	875	449	0.289	0.114	-2.57755	8.01618101919658e-27	down
Undiff.SPG	ENSMUSG00000061633.4	Ndufb11b	1.19657563901476	0.385969728280261	875	449	0.333	0.238	-1.6321	8.01694400893177e-27	down
Undiff.SPG	ENSMUSG00000028745.19	Capzb	1.81152615289554	1.06472732145098	875	449	0.487	0.494	-0.766666	8.01844173720927e-27	down
Undiff.SPG	ENSMUSG00000025894.12	Aasdhppt	0.562345526264193	0.91323598236184	875	449	0.23	0.492	0.69943229592632	8.05771698187138e-27	up
Undiff.SPG	ENSMUSG00000010047.13	Hyal2	0.0876764452357282	0.333860972514166	875	449	0.053	0.261	1.9277737653915	8.14692941887634e-27	up
Undiff.SPG	ENSMUSG00000015806.13	Qdpr	0.517110752246328	1.1540334073352	875	449	0.221	0.514	1.15798582343449	8.15737502582268e-27	up
Undiff.SPG	ENSMUSG00000025439.6	Clns1a	0.481670339390242	0.952609627950945	875	449	0.205	0.481	0.983690993112461	8.54030239059726e-27	up
Undiff.SPG	ENSMUSG00000025047.10	Pdcd11	0.633372661509739	1.23222681960566	875	449	0.258	0.557	0.960030653058763	8.59319429211418e-27	up
Undiff.SPG	ENSMUSG00000027365.15	Trpm7	0.653388447937116	1.06026332495814	875	449	0.245	0.519	0.698325039268507	8.76014173962358e-27	up
Undiff.SPG	ENSMUSG00000032489.18	Kif9	0.934572426616777	0.187975317661338	875	449	0.321	0.1	-2.31315	8.82055164234126e-27	down
Undiff.SPG	ENSMUSG00000073987.5	Ggh	0.150872795988183	0.398049184336178	875	449	0.069	0.281	1.39902049045025	8.91361646256014e-27	up
Undiff.SPG	ENSMUSG00000028960.21	Ube4b	0.599320049093974	1.26767100378837	875	449	0.248	0.55	1.08065493214986	8.99387158743926e-27	up
Undiff.SPG	ENSMUSG00000053477.19	Tcf4	0.203274845109684	0.688694386225958	875	449	0.083	0.321	1.75993213746763	8.99967464578115e-27	up
Undiff.SPG	ENSMUSG00000025732.7	Mcrip2	0.0798454370435845	0.420407325081598	875	449	0.039	0.238	2.39504333383707	9.13874109504297e-27	up
Undiff.SPG	ENSMUSG00000058076.13	Sdhc	0.29422419629384	0.550909768771309	875	449	0.13	0.365	0.904671745720736	9.22018321645206e-27	up
Undiff.SPG	ENSMUSG00000029554.16	Mad1l1	0.188898764959921	0.589988841669461	875	449	0.083	0.316	1.64255537086685	9.30207726871126e-27	up
Undiff.SPG	ENSMUSG00000029641.9	Rasl11a	0.0155153312505718	0.320201567795624	875	449	9e-03	0.163	4.35839578083806	9.49416495620801e-27	up
Undiff.SPG	ENSMUSG00000031697.13	Orc6	0.651199514988839	1.46342422076674	875	449	0.261	0.568	1.16805356455808	9.58253768538949e-27	up
Undiff.SPG	ENSMUSG00000023307.15	Marchf5	0.786807015778025	1.69461973541828	875	449	0.296	0.608	1.10678163109447	1.00043066831536e-26	up
Undiff.SPG	ENSMUSG00000051627.4	H1f4	0.122226038136886	0.693467008111785	875	449	0.055	0.274	2.50330374701079	1.024772515884e-26	up
Undiff.SPG	ENSMUSG00000036887.6	C1qa	0.0240709488782515	0.425107694862496	875	449	6e-03	0.147	4.13682168998037	1.02619721990144e-26	up
Undiff.SPG	ENSMUSG00000026879.15	Gsn	0.0784016080581257	0.820234533815866	875	449	0.031	0.223	3.38541825105455	1.04574689612999e-26	up
Undiff.SPG	ENSMUSG00000031620.17	Iqcm	0.853512569744425	0.127768375245013	875	449	0.258	0.047	-2.73892	1.04874565061935e-26	down
Undiff.SPG	ENSMUSG00000086930.2	Frs3os	0.984636807692519	0.17961259697343	875	449	0.312	0.12	-2.45405	1.06361050511935e-26	down
Undiff.SPG	ENSMUSG00000032199.14	Polr2m	0.424739775777726	0.989805392403634	875	449	0.182	0.465	1.22037180469738	1.11936935482528e-26	up
Undiff.SPG	ENSMUSG00000041997.17	Tlk1	0.579814371245221	1.18719978896349	875	449	0.245	0.537	1.03377246011569	1.14769139699185e-26	up
Undiff.SPG	ENSMUSG00000025868.7	Higd2a	0.862856398411559	1.82437428570878	875	449	0.311	0.624	1.08012124460899	1.16866035122923e-26	up
Undiff.SPG	ENSMUSG00000031601.17	Cnot7	0.351023816888462	0.602758727200802	875	449	0.159	0.396	0.779840105044179	1.16997612555781e-26	up
Undiff.SPG	ENSMUSG00000029787.11	Avl9	0.197342499656331	0.385236291417332	875	449	0.091	0.294	0.964685502597503	1.19844674182241e-26	up
Undiff.SPG	ENSMUSG00000056820.8	Tsnax	0.327788669151616	0.753898257401889	875	449	0.15	0.414	1.20135514184123	1.21089004058013e-26	up
Undiff.SPG	ENSMUSG00000030505.18	Prmt3	0.237864054937443	0.522386119243811	875	449	0.113	0.347	1.13464904267439	1.24504217480611e-26	up
Undiff.SPG	ENSMUSG00000109561.2	Ankrd31	0.877507794686101	1.67001416058803	875	449	0.294	0.599	0.928298476876983	1.25984525496334e-26	up
Undiff.SPG	ENSMUSG00000037708.17	Spag6	1.10709290610048	0.250518100383101	875	449	0.341	0.143	-2.14334	1.27434317052048e-26	down
Undiff.SPG	ENSMUSG00000062981.6	Mrpl42	0.984339236131073	1.92776522364052	875	449	0.352	0.666	0.969630132227038	1.33420769525347e-26	up
Undiff.SPG	ENSMUSG00000067148.16	Polr1c	0.771815136778736	1.78888436291175	875	449	0.291	0.601	1.2126266236486	1.36928026134658e-26	up
Undiff.SPG	ENSMUSG00000027351.15	Spred1	0.14903960082983	0.541873115697824	875	449	0.082	0.318	1.86155790390876	1.38132257825747e-26	up
Undiff.SPG	ENSMUSG00000034518.15	Hmgxb4	0.221272391849656	0.510789934734542	875	449	0.101	0.33	1.20653720322327	1.38364113626447e-26	up
Undiff.SPG	ENSMUSG00000057147.14	Dph6	0.295206151484982	0.585804327917488	875	449	0.128	0.367	0.988453697402701	1.38461108579982e-26	up
Undiff.SPG	ENSMUSG00000054161.13	Fam83e	0.916374686517782	0.132233786136571	875	449	0.293	0.091	-2.79191	1.39614842727023e-26	down
Undiff.SPG	ENSMUSG00000040037.14	Negr1	0.232851902864372	0.69091989587659	875	449	0.098	0.341	1.56869513422459	1.40258683007574e-26	up
Undiff.SPG	ENSMUSG00000094777.3	H2ac24	2.01103054720528	9.01006932004984	875	449	0.366	0.639	2.16354748416561	1.45026421748227e-26	up
Undiff.SPG	ENSMUSG00000020287.16	Mpg	0.489634363216855	0.950551244668847	875	449	0.194	0.468	0.956916742672269	1.46852955662827e-26	up
Undiff.SPG	ENSMUSG00000028345.16	Tex10	0.92939855615379	1.63617756425276	875	449	0.326	0.624	0.815892966359624	1.48012932384388e-26	up
Undiff.SPG	ENSMUSG00000017707.10	Serinc3	0.450026044138668	1.12689142033214	875	449	0.184	0.468	1.32407558637365	1.49204869088034e-26	up
Undiff.SPG	ENSMUSG00000002679.15	Med6	0.386223770332179	0.871339988331557	875	449	0.177	0.454	1.17359086796034	1.51049400909103e-26	up
Undiff.SPG	ENSMUSG00000034345.15	Gtf2h5	1.19024595562694	2.13310654711531	875	449	0.374	0.684	0.841642729518659	1.51417776810328e-26	up
Undiff.SPG	ENSMUSG00000033713.13	Foxn3	0.53894336228089	1.1649883609662	875	449	0.218	0.508	1.11196613632628	1.52942678435384e-26	up
Undiff.SPG	ENSMUSG00000028191.12	Bcl10	0.176407650714403	0.466346815883406	875	449	0.083	0.305	1.4019818764387	1.5352365691559e-26	up
Undiff.SPG	ENSMUSG00000036990.14	Otud4	1.02878005628709	1.55884806657586	875	449	0.347	0.635	0.59949806113602	1.56184629269027e-26	up
Undiff.SPG	ENSMUSG00000061244.15	Exoc5	0.220244846611029	0.699672301203063	875	449	0.101	0.343	1.66712240461216	1.58893001200215e-26	up
Undiff.SPG	ENSMUSG00000022462.8	Slc38a2	0.184540235265567	0.550996194949628	875	449	0.083	0.312	1.57758719874375	1.61670702566312e-26	up
Undiff.SPG	ENSMUSG00000024817.14	Uhrf2	0.358265474154475	0.817055737441775	875	449	0.159	0.425	1.18917940912046	1.63253941252074e-26	up
Undiff.SPG	ENSMUSG00000025995.17	Wdr75	0.855084344044994	1.77491905622041	875	449	0.31	0.621	1.05352716632812	1.64018654918879e-26	up
Undiff.SPG	ENSMUSG00000021939.9	Ctsb	0.248221226521521	0.942758154760006	875	449	0.126	0.392	1.92483315715206	1.64172120274234e-26	up
Undiff.SPG	ENSMUSG00000019868.17	Vta1	0.299921127032257	0.675346476367005	875	449	0.144	0.403	1.17077735555362	1.65623869020771e-26	up
Undiff.SPG	ENSMUSG00000018209.16	Stk4	0.594231189361072	0.959749526707986	875	449	0.235	0.494	0.691541162938483	1.69965072853906e-26	up
Undiff.SPG	ENSMUSG00000019831.15	Wasf1	0.430867448097118	1.05194574533693	875	449	0.186	0.468	1.28754662898173	1.71332487305785e-26	up
Undiff.SPG	ENSMUSG00000061887.15	Ssbp3	0.810530266623893	1.76141692072634	875	449	0.299	0.61	1.11970238547191	1.74975096020233e-26	up
Undiff.SPG	ENSMUSG00000018543.9	1700001P01Rik	1.41203199903007	0.400415277456663	875	449	0.392	0.198	-1.81795	1.7811623597806e-26	down
Undiff.SPG	ENSMUSG00000043410.17	Hfm1	0.164645757282628	0.447408409058809	875	449	0.065	0.272	1.44167348027073	1.80111606502375e-26	up
Undiff.SPG	ENSMUSG00000028411.16	Aptx	1.20729528639338	0.648776760666599	875	449	0.39	0.376	-0.895882	1.86051562104116e-26	down
Undiff.SPG	ENSMUSG00000024829.13	Mrpl21	0.756624854850248	1.40973681523605	875	449	0.295	0.592	0.897687447509997	1.86257353999346e-26	up
Undiff.SPG	ENSMUSG00000099579.2	1700120K04Rik	0.697664085608991	0.054506260026072	875	449	0.233	0.036	-3.6756	1.89056580709103e-26	down
Undiff.SPG	ENSMUSG00000047046.9	1700031F10Rik	0.587688769227933	0.0304582124109383	875	449	0.208	0.024	-4.26567	1.90349644338265e-26	down
Undiff.SPG	ENSMUSG00000032263.15	Bckdhb	0.140286501622833	0.45201493413962	875	449	0.069	0.287	1.68728534818785	1.94086182135811e-26	up
Undiff.SPG	ENSMUSG00000042195.10	Slc35f2	0.032253704809224	0.254470837687437	875	449	0.017	0.183	2.97606433185986	1.95313312279731e-26	up
Undiff.SPG	ENSMUSG00000020216.14	Jsrp1	0.0425127245428476	0.40757712375899	875	449	0.021	0.194	3.25807080263666	1.97157167885015e-26	up
Undiff.SPG	ENSMUSG00000023971.10	Rrp36	0.209482940723071	0.650869074544929	875	449	0.11	0.363	1.63506771559079	2.02300274234417e-26	up
Undiff.SPG	ENSMUSG00000015839.7	Nfe2l2	0.267314894099068	0.701995250814266	875	449	0.126	0.379	1.3925869483423	2.026084254299e-26	up
Undiff.SPG	ENSMUSG00000005078.17	Jkamp	0.261332358726351	0.63689627227473	875	449	0.121	0.372	1.28484720839084	2.04226380039397e-26	up
Undiff.SPG	ENSMUSG00000040850.18	Psme4	2.08115096852323	1.19245524759313	875	449	0.57	0.543	-0.803395	2.08164810607657e-26	down
Undiff.SPG	ENSMUSG00000036977.9	Anapc10	0.336145352380028	0.681678611909157	875	449	0.154	0.408	1.01978901465327	2.09481809127515e-26	up
Undiff.SPG	ENSMUSG00000019806.14	Aig1	0.301470571203438	0.825036748227118	875	449	0.13	0.39	1.45213758414899	2.11523018142464e-26	up
Undiff.SPG	ENSMUSG00000026516.9	Nvl	0.334352836282929	0.804059167688083	875	449	0.157	0.419	1.26567830322898	2.12948427220961e-26	up
Undiff.SPG	ENSMUSG00000054321.8	Taf4b	0.460689314302371	0.880396170286458	875	449	0.194	0.461	0.934209467984792	2.14255695900952e-26	up
Undiff.SPG	ENSMUSG00000037851.14	Iars	0.452871111831492	0.942575095561415	875	449	0.19	0.463	1.05734156864256	2.19545765310518e-26	up
Undiff.SPG	ENSMUSG00000003279.18	Dlgap1	0.187281231429012	0.417493571584253	875	449	0.066	0.265	1.15612304699543	2.20936915731893e-26	up
Undiff.SPG	ENSMUSG00000048655.18	Ccdc169	1.04939146586654	0.244096425377761	875	449	0.338	0.131	-2.10358	2.22362001500994e-26	down
Undiff.SPG	ENSMUSG00000020863.16	Luc7l3	0.954801182382352	1.85441182346841	875	449	0.338	0.65	0.957616116604925	2.24481014062103e-26	up
Undiff.SPG	ENSMUSG00000013629.17	Cad	0.333496265228601	0.649632865771112	875	449	0.149	0.396	0.961743546409179	2.24518725720902e-26	up
Undiff.SPG	ENSMUSG00000039157.13	Fam102a	0.105954816253123	0.361531736611225	875	449	0.056	0.263	1.76971115419569	2.29396999798101e-26	up
Undiff.SPG	ENSMUSG00000028165.10	Cisd2	0.627410021523304	1.06607285205085	875	449	0.259	0.537	0.764730947705372	2.31064302371958e-26	up
Undiff.SPG	ENSMUSG00000038335.14	Tsr1	0.183664116767358	0.476993361771115	875	449	0.089	0.312	1.37641653084742	2.32055201767469e-26	up
Undiff.SPG	ENSMUSG00000079283.3	2310009B15Rik	0.201598753306801	0.503559075663398	875	449	0.091	0.318	1.32024534422328	2.33660012741592e-26	up
Undiff.SPG	ENSMUSG00000030613.14	Ccdc90b	0.372697003175999	0.683765061436687	875	449	0.158	0.403	0.875321421607694	2.36705616560932e-26	up
Undiff.SPG	ENSMUSG00000028106.14	Rprd2	0.289015477194319	0.63002239819035	875	449	0.126	0.365	1.12398624972714	2.37640604756888e-26	up
[truncated: 22,387 more rows]
