# Supplementary material for: Icariin alleviates triptolide-induced testicular vacuolization via modulating germline ferroptosis and blood-testis barrier integrity
Source: Front Cell Dev Biol. 2026 Jul 2;14:1846734. doi: 10.3389/fcell.2026.1846734 (PMC13372769; doi:10.3389/fcell.2026.1846734)
Supplement: Supplementary file 8 [file Table1.xlsx]

## Sheet: AllGene.avg_exp.annot
Table S1.The average expression of marker genes within each subcluster.
Gene_ID	Gene_name	Description	Undiff.SPG	Diff.SPG	Spermatocytes	Round spermatids	Elongating spermatids	Sertoli cells	Leydig cells	Macrophages	T cells	B cells	Endothelial cells	Myoid cells
ENSMUSG00000017009.4	Sdc4	syndecan-4 precursor [Mus musculus]	1.89743130801257	0.150569467810513	0.141586537231442	0.083381163477252	0.0630207976662195	2.65870719415706	0.679539011169827	1.0326616981043	0.44830698184577	1.39857972521705	0.497443293512986	0.715291339187036
ENSMUSG00000001525.11	Tubb5	tubulin, beta 5, partial [Mus musculus]	2.0777286140271	0.207998737596078	0.176436795412267	0.0959367151200647	0.0759492432807918	2.02921609609447	0.937973707184468	2.13157147860287	3.4320944054477	5.11402054693961	2.06384073330978	1.69457452064079
ENSMUSG00000066687.6	Zbtb16	zinc finger and BTB domain-containing protein 16 [Mus musculus]	0.792713274149753	0.0361341151987559	0.0192940759827529	0.0200030388156883	0.0203235332384672	0.0621775191781621	0.583061852266508	0.240826016138431	0.134901526617429	0.047853089891512	0.655723426093045	0.847520749162756
ENSMUSG00000029848.12	Stra8	stimulated by retinoic acid gene 8 protein [Mus musculus]	1.24772010049397	2.73005782388932	0.0265295207389765	0.0152801439461134	0.0151757415336437	0.0441370034440644	0.0312957950532074	0.0258333812472437	0.0386330108206578	0.0319140419367281	0.0396761595184285	0.0243630208458905
ENSMUSG00000031004.9	Mki67	proliferation marker protein Ki-67 [Mus musculus]	1.22566070466056	1.2771466870943	0.0499119800974216	0.0294314112870866	0.017365093163091	0.052470770157362	0.0459853167499856	0.188067850410875	1.00877413762222	1.19126901020703	0.0491231654461283	0.0308804284938605
ENSMUSG00000048752.8	Prss50	probable threonine protease PRSS50 isoform 1 precursor [Mus musculus]	1.06124659189186	4.06613244349307	0.0519727397243359	0.0357223460772061	0.0319294728760658	0.0557844685945065	0.0260277894248043	0.0384977443518126	0.0458802604809962	0.0416806769303738	0.0395571819548525	0.0348482768055236
ENSMUSG00000005883.16	Spo11	meiotic recombination protein SPO11 isoform a [Mus musculus]	0.12402846024689	0.594156057062636	0.434659920382714	0.274290768834963	0.0858465954409682	0.206874212487684	0.0744388862154019	0.137537723451016	0.139369657710025	0.146192405413902	0.106048125640495	0.13841953017958
ENSMUSG00000037279.14	Ovol2	transcription factor Ovo-like 2 isoform A [Mus musculus]	0.552287464064528	0.609944854685082	1.57926616622546	0.866252397361033	0.432381166383448	0.706471226169599	0.277339672265227	0.397077303765776	0.368131129758624	0.466639741637304	0.55313385819207	0.435932133996249
ENSMUSG00000027793.7	Ccna1	cyclin-A1 [Mus musculus]	0.422607654779324	0.539594256180159	1.51697	0.656332740890681	0.37722669243565	0.565361104477951	0.286572317151181	0.322886803354988	0.271314331770761	0.446115558725412	0.324226906663882	0.34905271764159
ENSMUSG00000057072.12	Spata45	spermatogenesis-associated protein 45 [Mus musculus]	1.5306533742384	2.05500636683285	4.14500528960168	5.49463589182322	1.62098743232811	2.7645322858599	0.810267430943262	1.52563730299407	1.36102236102867	1.60266613014039	1.65688705679208	1.60520545660633
ENSMUSG00000028264.17	Spaca1	sperm acrosome membrane-associated protein 1 isoform 1 precursor [Mus musculus]	1.47737536566113	2.13593415255601	4.38306626241043	8.00364647768278	1.26487794589417	3.64898081778259	1.02464718001555	2.00502586031829	1.71748724610038	2.08279744325758	2.1461160977987	2.3154595541674
ENSMUSG00000032110.5	Acrv1	acrosomal protein SP-10 precursor [Mus musculus]	0.880678032029509	1.09365929510043	2.29202959972424	6.64344760562744	0.81762276513373	1.16871902721204	0.408996696577807	0.728438444413356	0.668181224041067	0.677063125260814	0.829519194924355	0.692300535779542
ENSMUSG00000026182.7	Tnp1	spermatid nuclear transition protein 1 [Mus musculus]	18.2751638246551	17.2132251108775	24.4009342779142	34.9925166079947	142.103863370191	9.28490389493647	4.31292365382477	4.45134043828463	3.27125849418538	3.68556993121518	7.86690858232673	6.03459685112132
ENSMUSG00000022501.7	Prm1	sperm protamine P1 [Mus musculus]	64.3081546770098	61.5552228123512	79.2000457131937	104.272715924854	560.690777723143	26.3409193730705	13.3777573241524	13.7495469313129	8.5151456777975	11.1712833289918	24.8681159256537	16.4094688006254
ENSMUSG00000041165.7	Spem1	spermatid maturation protein 1 [Mus musculus]	0.999289495770666	1.02302584378417	1.20858433272741	1.90386622458446	8.40532084652088	0.668471179461787	0.322070746646581	0.46906235475006	0.314663032081948	0.37941706252346	0.569145866189613	0.535571333100351
ENSMUSG00000000567.6	Sox9	mKIAA4243 protein, partial [Mus musculus]	0.0477102336066867	0.0280654556995382	0.0440647149267927	0.0327145661197742	0.038023972980848	0.878875205122793	0.0896375364978712	0.109059546822889	0.137799910228298	0.10150663346768	0.127719350889506	0.151521569638274
ENSMUSG00000037625.8	Cldn11	claudin-11 [Mus musculus]	0.0915824508621843	0.0528275733164794	0.0810698887625796	0.0439378571555754	0.0578276310671057	1.63722523816971	0.198367332140064	0.184848125319499	0.212158953241988	0.175107398571276	0.177422390671114	0.181038713258898
ENSMUSG00000027445.4	Cst9	cystatin-9 precursor [Mus musculus]	0.732438074791159	0.693372837843012	0.854641821245891	0.592473790374118	0.535284979253182	15.4090633941667	1.36062009763018	1.42813275539605	1.59792285361176	1.34669959571887	1.68816507236757	1.67285158814081
ENSMUSG00000028773.9	Fabp3	fatty acid-binding protein, heart [Mus musculus]	2.17379944986341	1.39226773410476	1.70746162585697	1.2351683460848	0.696624873954461	9.88816964514085	142.210644144876	4.0321792798323	3.48423692241252	3.44661630630437	3.71247290933189	8.51397117746637
ENSMUSG00000031574.9	Star	steroidogenic acute regulatory protein, mitochondrial precursor [Mus musculus]	0.160962744189199	0.146136626921497	0.14321866158047	0.0789084344530861	0.0483291783799878	0.914871790600692	8.25027343781587	0.300481503249623	0.279762003902517	0.263251115154702	0.329905180505107	0.467722412980558
ENSMUSG00000027869.15	Hsd3b6	3 beta-hydroxysteroid dehydrogenase/Delta 5-->4-isomerase type 6 [Mus musculus]	0.112900652611016	0.0510658606715078	0.0670787704610209	0.0490290934325086	0.0426696072124707	0.480160935272014	7.92708949266108	0.191714854459926	0.161000329234936	0.291744654104786	0.164964784126149	0.139295678978926
ENSMUSG00000018774.14	Cd68	Macrosialin [Mus musculus]	0.0176271785372058	0.00763326972338986	0.0098143609211441	0.00979964791408653	0.00320443684457446	0.0491999081502545	0.0625310771846408	2.89817464754397	0.0713887019480848	0.0453695513636227	0.0683248786900559	0.076371180572989
ENSMUSG00000008845.10	Cd163	scavenger receptor cysteine-rich type 1 protein M130 isoform 1 precursor [Mus musculus]	0.00587724805795206	0.00433305557525003	0.00525176290889469	0.00817118336790646	0.00317620226795216	0.017673514719571	0.0197657321910074	0.700063600267628	0.00991418397484082	0.00308246202406786	0.0248727872683924	0.0208368118521935
ENSMUSG00000002985.17	Apoe	apolipoprotein E precursor [Mus musculus]	1.32390598208755	1.18825373223217	0.838416151614957	0.828623967661546	1.92008732114541	4.26074609923954	25.1404408546605	109.946649579411	3.32150234089369	4.21838519017841	8.53674538450632	47.9760785310678
ENSMUSG00000032094.9	Cd3d	T-cell surface glycoprotein CD3 delta chain precursor [Mus musculus]	0.141170001726867	0.108912137079174	0.184776246604951	0.166665697783839	0.492112940271748	0.130592977889696	0.0822195532697198	0.119611423999681	7.26909654528578	0.347913446462146	0.150306119431748	0.138816098664013
ENSMUSG00000032093.8	Cd3e	T-cell surface glycoprotein CD3 epsilon chain precursor [Mus musculus]	0.0321247562850459	0.0526443348598658	0.0036590244601144	0.0021160175640484	0.00282798623507489	0.0137815071592323	0.0157075968660336	0.0205312308276279	2.8980599763364	0.1049447730771	0.026201919686096	0.0142975111193335
ENSMUSG00000035042.3	Ccl5	C-C motif chemokine 5 precursor [Mus musculus]	0.40702614723718	0.370183861871209	0.149500877734642	0.0639477004252193	0.136775090019719	0.618743731381074	0.533179191260997	2.62441986147047	75.6759072940436	2.98668708820199	0.892770824668027	0.825144346266389
ENSMUSG00000003379.8	Cd79a	B-cell antigen receptor complex-associated protein alpha chain precursor [Mus musculus]	0.0181853359774522	0.0124534761678	0.00381352449991988	0.00244978421451691	0.00305223119228655	0.0122764712489748	0.00948112850317219	0.00653782749403761	0.00629363165642871	15.5473525776776	0.0254070370095977	0.0143762913524724
ENSMUSG00000040592.12	Cd79b	B-cell antigen receptor complex-associated protein beta chain isoform X1 [Mastomys coucha]	0.00735069909878294	0.0049221648701017	0.00446883605478916	0.000357441017121397	0.000951023249157353	0.0117524518284806	0.0149206361188676	0.323357835085818	0.0413042852287467	8.92787483543006	0.0231977862498572	0.0117912282446968
ENSMUSG00000030724.8	Cd19	B-lymphocyte antigen CD19 isoform 1 precursor [Mus musculus]	0.00134879574273789	0.00171443747191477	0.00324143681955885	0.00322960490401366	0.00112690248586658	0.00661079911145389	0.0117661775916558	0.000582993700636466	0	1.99448121800552	0.00732336513529575	0.00206189016582642
ENSMUSG00000001946.15	Esam	endothelial cell-selective adhesion molecule precursor [Mus musculus]	0.00940545368016718	0.00823685899386333	0.00799612293476643	0.00613587029187225	0.00361402987655229	0.0186196216174517	0.0553723287863305	0.0200617632275864	0.0217983963140856	0.0135473819684346	5.02248124484949	0.38102807906517
ENSMUSG00000020717.20	Pecam1	platelet/endothelial cell adhesion molecule 1, isoform CRA_d [Mus musculus]	0.0263942163979986	0.010149520668383	0.01117481394501	0.00713166053654414	0.0053369478352485	0.0251241815391964	0.0242957250460996	0.137215816749323	0.321750634662899	2.02277421931082	3.04576479710882	0.0337146759540794
ENSMUSG00000016494.10	Cd34	hematopoietic progenitor cell antigen CD34 isoform 2 precursor [Mus musculus]	0.0415876142049534	0.0148996372747682	0.0225438694492724	0.106063673265718	0.0107945136979869	0.117970789068931	0.100924068761053	0.0403239392932523	0.0545469225669664	0.0545107022161547	4.00658805460959	2.62698808411493
ENSMUSG00000029761.17	Cald1	caldesmon isoform X14 [Mus musculus]	0.0615117943671434	0.0655810893104559	0.0582899895200758	0.0758560210667092	0.0293427294822621	0.15601105581998	0.593246980556853	0.124043661421745	0.166894993608504	0.0686242758764256	0.883497366299733	6.25597703281074
ENSMUSG00000067818.7	Myl9	myosin regulatory light polypeptide 9 [Mus musculus]	0.138087353597427	0.103109992565248	0.135971843152636	0.114740495475186	0.0662365239116695	2.4325950268669	0.409764016559803	0.362741398354385	0.387879079522986	0.174081217377643	0.722129683456084	9.31873391048506
ENSMUSG00000035783.10	Acta2	actin, aortic smooth muscle-like isoform 1 [Cricetulus griseus]	0.0848249111997531	0.0564483161634847	0.10024156356496	0.0918824162879771	0.0386908170340821	0.475123923514252	0.338496538236549	0.264127211277527	0.275754189656047	0.124123834634583	0.522472984409714	19.582730955409
