# Supplementary material for: Icariin alleviates triptolide-induced testicular vacuolization via modulating germline ferroptosis and blood-testis barrier integrity
Source: Front Cell Dev Biol. 2026 Jul 2;14:1846734. doi: 10.3389/fcell.2026.1846734 (PMC13372769; doi:10.3389/fcell.2026.1846734)
Supplement: Supplementary file 11 [file Table5.xlsx]

## Sheet: DifferMarker.TP-vs-ICA-TP.diff
Table S5. DEGs between TP and ICA+TP groups within major testicular niche populations.
Cluster	GeneID	GeneName	TP	ICA-TP	cells.1	cells.2	pct.1	pct.2	log2FC	p_value	significance
Undiff.SPG	ENSMUSG00000038015.7	Prm2	1.97017149724072	4.63390845659915	449	873	0.499	0.945	1.23386623474099	2.02419045009343e-105	up
Undiff.SPG	ENSMUSG00000026650.16	Meig1	7.77110837734911	17.6225888943914	449	873	0.871	0.998	1.18122321765997	1.60226418768643e-104	up
Undiff.SPG	ENSMUSG00000030851.16	Ldhc	6.7217903426759	16.4516357903424	449	873	0.846	0.995	1.29130089531711	1.37744698307865e-103	up
Undiff.SPG	ENSMUSG00000022501.7	Prm1	3.29741403569028	8.82138380311246	449	873	0.695	0.981	1.41964254208677	1.65042742632197e-101	up
Undiff.SPG	ENSMUSG00000104529.5	Rbakdn	2.16872138440109	5.92980984798175	449	873	0.633	0.974	1.45109892852964	1.4414526460614e-91	up
Undiff.SPG	ENSMUSG00000050645.4	Defb19	10.4676693148318	2.77079498611452	449	873	0.933	0.741	-1.91753	2.07131659033422e-87	down
Undiff.SPG	ENSMUSG00000078554.3	Fam229a	1.23062349467847	2.89056556870637	449	873	0.419	0.899	1.23189503850516	3.41079552275991e-82	up
Undiff.SPG	ENSMUSG00000027528.13	Fabp9	3.29942573510666	6.99140563635116	449	873	0.746	0.989	1.08334450636286	9.69328480901895e-82	up
Undiff.SPG	ENSMUSG00000024654.9	Asrgl1	3.25666395691434	7.65282850701072	449	873	0.755	0.982	1.23257276203278	1.07806350228073e-80	up
Undiff.SPG	ENSMUSG00000038523.11	1700003F12Rik	2.30431822692873	5.0101791570903	449	873	0.653	0.97	1.12048841406262	1.0524956905465e-78	up
Undiff.SPG	ENSMUSG00000079019.3	Insl3	14.2824459433146	3.84152975489646	449	873	0.844	0.675	-1.89446	2.00581862503836e-78	down
Undiff.SPG	ENSMUSG00000035785.7	Cmtm2b	1.34766543900064	3.70216350935197	449	873	0.501	0.916	1.45783814686607	2.01964016652648e-78	up
Undiff.SPG	ENSMUSG00000043050.9	Tnp2	1.30090133016156	3.80596329807855	449	873	0.514	0.914	1.54867711797273	5.42392280724779e-78	up
Undiff.SPG	ENSMUSG00000017832.3	Hspb9	3.97889324356293	6.77593707048037	449	873	0.706	0.979	0.768038318117927	1.29051746662624e-77	up
Undiff.SPG	ENSMUSG00000044526.4	Znrf4	1.33155757209759	3.32070096551539	449	873	0.494	0.914	1.31830810694942	1.83173551016884e-76	up
Undiff.SPG	ENSMUSG00000043319.6	Cox8c	1.88092	4.59645599767782	449	873	0.575	0.948	1.28903626405866	5.10246862738067e-76	up
Undiff.SPG	ENSMUSG00000042293.9	Gm5617	7.39949616670638	11.3965059804002	449	873	0.849	0.995	0.623085796947227	1.90955467717784e-75	up
Undiff.SPG	ENSMUSG00000023930.15	Crisp2	2.75254217041524	5.29849772432858	449	873	0.626	0.953	0.944793521411001	2.46542386077317e-73	up
Undiff.SPG	ENSMUSG00000043445.8	Pgp	5.5696090419017	10.6255454719483	449	873	0.849	0.989	0.931876613581662	2.98511754199506e-72	up
Undiff.SPG	ENSMUSG00000026790.20	Odf2	2.35324439191386	5.20605030657908	449	873	0.668	0.962	1.1455	7.79804286037578e-71	up
Undiff.SPG	ENSMUSG00000062859.16	Tcp11	2.23548197610037	4.54506629060499	449	873	0.628	0.954	1.02368262944985	3.21932441342428e-69	up
Undiff.SPG	ENSMUSG00000059970.8	Hspa2	1.44819628471966	3.3566026767166	449	873	0.486	0.901	1.2126879830829	1.03912738664992e-68	up
Undiff.SPG	ENSMUSG00000101959.2	Ldhal6b	1.44371706456864	3.45220193216338	449	873	0.526	0.916	1.25767068503097	1.23926966398935e-68	up
Undiff.SPG	ENSMUSG00000035522.4	Tsga8	1.51353913860577	3.35620207987243	449	873	0.523	0.919	1.14885127117195	1.11471486897346e-67	up
Undiff.SPG	ENSMUSG00000038994.7	H1f9	0.802491618983553	2.32264194651554	449	873	0.394	0.838	1.53309088553457	1.64571547061975e-67	up
Undiff.SPG	ENSMUSG00000027443.11	Cst12	5.60271751268243	1.00957665235663	449	873	0.806	0.466	-2.47226	2.08878294478477e-67	down
Undiff.SPG	ENSMUSG00000022037.16	Clu	5.83118528829576	1.03435422531188	449	873	0.804	0.47	-2.49494	1.58253768334527e-65	down
Undiff.SPG	ENSMUSG00000022236.11	Ropn1l	3.51896854669272	6.47326053122839	449	873	0.757	0.986	0.879321240326852	1.99760841105378e-65	up
Undiff.SPG	ENSMUSG00000047720.8	Clec2m	1.01966376596476	2.79324184845184	449	873	0.43	0.859	1.45375715861965	4.67553277319586e-65	up
Undiff.SPG	ENSMUSG00000048416.16	Mlf1	3.16944554388574	6.07622967657069	449	873	0.739	0.984	0.938924148102127	7.35083581753254e-65	up
Undiff.SPG	ENSMUSG00000024973.18	Plaat5	1.14727677343266	2.82472456238262	449	873	0.437	0.861	1.29982205212367	9.32983596957256e-65	up
Undiff.SPG	ENSMUSG00000021902.8	Phf7	2.28516078463302	4.68881009338081	449	873	0.661	0.962	1.03689380749371	9.83422538355404e-65	up
Undiff.SPG	ENSMUSG00000051736.9	Fam229b	1.92446990494706	4.18907289194157	449	873	0.639	0.937	1.12212935289369	4.34985569616295e-62	up
Undiff.SPG	ENSMUSG00000067367.10	Lyar	5.10102500627922	8.73801557355489	449	873	0.842	0.995	0.776506732209448	1.866596552165e-61	up
Undiff.SPG	ENSMUSG00000020799.17	Tekt1	0.778468922204102	1.98807541850151	449	873	0.347	0.8	1.35254838927544	2.91259142752775e-61	up
Undiff.SPG	ENSMUSG00000045107.6	Saysd1	1.91706289260288	3.73339845744163	449	873	0.592	0.936	0.961555213522789	3.93977797297332e-61	up
Undiff.SPG	ENSMUSG00000030206.14	Gsg1	1.81957224430559	3.28985663684071	449	873	0.528	0.912	0.854389950191322	7.92987043862745e-61	up
Undiff.SPG	ENSMUSG00000050623.6	Catsperz	0.920872625164746	2.5449284996963	449	873	0.425	0.835	1.46645163231326	4.73671705326227e-60	up
Undiff.SPG	ENSMUSG00000042800.6	Spata46	0.917886809637155	2.01080370732225	449	873	0.341	0.794	1.13129867033435	2.00464778504073e-59	up
Undiff.SPG	ENSMUSG00000040794.6	C1qtnf4	3.02162816430473	5.8594076078444	449	873	0.746	0.974	0.955405554708376	2.7896049570077e-59	up
Undiff.SPG	ENSMUSG00000065947.1	mt-Nd4l	7.44495964851485	4.25055192618921	449	873	0.8	0.893	-0.808599	1.20333935576191e-58	down
Undiff.SPG	ENSMUSG00000036398.14	Ppp1r11	2.56886328540352	4.89341014156966	449	873	0.699	0.966	0.929683417580558	2.26621501073038e-58	up
Undiff.SPG	ENSMUSG00000023467.19	Tulp2	1.06645854837842	2.63450402950126	449	873	0.468	0.857	1.30462298271428	9.80857581737723e-58	up
Undiff.SPG	ENSMUSG00000026182.7	Tnp1	1.45724512583186	3.3567166774336	449	873	0.541	0.898	1.20375117639547	1.5109015511527e-57	up
Undiff.SPG	ENSMUSG00000068522.5	Aard	4.92354708161126	0.926147127016292	449	873	0.759	0.379	-2.41026	2.19088260083995e-57	down
Undiff.SPG	ENSMUSG00000116780.2	Dynlt2a3	2.0890649696044	3.87425293694892	449	873	0.617	0.946	0.891028964848925	3.45112394239771e-57	up
Undiff.SPG	ENSMUSG00000075706.12	Gpx4	7.01435069996981	11.4810214408865	449	873	0.871	0.994	0.710861530680356	7.0507585340177e-57	up
Undiff.SPG	ENSMUSG00000028845.16	Tekt2	0.984779411945822	2.28410012921408	449	873	0.423	0.838	1.21367005958017	8.23560259319765e-57	up
Undiff.SPG	ENSMUSG00000075227.7	Znhit2	0.785390122488228	2.16904058502448	449	873	0.405	0.809	1.46545852021191	8.64375489840699e-57	up
Undiff.SPG	ENSMUSG00000086587.8	Gm11837	1.45687586793955	3.05705233949388	449	873	0.501	0.883	1.06921146218679	1.49296828872326e-56	up
Undiff.SPG	ENSMUSG00000029235.15	Pdcl2	1.25347821783328	2.81259025985332	449	873	0.463	0.86	1.16589867150609	1.66987813719351e-56	up
Undiff.SPG	ENSMUSG00000050996.8	Cetn1	1.79426897266297	3.43950610999474	449	873	0.568	0.918	0.938766783304433	3.18162429500848e-56	up
Undiff.SPG	ENSMUSG00000070563.7	Spaca4	0.453199525645621	1.43581689344142	449	873	0.227	0.672	1.6634356960878	8.06326487533442e-56	up
Undiff.SPG	ENSMUSG00000048478.8	Spata33	2.44708096426578	4.73029204122213	449	873	0.702	0.95	0.950838965065085	8.75446468798931e-56	up
Undiff.SPG	ENSMUSG00000024033.11	Rsph1	1.48933478650777	3.44031766669614	449	873	0.566	0.898	1.20781876080023	3.31296248934215e-55	up
Undiff.SPG	ENSMUSG00000028310.3	Ppp3r2	1.44431198735332	3.05570397163178	449	873	0.492	0.874	1.08106969958975	1.19213516486701e-54	up
Undiff.SPG	ENSMUSG00000062028.9	Irgc1	1.75728318330594	3.4889807867606	449	873	0.53	0.893	0.98941820859488	1.24150077640482e-53	up
Undiff.SPG	ENSMUSG00000008482.10	Rnf151	0.936421497732326	2.10809668600934	449	873	0.37	0.789	1.17062545387657	2.11441671160409e-53	up
Undiff.SPG	ENSMUSG00000001948.11	Spa17	2.19789254356086	4.23807519915999	449	873	0.644	0.934	0.94725673545504	2.74570651919014e-53	up
Undiff.SPG	ENSMUSG00000022525.14	Plaat1	0.539373638684061	1.81056014556465	449	873	0.323	0.734	1.74689141357238	2.94270948300354e-53	up
Undiff.SPG	ENSMUSG00000070980.5	Actl7b	0.7718125583026	1.66441392385763	449	873	0.285	0.717	1.10859160443591	1.89194758403177e-51	up
Undiff.SPG	ENSMUSG00000051113.10	Fam71e1	1.03916152094195	2.19284263015001	449	873	0.412	0.817	1.07730932864139	2.07481707182162e-51	up
Undiff.SPG	ENSMUSG00000074093.5	Svip	1.07003924739709	2.27929493317543	449	873	0.441	0.83	1.09085237739673	9.31607570419941e-51	up
Undiff.SPG	ENSMUSG00000028294.16	Cfap206	0.532594034136449	1.54383060640905	449	873	0.267	0.688	1.5352288818553	5.69815383521844e-50	up
Undiff.SPG	ENSMUSG00000030792.9	Dkkl1	0.646861776506934	1.6155380876142	449	873	0.301	0.717	1.32035167893451	1.34422019653728e-49	up
Undiff.SPG	ENSMUSG00000020475.4	Pgam2	0.541813951954006	1.53145316722263	449	873	0.296	0.702	1.49885975444805	1.04744390820486e-48	up
Undiff.SPG	ENSMUSG00000049792.7	Bag5	0.941038888788312	2.18533439497475	449	873	0.443	0.82	1.21544	1.10694531272886e-48	up
Undiff.SPG	ENSMUSG00000024352.13	Spata24	0.899519487367171	2.13978165591144	449	873	0.421	0.805	1.25014419405468	3.80591076300233e-48	up
Undiff.SPG	ENSMUSG00000009093.8	Gstt4	0.560124470679421	1.55799092204605	449	873	0.294	0.704	1.47570251698863	5.54442631237459e-48	up
Undiff.SPG	ENSMUSG00000019370.11	Calm3	4.38087812042798	7.04656678826534	449	873	0.813	0.99	0.685687986240948	1.22987846010941e-47	up
Undiff.SPG	ENSMUSG00000049775.17	Tmsb4x	8.77175946749604	2.76646054680142	449	873	0.893	0.664	-1.66479	1.4206969609545e-47	down
Undiff.SPG	ENSMUSG00000003341.10	Atp8b3	0.639747457350103	1.6402889441032	449	873	0.312	0.716	1.35823801941187	1.57810066344541e-47	up
Undiff.SPG	ENSMUSG00000030189.16	Ybx3	2.60925627257582	4.43685789375056	449	873	0.677	0.944	0.765876923955684	1.84518174658986e-47	up
Undiff.SPG	ENSMUSG00000029769.17	Ccdc136	1.5167711054589	3.03957310470783	449	873	0.581	0.888	1.00281768110169	7.82035589324954e-47	up
Undiff.SPG	ENSMUSG00000024175.3	Tekt4	0.588609529947578	1.34218510209252	449	873	0.241	0.655	1.18906324620623	8.33316384719518e-47	up
Undiff.SPG	ENSMUSG00000064307.14	Lrrc51	1.12075005636968	2.29043	449	873	0.461	0.828	1.03109125456967	1.87465537266046e-46	up
Undiff.SPG	ENSMUSG00000021552.8	Gkap1	3.97185989316182	6.60892540480131	449	873	0.797	0.982	0.734586486090121	3.19929691365703e-46	up
Undiff.SPG	ENSMUSG00000056509.11	Gm9999	1.07603257608184	1.88093983364276	449	873	0.347	0.754	0.805674576019354	3.6537748284736e-46	up
Undiff.SPG	ENSMUSG00000021477.10	Ctsl	5.68238369174139	2.46743708580821	449	873	0.842	0.801	-1.20345	3.92027281916287e-46	down
Undiff.SPG	ENSMUSG00000031927.10	1700012B09Rik	0.682829496975104	1.60103310013891	449	873	0.31	0.712	1.22928468921923	6.68491964325812e-46	up
Undiff.SPG	ENSMUSG00000022269.14	Marchf11	0.929014947911308	2.00861252019896	449	873	0.374	0.761	1.1123421058625	3.11763708279361e-45	up
Undiff.SPG	ENSMUSG00000068391.9	Chrac1	1.71831757652629	3.16039836962803	449	873	0.628	0.913	0.879071415789979	7.17158009613661e-45	up
Undiff.SPG	ENSMUSG00000066383.8	Iqcf1	0.443937386042118	1.41599053112893	449	873	0.278	0.659	1.67316044480081	1.00789634488119e-44	up
Undiff.SPG	ENSMUSG00000051732.3	Pabpc2	0.606557840343303	1.54423801493208	449	873	0.269	0.67	1.34803359518244	2.61207944805154e-44	up
Undiff.SPG	ENSMUSG00000078627.10	Marchf10	0.693053534289137	1.53187495698128	449	873	0.294	0.693	1.1441458624361	3.45889152014636e-44	up
Undiff.SPG	ENSMUSG00000032900.16	Tex43	0.442849359972637	1.23200829512535	449	873	0.232	0.628	1.47591538835152	4.11246185929545e-44	up
Undiff.SPG	ENSMUSG00000049916.13	2610318N02Rik	1.01596770523107	2.1060656102072	449	873	0.439	0.809	1.05162234291074	4.69463289470514e-44	up
Undiff.SPG	ENSMUSG00000050114.8	Prdx6b	0.610169946672291	1.40076318707186	449	873	0.267	0.667	1.19879661390841	5.16652330431415e-44	up
Undiff.SPG	ENSMUSG00000028773.9	Fabp3	6.4027059244682	2.04050213570161	449	873	0.804	0.641	-1.64971	5.61485849540007e-44	down
Undiff.SPG	ENSMUSG00000028637.17	Ccdc30	0.777204116705842	1.68894939852737	449	873	0.332	0.723	1.11966046024169	1.46730635460221e-43	up
Undiff.SPG	ENSMUSG00000053030.12	Spink2	1.40362286635456	2.45981376574154	449	873	0.49	0.849	0.809349605687613	1.7634040557517e-43	up
Undiff.SPG	ENSMUSG00000050058.7	Prm3	1.34539376752406	2.25415980799064	449	873	0.419	0.801	0.744518090335699	1.89937332032765e-43	up
Undiff.SPG	ENSMUSG00000074127.7	Cmtm2a	1.12526430419384	2.25607490688133	449	873	0.463	0.824	1.00348680712872	4.60481052531054e-43	up
Undiff.SPG	ENSMUSG00000074178.4	Gm10638	0.816128241661677	1.7486407810484	449	873	0.332	0.718	1.09927191774845	9.97686497419345e-43	up
Undiff.SPG	ENSMUSG00000026894.5	Morn5	0.527702638903255	1.34844453752115	449	873	0.249	0.644	1.35333270036062	1.05782563694149e-42	up
Undiff.SPG	ENSMUSG00000031831.7	Dnaaf1	0.756817226680988	1.69039831089218	449	873	0.347	0.73	1.15924112790207	1.12361287456227e-42	up
Undiff.SPG	ENSMUSG00000033213.17	AA467197	1.21160759959585	2.47960060631304	449	873	0.486	0.829	1.03312434304093	1.74577751134374e-42	up
Undiff.SPG	ENSMUSG00000024728.14	Ms4a19	0.741867106353477	1.60640541051702	449	873	0.33	0.715	1.11449870530027	5.23520998630616e-42	up
Undiff.SPG	ENSMUSG00000047446.19	Arl4a	2.67556805631233	4.10320389989075	449	873	0.713	0.952	0.616886861250677	6.213948116289e-42	up
Undiff.SPG	ENSMUSG00000083649.6	Rasl2-9	0.308759441111454	1.05579016098699	449	873	0.198	0.569	1.77343742980226	1.60175872685435e-41	up
Undiff.SPG	ENSMUSG00000027355.16	Tmco5	0.238278856937695	0.872775123026261	449	873	0.149	0.519	1.87251898961063	2.27620494483883e-41	up
Undiff.SPG	ENSMUSG00000059920.10	4930453N24Rik	2.56844390319996	4.12798186863047	449	873	0.715	0.951	0.684520849386811	2.59223636813439e-41	up
Undiff.SPG	ENSMUSG00000037062.14	Sh3glb1	3.39735664531831	5.4989145075034	449	873	0.791	0.971	0.694717951732697	6.36094827658089e-41	up
Undiff.SPG	ENSMUSG00000086459.3	1700030C12Rik	0.501701381756731	1.31258326499072	449	873	0.274	0.654	1.38733050444151	6.95545001657245e-41	up
Undiff.SPG	ENSMUSG00000024397.15	Aif1	0.723074802022869	1.33594076595519	449	873	0.267	0.656	0.885547713603039	7.12299893661489e-41	up
Undiff.SPG	ENSMUSG00000100937.2	Nscme3l	0.659141797198318	1.65140183176194	449	873	0.339	0.709	1.32489894961349	2.3321720953615e-40	up
Undiff.SPG	ENSMUSG00000057246.17	BC051142	0.812074995584881	1.80393568866668	449	873	0.347	0.721	1.15136536241907	3.2668272704631e-40	up
Undiff.SPG	ENSMUSG00000057072.12	Spata45	0.527363420410588	1.31993673860599	449	873	0.247	0.629	1.32343513101616	3.47729509560288e-40	up
Undiff.SPG	ENSMUSG00000050035.8	Fhl4	1.1019993070912	1.96825797978646	449	873	0.392	0.764	0.836738396482159	5.32894997737356e-40	up
Undiff.SPG	ENSMUSG00000008822.16	Acyp1	1.27287210546329	2.41864888243453	449	873	0.51	0.843	0.926060188746654	9.13765324911099e-40	up
Undiff.SPG	ENSMUSG00000071322.13	Tcp10a	0.487742634747833	1.12063661792868	449	873	0.214	0.59	1.19995952077675	2.27511968006948e-39	up
Undiff.SPG	ENSMUSG00000020462.15	Cfap36	1.6197558962408	2.8559706889827	449	873	0.601	0.889	0.81816621169447	4.43569590298648e-39	up
Undiff.SPG	ENSMUSG00000062154.15	Tex33	0.718368703477835	1.44148767625439	449	873	0.278	0.658	1.00466136378775	5.22237551454076e-39	up
Undiff.SPG	ENSMUSG00000081984.4	Dnajb3	1.77903040473987	3.12438394392505	449	873	0.612	0.9	0.812445666856212	7.73545830189604e-39	up
Undiff.SPG	ENSMUSG00000044444.7	Pfn3	0.599179661656099	1.23144547192375	449	873	0.247	0.624	1.03916857925613	1.1783763012534e-38	up
Undiff.SPG	ENSMUSG00000053508.9	Gtsf2	0.208482971008301	0.78913033524955	449	873	0.118	0.462	1.91982503015123	1.49848970469039e-38	up
Undiff.SPG	ENSMUSG00000036598.5	Ccdc113	0.77697151392212	1.63282748459253	449	873	0.347	0.716	1.07134144366232	1.86254819259955e-38	up
Undiff.SPG	ENSMUSG00000051276.5	Actrt2	0.505636057908099	1.13641349651774	449	873	0.223	0.593	1.16815826845332	2.97459068690938e-38	up
Undiff.SPG	ENSMUSG00000022832.12	Ropn1	0.486644930852127	1.26854666134441	449	873	0.265	0.635	1.38205245181595	4.18738147339087e-38	up
Undiff.SPG	ENSMUSG00000050107.3	Haspin	0.750817243971454	1.59081001218699	449	873	0.345	0.704	1.08312640664387	4.49614593437782e-38	up
Undiff.SPG	ENSMUSG00000027431.6	Scp2d1	0.941958729573605	1.77313247782023	449	873	0.352	0.719	0.91249278382283	9.94798911239568e-38	up
Undiff.SPG	ENSMUSG00000030688.16	Stard10	0.51550543186834	1.25691430913241	449	873	0.278	0.64	1.28566170508072	1.9973327185859e-37	up
Undiff.SPG	ENSMUSG00000027505.3	Fam209	0.942348154889602	1.57841742227581	449	873	0.323	0.694	0.744085022492976	2.32901199116346e-37	up
Undiff.SPG	ENSMUSG00000064356.1	mt-Atp8	3.40282705777038	1.8719522969678	449	873	0.704	0.703	-0.862155	5.91190806166441e-37	down
Undiff.SPG	ENSMUSG00000058925.12	Ccdc192	0.353334798999169	1.00344504478733	449	873	0.189	0.544	1.50558937551205	8.29708522119451e-37	up
Undiff.SPG	ENSMUSG00000028610.17	Dmrtb1	0.71606380792723	1.72051704259712	449	873	0.383	0.716	1.26456451521055	1.90949245849362e-36	up
Undiff.SPG	ENSMUSG00000037708.17	Spag6	0.250518100383101	0.829125709792713	449	873	0.143	0.483	1.72627423315013	2.13209563261489e-36	up
Undiff.SPG	ENSMUSG00000032530.15	Lyzl4	0.278023847406361	0.878825357900372	449	873	0.167	0.51	1.66001319853969	3.90640979852078e-36	up
Undiff.SPG	ENSMUSG00000067909.5	Slxl1	0.752916302618223	1.27615671236604	449	873	0.285	0.651	0.761165544515957	5.19228935324875e-36	up
Undiff.SPG	ENSMUSG00000058935.15	Tex48	0.594101497859612	1.17230328882387	449	873	0.245	0.607	0.980444773163982	6.36571905175084e-36	up
Undiff.SPG	ENSMUSG00000048772.16	Tmem53	1.08580787452609	2.03051621545006	449	873	0.461	0.793	0.903015883389498	6.45346121161956e-36	up
Undiff.SPG	ENSMUSG00000026809.16	Spaca9	0.81985392903823	1.58957048565781	449	873	0.354	0.71	0.955112991871494	6.77181850107355e-36	up
Undiff.SPG	ENSMUSG00000025762.17	Larp1b	1.59447530085697	2.84845197410008	449	873	0.601	0.879	0.837056501776438	1.22338581468213e-35	up
Undiff.SPG	ENSMUSG00000038709.16	Txndc8	0.365823992004063	0.897904972897233	449	873	0.169	0.517	1.2951794243679	1.25179556253907e-35	up
Undiff.SPG	ENSMUSG00000045521.8	Tssk2	1.10435049478216	1.80619793207033	449	873	0.385	0.738	0.709707117938813	2.50244560648849e-35	up
Undiff.SPG	ENSMUSG00000059891.15	Tsks	0.33635252157527	0.974145364482896	449	873	0.194	0.542	1.53388222838185	2.97076454752527e-35	up
Undiff.SPG	ENSMUSG00000020878.7	Lrrc46	0.400289367951495	1.17324669553412	449	873	0.267	0.603	1.55115378772675	3.45010565387153e-35	up
Undiff.SPG	ENSMUSG00000030590.16	Fam98c	0.85885985516473	1.71573860988653	449	873	0.39	0.735	0.998251249286506	4.04991486020963e-35	up
Undiff.SPG	ENSMUSG00000043913.15	Ccdc60	0.541136446243193	1.20150671302404	449	873	0.232	0.585	1.15063388076909	4.16106271329901e-35	up
Undiff.SPG	ENSMUSG00000023873.14	1700010I14Rik	0.393959839872562	0.994158434483199	449	873	0.185	0.53	1.33520616927465	4.38745090795975e-35	up
Undiff.SPG	ENSMUSG00000031553.17	Adam3	0.474981913741539	1.07989628414861	449	873	0.225	0.58	1.18477815879848	4.39737119535916e-35	up
Undiff.SPG	ENSMUSG00000026963.5	Tmem210	0.316385753041457	0.892510858338131	449	873	0.169	0.513	1.4958908000487	4.90531118237977e-35	up
Undiff.SPG	ENSMUSG00000051811.15	Cox6b2	0.603786173997524	1.32386947606097	449	873	0.312	0.663	1.13252131348745	1.28262406560948e-34	up
Undiff.SPG	ENSMUSG00000020440.14	Arf5	3.51476963660602	1.86926475459427	449	873	0.751	0.714	-0.910923	1.32863661664033e-34	down
Undiff.SPG	ENSMUSG00000062732.11	Lypd4	0.583911778668909	1.32771522496686	449	873	0.307	0.654	1.18498502769308	1.55434494858887e-34	up
Undiff.SPG	ENSMUSG00000047654.7	Tssk6	0.551801033625873	1.12033177966601	449	873	0.218	0.568	1.02157331678046	2.05036606362485e-34	up
Undiff.SPG	ENSMUSG00000068860.6	Gm128	0.652571581676905	1.10818682590982	449	873	0.225	0.574	0.763902172227506	2.10666581477101e-34	up
Undiff.SPG	ENSMUSG00000026546.17	Cfap45	0.425992042588787	1.09886796870706	449	873	0.209	0.556	1.36691232302754	2.62394486870823e-34	up
Undiff.SPG	ENSMUSG00000036463.9	4930544G11Rik	0.361136988329994	1.08081710936525	449	873	0.229	0.572	1.58123836543832	2.6585441317031e-34	up
Undiff.SPG	ENSMUSG00000015090.14	Ptgds	5.41561175422853	1.96116215694852	449	873	0.806	0.615	-1.46537	3.87447677752004e-34	down
Undiff.SPG	ENSMUSG00000028264.17	Spaca1	0.84404014411413	1.63294117830757	449	873	0.365	0.715	0.952006729846607	3.96279186080825e-34	up
Undiff.SPG	ENSMUSG00000074435.11	Smcp	2.31717109482284	1.30965181884251	449	873	0.256	0.608	-0.823133	5.0561682325814e-34	down
Undiff.SPG	ENSMUSG00000053111.14	Fank1	0.384608220293453	0.978158260903562	449	873	0.207	0.553	1.34645	6.79183905010012e-34	up
Undiff.SPG	ENSMUSG00000027517.15	Ankrd60	0.330634378875283	0.954899708333937	449	873	0.196	0.529	1.52982727526478	2.25652584026318e-33	up
Undiff.SPG	ENSMUSG00000028139.6	Riiad1	0.608340266082368	1.29743884151673	449	873	0.296	0.644	1.09259018824273	2.27392972295283e-33	up
Undiff.SPG	ENSMUSG00000021086.6	Ccdc175	0.198454543929364	0.65616182497057	449	873	0.105	0.415	1.72473613597899	2.36314868201712e-33	up
Undiff.SPG	ENSMUSG00000022085.5	Pebp4	0.53428701277131	1.04465225115541	449	873	0.212	0.556	0.967204015800917	2.47698573713268e-33	up
Undiff.SPG	ENSMUSG00000037628.11	Cdkn3	0.852851942562499	1.80159919134778	449	873	0.39	0.726	1.07882179741781	3.2779037009047e-33	up
Undiff.SPG	ENSMUSG00000101012.7	1700008K24Rik	0.504666770981952	1.22439116668283	449	873	0.276	0.614	1.27849352121703	4.33584017330388e-33	up
Undiff.SPG	ENSMUSG00000020029.7	Nudt4	1.8497448263166	3.08540930932467	449	873	0.666	0.901	0.738104391589427	4.41337928474663e-33	up
Undiff.SPG	ENSMUSG00000073888.14	Ccl27a	1.02397604657386	1.94447162196765	449	873	0.443	0.765	0.92512952072832	4.92137409038469e-33	up
Undiff.SPG	ENSMUSG00000002985.17	Apoe	3.36373091902144	1.01867862881365	449	873	0.677	0.417	-1.72326	5.24141876591939e-33	down
Undiff.SPG	ENSMUSG00000028938.10	Galntl5	0.57081888113221	1.24818746609342	449	873	0.265	0.609	1.12859252806466	5.75246674867519e-33	up
Undiff.SPG	ENSMUSG00000061099.13	Gapdhs	0.611332966041033	1.22664101649129	449	873	0.287	0.622	1.00456446265952	6.75109174259462e-33	up
Undiff.SPG	ENSMUSG00000095040.3	1700001J03Rik	0.597930293461985	1.1725174363463	449	873	0.243	0.589	0.971441942620199	6.95393776210287e-33	up
Undiff.SPG	ENSMUSG00000045257.11	Morn2	1.68436574629793	2.78951831482219	449	873	0.584	0.858	0.727776649580802	7.54311049930396e-33	up
Undiff.SPG	ENSMUSG00000041399.4	1700013G24Rik	0.627544588379664	1.30768960289149	449	873	0.312	0.653	1.05911070753438	8.58368510918399e-33	up
Undiff.SPG	ENSMUSG00000030544.6	Mesp1	0.475543710351803	1.18624217039144	449	873	0.269	0.603	1.31856697279229	1.31079763882256e-32	up
Undiff.SPG	ENSMUSG00000050089.14	Akap4	0.478204071175571	1.21915521525801	449	873	0.265	0.593	1.35000016712855	1.52270823183195e-32	up
Undiff.SPG	ENSMUSG00000004865.17	Srpk1	2.35699128638421	3.76811094149336	449	873	0.706	0.931	0.676872095201418	2.75094791065745e-32	up
Undiff.SPG	ENSMUSG00000013822.8	Elof1	3.00616	4.51032178506177	449	873	0.733	0.944	0.585293574932494	3.035493854318e-32	up
Undiff.SPG	ENSMUSG00000055891.8	Ubl4b	0.659759712435598	1.13659489706407	449	873	0.247	0.59	0.784613826860201	3.28225496225287e-32	up
Undiff.SPG	ENSMUSG00000026019.16	Wdr12	1.08238599891807	2.02506378104346	449	873	0.481	0.794	0.903690222794473	4.57050311063535e-32	up
Undiff.SPG	ENSMUSG00000046755.6	Kif2b	0.418832177269362	0.907050249225026	449	873	0.171	0.499	1.11462482210231	5.10080707226664e-32	up
Undiff.SPG	ENSMUSG00000029883.13	1700074P13Rik	0.308271687589212	0.96007849153442	449	873	0.203	0.527	1.63863230555732	6.26978430862095e-32	up
Undiff.SPG	ENSMUSG00000010538.15	Tsacc	0.828387037107526	1.56839387418343	449	873	0.401	0.732	0.920828865028249	7.67020716394714e-32	up
Undiff.SPG	ENSMUSG00000031554.19	Adam5	0.48090652935191	1.00012164762954	449	873	0.207	0.542	1.05619135161199	8.52802618250955e-32	up
Undiff.SPG	ENSMUSG00000005474.10	Myl10	0.823538713305812	1.51144252662896	449	873	0.359	0.691	0.875938021821699	1.04511768596799e-31	up
Undiff.SPG	ENSMUSG00000035885.6	Cox8a	8.87509083341991	5.47884647236047	449	873	0.875	0.881	-0.69588	1.1104515100534e-31	down
Undiff.SPG	ENSMUSG00000041566.4	Tssk1	0.611303568139278	1.25367174037872	449	873	0.287	0.628	1.03607784045743	1.43913451743689e-31	up
Undiff.SPG	ENSMUSG00000036168.16	Ccdc38	0.290227820370976	0.88416033945873	449	873	0.178	0.487	1.60678835974801	1.61312056321427e-31	up
Undiff.SPG	ENSMUSG00000050708.17	Ftl1	9.48227881035736	6.15373779192105	449	873	0.902	0.931	-0.623763	1.98844859987767e-31	down
Undiff.SPG	ENSMUSG00000027886.8	1700013F07Rik	0.53890235843473	1.08800457388159	449	873	0.256	0.595	1.01345	2.10039754399325e-31	up
Undiff.SPG	ENSMUSG00000109864.2	Eid3	0.330420943904319	0.961710326350368	449	873	0.196	0.521	1.54101072266088	2.27916186105263e-31	up
Undiff.SPG	ENSMUSG00000021771.15	Vdac2	3.18533214014775	4.76401174376578	449	873	0.773	0.959	0.580718148701641	3.47502008710703e-31	up
Undiff.SPG	ENSMUSG00000075249.13	Fsip2	0.396283707685121	1.00619448510541	449	873	0.187	0.513	1.34408299098274	3.89673538606751e-31	up
Undiff.SPG	ENSMUSG00000047841.9	Fndc11	0.750253181728524	1.21047365571841	449	873	0.287	0.625	0.690049141991354	4.64155990681759e-31	up
Undiff.SPG	ENSMUSG00000027442.11	Cst8	0.392441903859544	0.998656196297589	449	873	0.22	0.549	1.34728587860666	6.78207555965903e-31	up
Undiff.SPG	ENSMUSG00000031452.16	1700029H14Rik	0.571608848833961	1.19448173888133	449	873	0.258	0.59	1.06315304772783	7.52105986977435e-31	up
Undiff.SPG	ENSMUSG00000024233.11	Lyzl1	0.574106764583443	1.07778585337114	449	873	0.263	0.598	0.908562174979353	8.93577281153584e-31	up
Undiff.SPG	ENSMUSG00000020234.11	4930404N11Rik	0.240273745657334	0.820823267182399	449	873	0.171	0.482	1.77196804846439	9.62226087613287e-31	up
Undiff.SPG	ENSMUSG00000014529.10	Tmbim7	0.346151107662654	0.946354602630953	449	873	0.203	0.525	1.45071462132049	9.91832966295031e-31	up
Undiff.SPG	ENSMUSG00000018554.14	Ybx2	0.754529181885099	1.50624061315149	449	873	0.354	0.685	0.997208232464634	9.97145301709311e-31	up
Undiff.SPG	ENSMUSG00000055692.22	Tmem191c	0.453219935668969	1.17269560938969	449	873	0.278	0.596	1.37135009436887	1.00483617468241e-30	up
Undiff.SPG	ENSMUSG00000028533.11	Izumo3	0.138552714157661	0.616160209570714	449	873	0.107	0.396	2.15206378505925	1.10029568623238e-30	up
Undiff.SPG	ENSMUSG00000078577.4	Tmco2	0.557458042854045	1.1036180365076	449	873	0.258	0.592	0.985177753003471	1.19238910657372e-30	up
Undiff.SPG	ENSMUSG00000026822.15	Lcn2	7.82743985014996	4.16861663044338	449	873	0.855	0.784	-0.908956	1.31584205864899e-30	down
Undiff.SPG	ENSMUSG00000048077.7	H1f7	0.517675100912957	1.04613811293477	449	873	0.218	0.548	1.01481373655704	1.5140124643462e-30	up
Undiff.SPG	ENSMUSG00000074817.3	Papolb	0.358768642008168	0.877348648790434	449	873	0.178	0.497	1.28985883081356	1.54722084316293e-30	up
Undiff.SPG	ENSMUSG00000079666.9	Pttg1ip2	0.515008470701182	1.12460694401594	449	873	0.263	0.596	1.1266009690157	1.63064247120151e-30	up
Undiff.SPG	ENSMUSG00000038180.12	Spag4	0.521580598540115	1.13203110762892	449	873	0.292	0.62	1.11780235544583	1.70069932731608e-30	up
Undiff.SPG	ENSMUSG00000010435.8	Spaca7	0.346206408652484	0.886166279571831	449	873	0.198	0.515	1.3556911371428	2.06470826955751e-30	up
Undiff.SPG	ENSMUSG00000063229.16	Ldha	1.01738007583777	1.93992282417092	449	873	0.434	0.747	0.931073081570589	2.07794522810215e-30	up
Undiff.SPG	ENSMUSG00000030161.9	Gabarapl1	0.864781674930586	1.65011994423195	449	873	0.401	0.722	0.932083646991673	2.71143563504687e-30	up
Undiff.SPG	ENSMUSG00000043036.14	Ccdc63	0.139653282285462	0.553270453669112	449	873	0.08	0.359	1.98536344859476	2.89034691640962e-30	up
Undiff.SPG	ENSMUSG00000046957.6	Spz1	0.388774586617017	0.941473690104539	449	873	0.196	0.513	1.27576905233418	3.38436173272322e-30	up
Undiff.SPG	ENSMUSG00000038936.14	Sccpdh	1.02040986582718	1.8507762127432	449	873	0.461	0.773	0.858918280719212	3.39640362931953e-30	up
Undiff.SPG	ENSMUSG00000029580.15	Actb	16.2687712829943	10.1849324059841	449	873	0.94	0.979	-0.675664	4.1235766458209e-30	down
Undiff.SPG	ENSMUSG00000048206.7	Dnajb8	0.584737779067147	0.930580872688244	449	873	0.196	0.513	0.670250048532558	4.34104151100555e-30	up
Undiff.SPG	ENSMUSG00000021534.9	1700001L19Rik	0.265403909239344	0.740032557395091	449	873	0.138	0.442	1.47905057668119	5.74498238924099e-30	up
Undiff.SPG	ENSMUSG00000045794.4	Lkaaear1	0.402438567357676	0.930791886484038	449	873	0.203	0.525	1.20948660837187	6.19280430330415e-30	up
Undiff.SPG	ENSMUSG00000075302.11	Erich2	0.522087784439066	1.02554525940527	449	873	0.232	0.559	0.973891217210732	7.10595941125118e-30	up
Undiff.SPG	ENSMUSG00000038246.8	Fam50b	0.398508210153768	0.992248834915295	449	873	0.22	0.543	1.31587592665715	7.14103106307628e-30	up
Undiff.SPG	ENSMUSG00000025652.7	Tmem89	0.569414415858616	1.09270371284551	449	873	0.225	0.551	0.940230024574964	8.29740726666001e-30	up
Undiff.SPG	ENSMUSG00000064351.1	mt-Co1	70.5596634432505	44.7195074523436	449	873	0.944	0.987	-0.657938	1.07304549927226e-29	down
Undiff.SPG	ENSMUSG00000045022.7	H2bl1	0.408825951337068	1.02753646591552	449	873	0.234	0.557	1.32941846315258	1.25229915753957e-29	up
Undiff.SPG	ENSMUSG00000022472.17	Desi1	1.4603955332438	2.33041885408069	449	873	0.57	0.844	0.674193238581953	1.528590655835e-29	up
Undiff.SPG	ENSMUSG00000025757.14	Hspa4l	1.1665582525887	2.0584728361547	449	873	0.499	0.8	0.819262478323507	2.26816067879289e-29	up
Undiff.SPG	ENSMUSG00000027867.11	Spag17	0.361614098533991	0.946024615837563	449	873	0.183	0.494	1.38718038510556	2.46347711218524e-29	up
Undiff.SPG	ENSMUSG00000031991.11	Spata19	0.848903856321896	1.31564173502069	449	873	0.332	0.661	0.632033320532961	2.58992923618825e-29	up
Undiff.SPG	ENSMUSG00000028441.13	1110017D15Rik	0.242381654455856	0.817400821378286	449	873	0.158	0.455	1.75334457935158	2.87266594645779e-29	up
Undiff.SPG	ENSMUSG00000030859.9	Fam24a	0.37571109794104	0.856372781700676	449	873	0.189	0.505	1.18839972778242	3.09648847795001e-29	up
Undiff.SPG	ENSMUSG00000024223.4	Armc12	0.505665237472226	0.915771963301069	449	873	0.22	0.541	0.856678046800814	4.87028650630782e-29	up
Undiff.SPG	ENSMUSG00000027702.8	Lrrc34	0.218670000924899	0.701792646260301	449	873	0.134	0.43	1.68183546815715	5.14565084307151e-29	up
Undiff.SPG	ENSMUSG00000020867.14	Spata20	0.411309002224992	0.994804766319574	449	873	0.238	0.556	1.27398507300555	6.80447854291412e-29	up
Undiff.SPG	ENSMUSG00000014075.16	Dynlt2b	1.34591556772281	2.27616166589653	449	873	0.555	0.836	0.757971315127058	7.05857118015391e-29	up
Undiff.SPG	ENSMUSG00000031682.6	1700011L22Rik	0.538176894637809	1.05339172172123	449	873	0.236	0.558	0.968758573003709	7.33667253838348e-29	up
Undiff.SPG	ENSMUSG00000031518.7	Spata4	0.712663054481446	1.25892246549044	449	873	0.292	0.617	0.820809563221429	7.70747280218674e-29	up
Undiff.SPG	ENSMUSG00000034401.17	Spata6	0.874414701083269	1.65659451858642	449	873	0.412	0.715	0.92175306350887	9.74763019898355e-29	up
Undiff.SPG	ENSMUSG00000055826.6	Tescl	0.42424747203685	0.965504766012568	449	873	0.223	0.538	1.18618671401494	1.64712342918126e-28	up
Undiff.SPG	ENSMUSG00000037689.7	Tmem247	0.415076850930865	1.08857349828091	449	873	0.254	0.564	1.39077343284967	1.71469799111636e-28	up
Undiff.SPG	ENSMUSG00000105734.2	4930558C23Rik	0.523072403184859	0.808175747905994	449	873	0.194	0.499	0.627561118498572	2.35548114302974e-28	up
Undiff.SPG	ENSMUSG00000024076.11	Vit	0.259265594677439	0.786584424317711	449	873	0.167	0.464	1.60079790361798	2.89747637570416e-28	up
Undiff.SPG	ENSMUSG00000048686.5	Hmgb4	0.45716656495678	0.814595235057442	449	873	0.16	0.457	0.833225036214958	3.61578790999323e-28	up
Undiff.SPG	ENSMUSG00000037437.19	Adam32	0.277195719257228	0.886605453331218	449	873	0.192	0.485	1.67702960328538	4.28417642309187e-28	up
Undiff.SPG	ENSMUSG00000044320.15	1700001O22Rik	0.318149117469067	0.864198438124486	449	873	0.18	0.481	1.4413730407037	4.41414718461484e-28	up
Undiff.SPG	ENSMUSG00000053624.5	Gykl1	0.395997545290564	0.93442566018169	449	873	0.207	0.519	1.23837851744732	4.51984542172063e-28	up
Undiff.SPG	ENSMUSG00000043629.13	1700019D03Rik	0.514379650302254	0.995697464643736	449	873	0.241	0.557	0.952738328252839	7.97015165012961e-28	up
Undiff.SPG	ENSMUSG00000020698.12	Cct6b	0.266244937645013	0.809311832718497	449	873	0.189	0.485	1.60357807959246	8.17932268225116e-28	up
Undiff.SPG	ENSMUSG00000063971.8	Krt88	0.438744113201429	0.902844233037509	449	873	0.214	0.526	1.04092833313225	8.60281915657078e-28	up
Undiff.SPG	ENSMUSG00000066382.5	Iqcf5	0.420039696001237	0.83504665886978	449	873	0.189	0.496	0.991160467155325	9.62445726629356e-28	up
Undiff.SPG	ENSMUSG00000020481.16	Ankrd36	0.498904085355719	0.970379234079954	449	873	0.212	0.522	0.959645716085342	1.18604336049623e-27	up
Undiff.SPG	ENSMUSG00000043644.5	0610009L18Rik	0.3431063791947	0.900742695389202	449	873	0.218	0.519	1.39219883695545	1.33254960755406e-27	up
Undiff.SPG	ENSMUSG00000040163.15	1700034J05Rik	0.237494378728384	0.614824815583875	449	873	0.12	0.403	1.37190932497752	1.44296860534993e-27	up
Undiff.SPG	ENSMUSG00000031809.11	1700018B08Rik	0.344684480849447	0.822833405585829	449	873	0.178	0.479	1.25508084934785	1.45630422712841e-27	up
Undiff.SPG	ENSMUSG00000030815.12	Phkg2	0.701557761352899	1.4588116009356	449	873	0.392	0.683	1.05605304717976	1.58959326202393e-27	up
Undiff.SPG	ENSMUSG00000005575.17	Ube2m	1.59245428895455	2.43581299878352	449	873	0.581	0.852	0.613120053093222	1.71476860202624e-27	up
Undiff.SPG	ENSMUSG00000086361.2	Gm6569	0.370639783109875	0.763875490679182	449	873	0.158	0.455	1.04311942021276	1.75547284721091e-27	up
Undiff.SPG	ENSMUSG00000050685.6	Ccdc54	0.501922995670841	0.924208098129518	449	873	0.214	0.523	0.880620373226179	1.90720636816645e-27	up
Undiff.SPG	ENSMUSG00000030344.12	Akap3	0.307894831427254	0.75052866195691	449	873	0.167	0.464	1.28519323831635	3.03390100419818e-27	up
Undiff.SPG	ENSMUSG00000069971.6	4933402J07Rik	0.494788213613806	0.88538423675807	449	873	0.205	0.511	0.839363941576163	3.17301524598784e-27	up
Undiff.SPG	ENSMUSG00000092305.2	Prps1l1	0.570233674002204	1.09837987911223	449	873	0.254	0.564	0.945630323266504	4.21964959169554e-27	up
Undiff.SPG	ENSMUSG00000024501.21	Dpysl3	0.251619071775246	0.618496303684318	449	873	0.122	0.403	1.29718368484391	4.83796882668349e-27	up
Undiff.SPG	ENSMUSG00000053184.16	Spaca3	1.07730586995475	1.6672664166605	449	873	0.405	0.715	0.630009352109395	4.8551545992174e-27	up
Undiff.SPG	ENSMUSG00000041009.9	Iqcf4	0.289104493460492	0.775555637937772	449	873	0.165	0.455	1.42332632390077	5.04019962947592e-27	up
Undiff.SPG	ENSMUSG00000097075.4	Cdiptos	0.394457716664102	0.949227560220673	449	873	0.229	0.526	1.26666961119582	5.84217013188463e-27	up
Undiff.SPG	ENSMUSG00000057047.6	1700010B08Rik	0.234907024815441	0.772016257398283	449	873	0.165	0.447	1.71611420778156	7.81903617144778e-27	up
Undiff.SPG	ENSMUSG00000028259.14	Fhl5	0.493119400596126	0.883861105269086	449	873	0.225	0.532	0.84175334299612	1.00435370594834e-26	up
Undiff.SPG	ENSMUSG00000045211.6	Nudt18	0.330588128613328	0.935070984763291	449	873	0.232	0.521	1.49975891345819	1.02330104476509e-26	up
Undiff.SPG	ENSMUSG00000072878.5	1700123L14Rik	0.481220209306045	0.911141623137571	449	873	0.22	0.525	0.920836647738736	1.32991492886404e-26	up
Undiff.SPG	ENSMUSG00000053375.9	Atp6v1e2	0.435643541193451	0.99457192616597	449	873	0.241	0.543	1.19074147810917	1.54502748178522e-26	up
Undiff.SPG	ENSMUSG00000032221.15	Mns1	1.50274997057933	2.41045	449	873	0.566	0.835	0.68166165273056	1.92078933466028e-26	up
Undiff.SPG	ENSMUSG00000001666.9	Ddt	1.81354300481593	2.84200766329489	449	873	0.637	0.884	0.648070701511289	1.94966845666791e-26	up
Undiff.SPG	ENSMUSG00000044916.11	1700029I15Rik	0.392806146278081	0.843118101185587	449	873	0.205	0.505	1.1017211011134	2.13175769474398e-26	up
Undiff.SPG	ENSMUSG00000030246.13	Ldhb	1.68208018780679	0.447820891684439	449	873	0.501	0.242	-1.90902	2.30497343039536e-26	down
Undiff.SPG	ENSMUSG00000039330.6	Tsga10ip	0.216367690175308	0.653342989340568	449	873	0.145	0.424	1.59390966600719	4.3057270217296e-26	up
Undiff.SPG	ENSMUSG00000032534.19	Cep63	0.647326175992992	1.24023254431303	449	873	0.314	0.62	0.93793937076141	4.46605078423493e-26	up
Undiff.SPG	ENSMUSG00000028392.16	Bspry	0.665723385493864	1.09979631333734	449	873	0.283	0.592	0.724156080256696	4.71506665685475e-26	up
Undiff.SPG	ENSMUSG00000047025.6	Ccer1	0.245629182093965	0.579532112530383	449	873	0.098	0.357	1.23806832647677	5.91026834386879e-26	up
Undiff.SPG	ENSMUSG00000066500.6	Izumo2	0.350065933131021	0.853234874613361	449	873	0.192	0.483	1.28507327617733	6.48758531223096e-26	up
Undiff.SPG	ENSMUSG00000044566.16	Cage1	0.183895446369453	0.696617058536244	449	873	0.138	0.405	1.92090282487444	7.39921135703723e-26	up
Undiff.SPG	ENSMUSG00000027378.17	Nphp1	0.803305725644488	1.37459776197915	449	873	0.367	0.67	0.774913817536957	7.48858093213336e-26	up
Undiff.SPG	ENSMUSG00000028937.15	Acot7	0.764580599753024	1.41849726528409	449	873	0.414	0.704	0.891535893618676	8.89011266538013e-26	up
Undiff.SPG	ENSMUSG00000026931.11	1700019N19Rik	0.470430301251688	1.00059476970208	449	873	0.247	0.548	1.08864245490682	9.45528786048299e-26	up
Undiff.SPG	ENSMUSG00000022148.17	Fyb	0.393277567439058	0.88042115896306	449	873	0.203	0.499	1.16244298297477	1.01393730400473e-25	up
Undiff.SPG	ENSMUSG00000036557.9	Stpg4	0.78809707831766	1.42119330880387	449	873	0.347	0.651	0.850576003903642	1.61919071053496e-25	up
Undiff.SPG	ENSMUSG00000040231.17	Syngr4	0.456441366391135	0.962106918077428	449	873	0.261	0.559	1.07560158601755	2.04581816515716e-25	up
Undiff.SPG	ENSMUSG00000019906.16	Lin7a	0.227473378059221	0.699889724828289	449	873	0.145	0.42	1.62100194637703	2.17075851113231e-25	up
Undiff.SPG	ENSMUSG00000085861.2	Armh2	0.573574667061374	0.997179797671381	449	873	0.245	0.546	0.797765513838693	2.37896499040849e-25	up
Undiff.SPG	ENSMUSG00000062352.16	Itgb1bp1	0.762465755613298	1.46104638489733	449	873	0.392	0.683	0.938167070916322	2.63861265944567e-25	up
Undiff.SPG	ENSMUSG00000027938.12	Creb3l4	0.384791399454353	0.800814663365726	449	873	0.198	0.49	1.05719709921268	2.89494639325981e-25	up
Undiff.SPG	ENSMUSG00000020636.15	Allc	0.359258411484813	0.744248454039232	449	873	0.165	0.449	1.05055469700651	2.92087829069821e-25	up
Undiff.SPG	ENSMUSG00000114979.2	Gm31072	0.524137792886355	1.06668112933531	449	873	0.267	0.567	1.02497094186941	3.78925547376782e-25	up
Undiff.SPG	ENSMUSG00000041673.13	Lrrc18	0.596584029172592	1.0507521332037	449	873	0.263	0.565	0.816520612661443	4.07351160883534e-25	up
Undiff.SPG	ENSMUSG00000058135.13	Gstm1	2.41524244168048	0.714362443921236	449	873	0.59	0.349	-1.7573	4.21629102605817e-25	down
Undiff.SPG	ENSMUSG00000056018.15	Ccdc7b	0.326801577520225	0.776114298865413	449	873	0.176	0.46	1.24759867056881	4.31396604447131e-25	up
Undiff.SPG	ENSMUSG00000045031.19	Cetn4	0.420700988804918	0.914407977808328	449	873	0.243	0.537	1.11985766083149	4.67691760526643e-25	up
Undiff.SPG	ENSMUSG00000070331.15	Qrich2	0.233716286073665	0.644368489109698	449	873	0.131	0.4	1.46273439879889	5.26009231061461e-25	up
Undiff.SPG	ENSMUSG00000020617.14	1700012B07Rik	0.423495814714989	0.829461547183556	449	873	0.207	0.498	0.9696606871625	8.07743996427941e-25	up
Undiff.SPG	ENSMUSG00000025482.12	Odf3	0.285259775475624	0.568279228629511	449	873	0.118	0.376	0.994071846588043	9.59707497408782e-25	up
Undiff.SPG	ENSMUSG00000055602.18	Tcp10b	0.20433821677122	0.572688637043035	449	873	0.114	0.373	1.48633796028014	1.4187003385498e-24	up
Undiff.SPG	ENSMUSG00000018770.10	Atp5g3	3.66346030150698	2.26332748194903	449	873	0.751	0.774	-0.694737	1.55701454338313e-24	down
Undiff.SPG	ENSMUSG00000033053.5	1700028P14Rik	0.323172580208748	0.849814227328211	449	873	0.207	0.493	1.39456610885034	1.76735012154736e-24	up
Undiff.SPG	ENSMUSG00000026226.17	Spata3	0.22260001047204	0.583912226621909	449	873	0.122	0.386	1.39089694708167	2.1759597249641e-24	up
Undiff.SPG	ENSMUSG00000020164.8	Kcnmb4os1	0.343505298046536	0.806210393905736	449	873	0.189	0.471	1.23058303803068	2.38022749906033e-24	up
Undiff.SPG	ENSMUSG00000059395.5	Nkapl	0.273200153200374	0.70718213898489	449	873	0.156	0.431	1.37179956077156	2.72592710590317e-24	up
Undiff.SPG	ENSMUSG00000107008.4	Gm2762	0.46186469598183	0.996847316669474	449	873	0.252	0.538	1.10973466493797	3.14149083546541e-24	up
Undiff.SPG	ENSMUSG00000005947.12	Itgae	0.508631783938129	1.04670688486191	449	873	0.287	0.578	1.04101818104259	3.40019271699118e-24	up
Undiff.SPG	ENSMUSG00000021189.12	Atxn3	1.08794912304431	1.75749092237818	449	873	0.47	0.751	0.691855631055936	3.74961339285233e-24	up
Undiff.SPG	ENSMUSG00000042616.9	Oscp1	0.826408227150793	1.4240365568327	449	873	0.383	0.667	0.784986403854064	4.43463800558931e-24	up
Undiff.SPG	ENSMUSG00000034151.14	Zbbx	0.28541834042539	0.654327090663799	449	873	0.131	0.396	1.19664905045685	4.82489434773088e-24	up
Undiff.SPG	ENSMUSG00000022039.7	Adam2	0.321360038730058	0.582969616242182	449	873	0.116	0.364	0.859028741171335	5.26794895428e-24	up
Undiff.SPG	ENSMUSG00000076433.5	Cep295nl	0.239378871148202	0.616654745281272	449	873	0.129	0.393	1.36479853577836	5.31358552560594e-24	up
Undiff.SPG	ENSMUSG00000061286.8	Exosc5	1.4824292660162	2.32984446016206	449	873	0.577	0.835	0.652234980461258	6.46473965252329e-24	up
Undiff.SPG	ENSMUSG00000029867.6	Llcfc1	0.578741113267235	0.879648257421707	449	873	0.22	0.507	0.603923355722936	8.16999976743745e-24	up
Undiff.SPG	ENSMUSG00000027445.4	Cst9	1.95217771269141	0.435466854815045	449	873	0.461	0.231	-2.16419	9.8580783542948e-24	down
Undiff.SPG	ENSMUSG00000038782.8	1700028J19Rik	0.733873695832597	1.37632953849971	449	873	0.339	0.624	0.90713049232549	1.0953335204349e-23	up
Undiff.SPG	ENSMUSG00000031898.10	Dpep3	1.04486472572308	1.8370876472145	449	873	0.41	0.7	0.814044745490901	1.10250288554286e-23	up
Undiff.SPG	ENSMUSG00000007836.7	Hnrnpa0	4.3203987750116	2.72976416657725	449	873	0.797	0.793	-0.662369	1.36781477921356e-23	down
Undiff.SPG	ENSMUSG00000103705.2	4930518J20Rik	0.273758492519343	0.642417826614777	449	873	0.149	0.417	1.23030586242497	1.37764270492322e-23	up
Undiff.SPG	ENSMUSG00000012211.14	Tex22	0.604716706151469	1.11827942838826	449	873	0.281	0.572	0.88683983383977	1.45038878059866e-23	up
Undiff.SPG	ENSMUSG00000040140.16	Tdrd6	0.211913377245263	0.519672045759825	449	873	0.114	0.368	1.29372374897883	1.5310431325515e-23	up
Undiff.SPG	ENSMUSG00000017195.16	Zpbp2	0.454771027542385	0.902997172220234	449	873	0.223	0.509	0.989423681542803	1.71214665091294e-23	up
Undiff.SPG	ENSMUSG00000031893.8	Tsnaxip1	0.115335609128165	0.45221787561446	449	873	0.078	0.309	1.97024868284272	1.7700134306447e-23	up
Undiff.SPG	ENSMUSG00000078127.4	Fam170b	0.408723681717121	0.797681692026286	449	873	0.18	0.457	0.964515247029563	1.82962347896874e-23	up
Undiff.SPG	ENSMUSG00000017767.4	Spata25	0.127578124082872	0.448919884327433	449	873	0.073	0.305	1.81426797450552	2.01718401383315e-23	up
Undiff.SPG	ENSMUSG00000046192.5	Iqub	0.171220326072078	0.521932033364193	449	873	0.089	0.33	1.6074420091558	2.16033934843576e-23	up
Undiff.SPG	ENSMUSG00000026853.16	Crat	0.376522202437662	0.799187573940143	449	873	0.216	0.494	1.08559660919486	3.37073978664371e-23	up
Undiff.SPG	ENSMUSG00000114138.2	Gm36423	0.499706265016493	0.952861141872655	449	873	0.256	0.543	0.931048402161863	3.83164965016081e-23	up
Undiff.SPG	ENSMUSG00000027088.11	Phospho2	0.707010810733985	1.14795885412799	449	873	0.334	0.627	0.699188380899653	4.13991945416443e-23	up
Undiff.SPG	ENSMUSG00000022773.20	Ypel1	0.880836715671366	1.46078899555319	449	873	0.405	0.687	0.72973627199718	4.52914398943079e-23	up
Undiff.SPG	ENSMUSG00000071076.9	Jund	4.00961265446661	2.59631855790918	449	873	0.713	0.786	-0.626976	4.67467270065615e-23	down
Undiff.SPG	ENSMUSG00000018593.14	Sparc	2.01049329243079	0.55811922725818	449	873	0.503	0.286	-1.84872	5.63608494929353e-23	down
Undiff.SPG	ENSMUSG00000002190.14	Clgn	0.500585079614147	1.11930833771156	449	873	0.292	0.558	1.16076102959289	7.88693697358097e-23	up
Undiff.SPG	ENSMUSG00000002658.10	Gtf2f1	1.64488195350967	2.55622347291445	449	873	0.588	0.828	0.635998647291462	1.01015871403557e-22	up
Undiff.SPG	ENSMUSG00000021078.6	Tomm20l	0.293233973965429	0.554460606143828	449	873	0.138	0.393	0.918800962668466	1.01849774656893e-22	up
Undiff.SPG	ENSMUSG00000039555.16	Cylc2	0.292731660912744	0.623598414680799	449	873	0.136	0.393	1.0907770458598	1.04964519642053e-22	up
Undiff.SPG	ENSMUSG00000026125.10	Prss39	0.536800939469497	0.923944559420391	449	873	0.252	0.536	0.783306493854258	1.14638820444393e-22	up
Undiff.SPG	ENSMUSG00000000811.15	Txnrd3	0.94174609912154	1.57793569189487	449	873	0.441	0.719	0.744566593592314	1.17362565475769e-22	up
Undiff.SPG	ENSMUSG00000042707.7	Dnali1	0.370167489532243	0.792875834780232	449	873	0.194	0.466	1.0987090191567	1.30530373373391e-22	up
Undiff.SPG	ENSMUSG00000078958.10	Atp6ap1l	0.292333511247145	0.674960526792858	449	873	0.147	0.408	1.20690821629307	1.41230469358619e-22	up
Undiff.SPG	ENSMUSG00000005161.16	Prdx2	2.65623838687721	1.18856417238523	449	873	0.664	0.606	-1.1601	1.48008112783109e-22	down
Undiff.SPG	ENSMUSG00000038691.6	Mbd3l1	0.293646742500472	0.576156195157418	449	873	0.131	0.38	0.97213750258266	1.48509276530388e-22	up
Undiff.SPG	ENSMUSG00000057816.8	Cfap299	0.560660427178488	0.926457842189422	449	873	0.236	0.517	0.724496500070204	2.0887891164423e-22	up
Undiff.SPG	ENSMUSG00000022249.15	Ttc23l	0.225003124393113	0.578889306402787	449	873	0.122	0.372	1.36295062142556	2.57384792496462e-22	up
Undiff.SPG	ENSMUSG00000009115.6	Spatc1l	0.117881717473215	0.484055998994818	449	873	0.1	0.333	2.03690865455649	2.80399915612967e-22	up
Undiff.SPG	ENSMUSG00000052469.10	Tcp10c	0.380418771858998	0.834345593364926	449	873	0.196	0.463	1.13285036066332	3.07384080033103e-22	up
Undiff.SPG	ENSMUSG00000030077.12	Chl1	0.379481442129878	0.575603264569436	449	873	0.131	0.376	0.600915932974776	3.1798710027066e-22	up
Undiff.SPG	ENSMUSG00000067847.14	Romo1	2.99826204141017	1.71736899113094	449	873	0.731	0.698	-0.803891	3.40394386174932e-22	down
Undiff.SPG	ENSMUSG00000029784.14	Ssmem1	0.252871235576208	0.707028020736328	449	873	0.165	0.423	1.48299807811488	3.73453653484969e-22	up
Undiff.SPG	ENSMUSG00000033826.11	Dnah8	0.435828929205574	1.09512953144833	449	873	0.258	0.523	1.32906840023194	3.91648847569062e-22	up
Undiff.SPG	ENSMUSG00000019834.16	Slc22a16	0.271552219321811	0.638528428545669	449	873	0.131	0.383	1.23321594244197	3.99514244610327e-22	up
Undiff.SPG	ENSMUSG00000072770.10	Acrbp	0.483849700093096	1.03473616822012	449	873	0.274	0.546	1.09647337105632	4.09326555339678e-22	up
Undiff.SPG	ENSMUSG00000040456.3	H2ap	0.273685305610948	0.652699145758654	449	873	0.14	0.395	1.25359415194265	4.66632353468758e-22	up
Undiff.SPG	ENSMUSG00000040562.13	Gstm2	2.2138252542838	0.561334009315433	449	873	0.508	0.29	-1.97942	4.85924382973083e-22	down
Undiff.SPG	ENSMUSG00000073758.11	Sh3d21	0.709647369308199	1.14000372775589	449	873	0.325	0.609	0.683787586475585	5.37512846945177e-22	up
Undiff.SPG	ENSMUSG00000004929.13	Thop1	1.25849161625452	1.93962840535143	449	873	0.528	0.788	0.624044426989925	5.50883688348381e-22	up
Undiff.SPG	ENSMUSG00000054523.14	Ms4a5	0.269358530484032	0.565965665828403	449	873	0.12	0.365	1.0709061609177	5.93963980466116e-22	up
Undiff.SPG	ENSMUSG00000013091.6	Tmem190	0.283151064257251	0.707101342935468	449	873	0.189	0.451	1.32003963764447	6.08017801314828e-22	up
Undiff.SPG	ENSMUSG00000021838.18	Samd4	0.648609136020062	1.10911094072668	449	873	0.296	0.578	0.773890089514029	6.77286642913346e-22	up
Undiff.SPG	ENSMUSG00000026592.14	Tex35	0.0980205172650672	0.483987320898957	449	873	0.087	0.307	2.30264056343528	9.01832189609714e-22	up
Undiff.SPG	ENSMUSG00000007907.5	Cabs1	0.359534708362582	0.656581640345015	449	873	0.125	0.369	0.868661858469391	1.10797860416547e-21	up
Undiff.SPG	ENSMUSG00000071721.6	1700010D01Rik	0.396198794745513	0.720917461405964	449	873	0.171	0.433	0.863445619010621	1.32972804707022e-21	up
Undiff.SPG	ENSMUSG00000047995.8	Cypt4	0.564411867218319	0.933663077613699	449	873	0.247	0.523	0.726052633612297	1.33413189844083e-21	up
Undiff.SPG	ENSMUSG00000044056.4	Efcab9	0.251113510853815	0.591463286287117	449	873	0.131	0.379	1.23561846055136	1.37306978296802e-21	up
Undiff.SPG	ENSMUSG00000092599.2	1700010K23Rik	0.164945509705523	0.460472331962179	449	873	0.082	0.307	1.48056	1.54303646327741e-21	up
Undiff.SPG	ENSMUSG00000101894.2	1700016P04Rik	0.207389411946754	0.592918432243714	449	873	0.136	0.384	1.51503922890054	1.7459786556659e-21	up
Undiff.SPG	ENSMUSG00000039335.12	Spata16	0.343581635130064	0.700793683247861	449	873	0.154	0.409	1.02812285980255	1.83841081899348e-21	up
Undiff.SPG	ENSMUSG00000115676.2	4930449C09Rik	0.0873061774665117	0.403163567627489	449	873	0.082	0.298	2.20591592155498	2.31877697779324e-21	up
Undiff.SPG	ENSMUSG00000037278.10	Tmem97	1.67416705466218	2.56534962159023	449	873	0.63	0.853	0.615682031310451	2.43517879123352e-21	up
Undiff.SPG	ENSMUSG00000032403.9	2300009A05Rik	0.684758364579822	1.2637940623428	449	873	0.381	0.649	0.883997983538731	2.51069521892916e-21	up
Undiff.SPG	ENSMUSG00000022656.16	Nectin3	0.656192114619303	1.20985167771537	449	873	0.356	0.628	0.882539426939633	3.21225615037883e-21	up
Undiff.SPG	ENSMUSG00000021545.6	1700067P10Rik	0.289068317324023	0.582194097144351	449	873	0.131	0.376	1.00983850158078	3.76480767037168e-21	up
Undiff.SPG	ENSMUSG00000073730.3	Ppp1r14bl	0.457140363528389	0.731028495285101	449	873	0.187	0.449	0.677172215950144	4.32291046972728e-21	up
Undiff.SPG	ENSMUSG00000063889.17	Crem	0.444110411154684	0.972406851240629	449	873	0.278	0.544	1.13046520745811	4.34483631237897e-21	up
Undiff.SPG	ENSMUSG00000069308.8	H2bc22	0.291530291660101	0.576321049552922	449	873	0.129	0.372	0.982982440044894	4.49502008734263e-21	up
Undiff.SPG	ENSMUSG00000028976.11	Slc2a5	0.331365261865249	0.680086916854449	449	873	0.174	0.432	1.03707357528748	4.8672265255415e-21	up
Undiff.SPG	ENSMUSG00000063129.2	Aldoart2	0.310941630704634	0.558016769634379	449	873	0.129	0.368	0.843459307713986	5.03462906253849e-21	up
Undiff.SPG	ENSMUSG00000100585.2	1700108J01Rik	0.275006407704733	0.644505341070268	449	873	0.147	0.396	1.22842639941627	5.22547018104284e-21	up
Undiff.SPG	ENSMUSG00000045942.14	BC049762	0.516990048820107	1.08394909177447	449	873	0.292	0.558	1.06794264528617	5.36764245775487e-21	up
Undiff.SPG	ENSMUSG00000108811.2	4933432K03Rik	0.205130792503471	0.604714267155143	449	873	0.134	0.378	1.55924496528316	5.89268076350505e-21	up
Undiff.SPG	ENSMUSG00000040541.9	Tmem225	0.217521021235262	0.482971971746234	449	873	0.098	0.325	1.15042022745705	6.88687668862167e-21	up
Undiff.SPG	ENSMUSG00000038398.9	Upf3a	1.23055366160661	1.85752812256315	449	873	0.526	0.782	0.594036911874295	7.70856546451298e-21	up
Undiff.SPG	ENSMUSG00000019303.15	Psmc3ip	0.784429532501399	1.3922008386151	449	873	0.425	0.683	0.827571310774286	9.90324326831443e-21	up
Undiff.SPG	ENSMUSG00000057286.7	St6galnac2	0.379033403792685	0.571667999642687	449	873	0.14	0.385	0.592724306681812	9.94385782061842e-21	up
Undiff.SPG	ENSMUSG00000033739.9	Fkbpl	0.350340590260427	0.652647518020113	449	873	0.178	0.435	0.897355180162651	1.00163955820407e-20	up
Undiff.SPG	ENSMUSG00000017049.5	Ccdc70	0.192655400221973	0.483709713079232	449	873	0.116	0.351	1.32766845434736	1.24209647643332e-20	up
Undiff.SPG	ENSMUSG00000028458.13	Tesk1	0.519074387817901	1.04871532157003	449	873	0.294	0.558	1.0144695479501	1.24876872066762e-20	up
Undiff.SPG	ENSMUSG00000042213.18	Zfand4	0.743544741098657	1.2285769281965	449	873	0.372	0.643	0.724420142069497	2.08266413431536e-20	up
Undiff.SPG	ENSMUSG00000109745.2	1700018G05Rik	1.02813191591554	0.237269940834174	449	873	0.37	0.15	-2.11496	2.19502744704938e-20	down
Undiff.SPG	ENSMUSG00000037852.9	Cpe	1.01292149715438	0.163545344132486	449	873	0.316	0.128	-2.63002	2.56409445039543e-20	down
Undiff.SPG	ENSMUSG00000018543.9	1700001P01Rik	0.400415277456663	0.705087067097538	449	873	0.198	0.457	0.816148741770274	2.56760547062098e-20	up
Undiff.SPG	ENSMUSG00000026401.16	Cd55b	0.297252584188291	0.610847442623511	449	873	0.156	0.403	1.03887366233921	3.01779790003681e-20	up
Undiff.SPG	ENSMUSG00000078439.10	Smim24	0.580499868289597	0.86845231513954	449	873	0.254	0.521	0.581068504099238	3.56166530760588e-20	up
Undiff.SPG	ENSMUSG00000091685.7	Gm17359	0.196371820693243	0.561411604153343	449	873	0.125	0.359	1.51499343123395	3.73470496791171e-20	up
Undiff.SPG	ENSMUSG00000079022.11	Col22a1	0.35459325801533	0.814794900120062	449	873	0.234	0.491	1.20004209396807	4.22710680073018e-20	up
Undiff.SPG	ENSMUSG00000040473.16	Cfap69	0.218511850297399	0.540550105141718	449	873	0.131	0.369	1.30632361354925	4.6995701459351e-20	up
Undiff.SPG	ENSMUSG00000053783.6	1700016K19Rik	0.457826280904117	0.889870098672578	449	873	0.265	0.526	0.95864149976575	4.84097028292058e-20	up
Undiff.SPG	ENSMUSG00000001558.6	Klhl10	0.246244376157741	0.481534922728418	449	873	0.1	0.32	0.967263467382416	5.25637803269049e-20	up
Undiff.SPG	ENSMUSG00000090369.4	4933411K16Rik	0.405500696816766	0.756562955149358	449	873	0.205	0.456	0.899590684242676	5.95554772585698e-20	up
Undiff.SPG	ENSMUSG00000020286.14	1700093K21Rik	0.401904309144594	0.820786028149739	449	873	0.205	0.46	1.02997096611545	6.02495887577553e-20	up
Undiff.SPG	ENSMUSG00000030385.5	2900092C05Rik	0.157150014847276	0.322713177912206	449	873	0.051	0.229	1.03763932033936	6.97826981626494e-20	up
Undiff.SPG	ENSMUSG00000110622.2	Iqcn	0.0714183864836278	0.372945725839898	449	873	0.058	0.252	2.38296638517712	8.05539863625518e-20	up
Undiff.SPG	ENSMUSG00000047104.6	Pbp2	0.242782692953511	0.701727910578455	449	873	0.169	0.407	1.53085763077907	9.74255452614151e-20	up
Undiff.SPG	ENSMUSG00000041712.8	Ubr7	0.606558873154723	1.12361384673988	449	873	0.37	0.63	0.889317284563597	1.01858918702409e-19	up
Undiff.SPG	ENSMUSG00000062939.12	Stat4	0.123977015541339	0.412338393968864	449	873	0.082	0.293	1.73294274935191	1.05455777680909e-19	up
Undiff.SPG	ENSMUSG00000047604.4	Frat2	0.340952324397403	0.829099857654555	449	873	0.238	0.485	1.28172677364866	1.12255041200757e-19	up
Undiff.SPG	ENSMUSG00000032348.7	Gsta4	1.64060312419302	0.486133559584054	449	873	0.483	0.297	-1.75459	1.17518904020805e-19	down
Undiff.SPG	ENSMUSG00000087148.2	1700030C14Rik	0.0812877421736709	0.291731977372352	449	873	0.047	0.231	1.84225454331274	1.34791432515078e-19	up
Undiff.SPG	ENSMUSG00000055862.8	Izumo4	0.342016217393641	0.776505890827866	449	873	0.209	0.458	1.18269615658855	1.40563016048993e-19	up
Undiff.SPG	ENSMUSG00000044863.8	Defb36	1.72265270817988	0.39953221666684	449	873	0.432	0.222	-2.10797	1.42138624578591e-19	down
Undiff.SPG	ENSMUSG00000042189.6	Tekt3	0.199286966435212	0.482430480043788	449	873	0.094	0.31	1.27504896964213	1.54632304617234e-19	up
Undiff.SPG	ENSMUSG00000028188.14	Spata1	0.780901287742696	1.30370212662748	449	873	0.396	0.661	0.73932810128144	1.65618412283294e-19	up
Undiff.SPG	ENSMUSG00000085984.8	1700001G11Rik	0.26155238265994	0.627335903057118	449	873	0.16	0.402	1.26181668876732	2.17196055566027e-19	up
Undiff.SPG	ENSMUSG00000031320.10	Rps4x	3.94966060861619	1.95103086068444	449	873	0.724	0.64	-1.01745	2.34762100707124e-19	down
Undiff.SPG	ENSMUSG00000050122.20	Vwa3b	0.173594446587363	0.489652592037686	449	873	0.111	0.334	1.49550149954861	2.74964888327602e-19	up
Undiff.SPG	ENSMUSG00000035420.8	Fam170a	0.148424639073131	0.473428685139694	449	873	0.1	0.314	1.67274954038906	3.11461171355258e-19	up
Undiff.SPG	ENSMUSG00000020945.14	Lyzl6	0.235033915760926	0.67926305913466	449	873	0.183	0.412	1.53070012413886	3.41473898144472e-19	up
Undiff.SPG	ENSMUSG00000057554.14	Lgals8	0.298086437542264	0.560250313663872	449	873	0.138	0.371	0.910114396678428	3.5659271003171e-19	up
Undiff.SPG	ENSMUSG00000022603.10	Mroh4	0.140344468160756	0.402770341830831	449	873	0.071	0.273	1.52031580170606	3.77037484779175e-19	up
Undiff.SPG	ENSMUSG00000021203.16	Otub2	0.297155469703607	0.694173181260642	449	873	0.165	0.402	1.22380008656437	3.9200026360764e-19	up
Undiff.SPG	ENSMUSG00000016526.9	Dyrk3	0.310643366672642	0.800981736237432	449	873	0.249	0.48	1.36623	3.95910313676273e-19	up
Undiff.SPG	ENSMUSG00000030714.15	Sgf29	0.705374330047796	1.23917954470196	449	873	0.383	0.64	0.812836159554528	4.16815924986896e-19	up
Undiff.SPG	ENSMUSG00000047108.5	Dnajb7	0.161047148978308	0.410358945438889	449	873	0.078	0.283	1.3488592648476	4.18513066468755e-19	up
Undiff.SPG	ENSMUSG00000049422.8	Chchd10	2.4912570932295	1.06399563470756	449	873	0.666	0.554	-1.2273	4.19339332863048e-19	down
Undiff.SPG	ENSMUSG00000079479.3	Gm9112	0.782413177391502	0.187633977727614	449	873	0.314	0.112	-2.05943	5.01635528139068e-19	down
Undiff.SPG	ENSMUSG00000050677.3	Ccdc96	0.23243006863732	0.494027589505445	449	873	0.107	0.326	1.08746632633536	5.41525713277239e-19	up
Undiff.SPG	ENSMUSG00000064202.16	Spata6l	0.24972792506305	0.549851346786351	449	873	0.12	0.345	1.13836924527394	5.48070710034102e-19	up
Undiff.SPG	ENSMUSG00000112730.2	4930567K20Rik	0.0889773879992228	0.357527170980848	449	873	0.069	0.267	2.00532519051344	6.1580604914777e-19	up
Undiff.SPG	ENSMUSG00000002409.19	Dyrk1b	0.293161007039337	0.559110507187321	449	873	0.158	0.396	0.931206209925543	6.32897753041652e-19	up
Undiff.SPG	ENSMUSG00000021961.7	4930578I06Rik	0.150399609875179	0.473889372044635	449	873	0.109	0.324	1.65509496363544	6.69613160962205e-19	up
Undiff.SPG	ENSMUSG00000031847.9	1700030J22Rik	0.471721307294778	0.834016481863335	449	873	0.236	0.491	0.822008294089855	6.70813605262984e-19	up
Undiff.SPG	ENSMUSG00000079476.2	1700011M02Rik	1.0230030718176	0.225666877526204	449	873	0.35	0.142	-2.18005	7.17016514195256e-19	down
Undiff.SPG	ENSMUSG00000052221.9	Ppp1r36	0.233953735023754	0.496449208224446	449	873	0.116	0.338	1.08509690876637	8.31824806498528e-19	up
Undiff.SPG	ENSMUSG00000078442.4	Ccdc105	0.0763248875981333	0.332737345924135	449	873	0.058	0.246	2.12270288938378	8.91262629684718e-19	up
Undiff.SPG	ENSMUSG00000100282.2	1700041C23Rik	0.15547679651218	0.393581991863434	449	873	0.076	0.275	1.33940381528085	8.92438868062856e-19	up
Undiff.SPG	ENSMUSG00000030708.15	Dnajb13	0.167252580801545	0.412848932222823	449	873	0.094	0.305	1.30307258073903	9.80077838739657e-19	up
Undiff.SPG	ENSMUSG00000046173.4	Pabpc6	0.160667534241172	0.501961919444747	449	873	0.111	0.329	1.64288920831802	9.94404064841784e-19	up
Undiff.SPG	ENSMUSG00000005045.17	Chd5	0.226500922544203	0.547930772180188	449	873	0.131	0.357	1.27410316873902	9.95194280817407e-19	up
Undiff.SPG	ENSMUSG00000005983.16	1700037C18Rik	0.32316538584362	0.576070068952725	449	873	0.156	0.391	0.83377568004719	1.01864648040254e-18	up
Undiff.SPG	ENSMUSG00000042797.10	Aqp11	0.614369095708668	0.995622232388887	449	873	0.283	0.54	0.696402889761799	1.02662662934785e-18	up
Undiff.SPG	ENSMUSG00000074734.4	Taf7l2	0.493766235476703	0.851554164371753	449	873	0.238	0.491	0.786147368427319	1.24483231736277e-18	up
Undiff.SPG	ENSMUSG00000052075.8	1700029F12Rik	0.359491675440886	0.747429675127473	449	873	0.198	0.44	1.05577122916425	1.2590465756445e-18	up
Undiff.SPG	ENSMUSG00000096153.2	BC061195	0.268123766625897	0.550738139205329	449	873	0.125	0.348	1.03819137652349	1.26729702461012e-18	up
Undiff.SPG	ENSMUSG00000101968.7	1700027A15Rik	0.500099965930526	0.750775633693507	449	873	0.192	0.436	0.586069017044937	1.27478753057027e-18	up
Undiff.SPG	ENSMUSG00000074344.8	Tmigd3	0.251947032098141	0.526488857792083	449	873	0.136	0.364	1.06298402897136	1.35989973294024e-18	up
Undiff.SPG	ENSMUSG00000020639.15	Pfn4	0.362627892704628	0.757695853561277	449	873	0.196	0.438	1.06292155729469	1.39478177945102e-18	up
Undiff.SPG	ENSMUSG00000039110.16	Mycbpap	0.23016493213792	0.383980703617394	449	873	0.082	0.282	0.738114769337641	1.43341900760658e-18	up
Undiff.SPG	ENSMUSG00000090202.2	4930503B20Rik	0.341938305752168	0.675937459143427	449	873	0.163	0.399	0.982945282959377	1.50367090711812e-18	up
Undiff.SPG	ENSMUSG00000060967.7	Etd	1.30835911720787	0.270073573437514	449	873	0.332	0.136	-2.27591	1.51063652774391e-18	down
Undiff.SPG	ENSMUSG00000072473.5	1700024G13Rik	0.277577818613237	0.474851544673964	449	873	0.114	0.325	0.774368398093652	1.64673045461156e-18	up
Undiff.SPG	ENSMUSG00000035085.6	1700020L24Rik	0.558284723351686	0.903538538674198	449	873	0.254	0.509	0.694486328667764	1.78900659295687e-18	up
Undiff.SPG	ENSMUSG00000037683.15	Armc3	0.0454021518031922	0.342203669698583	449	873	0.049	0.219	2.91127008168842	1.85894633140186e-18	up
Undiff.SPG	ENSMUSG00000028391.17	Wdr31	0.390338115766798	0.730091978522691	449	873	0.229	0.48	0.903181920133462	1.93265636031396e-18	up
Undiff.SPG	ENSMUSG00000031620.17	Iqcm	0.127768375245013	0.346555779710392	449	873	0.047	0.223	1.43884431737537	2.15239934083402e-18	up
Undiff.SPG	ENSMUSG00000090840.3	1700092M07Rik	0.400096169231883	0.833380650084367	449	873	0.205	0.448	1.05844134878165	2.31879521858043e-18	up
Undiff.SPG	ENSMUSG00000000411.8	Tssk3	0.289863120066349	0.504309182773185	449	873	0.127	0.346	0.798725122287512	2.38364255140814e-18	up
Undiff.SPG	ENSMUSG00000038570.16	Saxo2	0.340698947925082	0.684772034329158	449	873	0.185	0.425	1.00691356945664	3.30823705825995e-18	up
Undiff.SPG	ENSMUSG00000072295.8	C2cd6	0.3912910595192	0.730102815322089	449	873	0.192	0.433	0.899686430045392	3.50219704419396e-18	up
Undiff.SPG	ENSMUSG00000035984.15	Nme5	0.322588891413042	0.57682481269719	449	873	0.167	0.402	0.83823939914382	3.64550573790596e-18	up
Undiff.SPG	ENSMUSG00000037529.14	Prss40	0.0954242304256936	0.223448900666124	449	873	0.036	0.18	1.22665181631641	4.44995393373096e-18	up
Undiff.SPG	ENSMUSG00000029130.13	Rnf32	0.69887283779939	1.11654251584879	449	873	0.323	0.578	0.675859094049665	5.56844541246222e-18	up
Undiff.SPG	ENSMUSG00000059173.20	Pde1a	0.230883074414123	0.559878557675341	449	873	0.145	0.368	1.27758444535901	6.11503585203308e-18	up
Undiff.SPG	ENSMUSG00000032110.5	Acrv1	0.26500500835612	0.608213603903608	449	873	0.145	0.371	1.1982513421867	6.1395467212323e-18	up
Undiff.SPG	ENSMUSG00000005483.11	Dnajb1	0.962292952162491	1.53283400071897	449	873	0.468	0.707	0.671597601762121	6.677374648821e-18	up
Undiff.SPG	ENSMUSG00000038393.15	Txnip	4.05614672727417	2.64831843679918	449	873	0.684	0.719	-0.615014	7.24560442724138e-18	down
Undiff.SPG	ENSMUSG00000086930.2	Frs3os	0.17961259697343	0.510570615480092	449	873	0.12	0.336	1.50670150900782	8.01392670828344e-18	up
Undiff.SPG	ENSMUSG00000005803.15	Sqor	0.375653433871693	0.657767430070817	449	873	0.185	0.42	0.808010600595191	1.09678321155356e-17	up
Undiff.SPG	ENSMUSG00000033486.15	Catsper2	0.253376289155984	0.633588715289619	449	873	0.178	0.404	1.32192352426712	1.29415196018284e-17	up
Undiff.SPG	ENSMUSG00000085488.2	4930557F10Rik	0.147790163484368	0.394815327711524	449	873	0.089	0.29	1.41701726505106	1.30143464892896e-17	up
Undiff.SPG	ENSMUSG00000079608.11	Stard6	0.710831531567668	1.08423476357194	449	873	0.323	0.569	0.60902769607964	1.33984043467361e-17	up
Undiff.SPG	ENSMUSG00000016626.11	Nlrp14	0.341572492265334	0.652969116061182	449	873	0.18	0.414	0.934621581742348	1.47801613134259e-17	up
Undiff.SPG	ENSMUSG00000027606.13	Dnajc5b	0.225522640776914	0.517089310831889	449	873	0.136	0.356	1.19678061157737	1.58479876338916e-17	up
Undiff.SPG	ENSMUSG00000045467.14	Ttll13	0.238657263853491	0.482356855243085	449	873	0.114	0.324	1.01485530621659	1.70737789798194e-17	up
Undiff.SPG	ENSMUSG00000037979.14	Ccdc92	0.712739311583009	1.18431957819388	449	873	0.37	0.615	0.732531437503493	1.72846411426335e-17	up
Undiff.SPG	ENSMUSG00000021007.15	Spata7	0.539307688012675	0.840905722568424	449	873	0.265	0.513	0.640739533226961	1.80196760427444e-17	up
Undiff.SPG	ENSMUSG00000069805.11	Fbp1	0.39456808344361	0.823863716819005	449	873	0.225	0.464	1.06194095571864	2.01792851075622e-17	up
Undiff.SPG	ENSMUSG00000029182.11	Fam166c	0.270986706010585	0.609873309953313	449	873	0.16	0.386	1.16999175167157	2.17285868987352e-17	up
Undiff.SPG	ENSMUSG00000054091.10	1810037I17Rik	1.74243523678106	0.986503320035932	449	873	0.586	0.565	-0.820646	2.22866744115994e-17	down
Undiff.SPG	ENSMUSG00000034913.11	Cby2	0.218183189281084	0.544262229898334	449	873	0.163	0.381	1.31836594233542	2.24427118067543e-17	up
Undiff.SPG	ENSMUSG00000044468.15	Tent5c	0.605224952845811	0.909587150398221	449	873	0.292	0.542	0.587660651409526	2.34192967885014e-17	up
Undiff.SPG	ENSMUSG00000026940.4	Ccdc183	0.144621425265577	0.408844379432354	449	873	0.078	0.27	1.49862611411625	2.53571567470756e-17	up
Undiff.SPG	ENSMUSG00000015980.15	Lrrc27	0.454578594848116	0.897017079328076	449	873	0.276	0.517	0.980449190917485	2.54655402755156e-17	up
Undiff.SPG	ENSMUSG00000037747.10	Phyhipl	0.289949532791428	0.677506881067205	449	873	0.2	0.433	1.22414922979882	3.04917663568309e-17	up
Undiff.SPG	ENSMUSG00000013158.7	4933405L10Rik	0.0695033584840389	0.33378396875708	449	873	0.062	0.242	2.26211799947733	3.10371537300444e-17	up
Undiff.SPG	ENSMUSG00000022783.12	Spag6l	0.249163783968726	0.559742579716196	449	873	0.129	0.345	1.16734793152391	3.21947134012843e-17	up
Undiff.SPG	ENSMUSG00000045915.16	Ccdc42	0.113114637717848	0.359461564746004	449	873	0.062	0.244	1.66717831374106	3.31971257051726e-17	up
Undiff.SPG	ENSMUSG00000007107.7	Atp1a4	0.0701505146205774	0.273005911479057	449	873	0.042	0.208	1.95887984315574	3.47360274634325e-17	up
Undiff.SPG	ENSMUSG00000030976.4	Tex36	0.377587790066726	0.595522614027449	449	873	0.167	0.394	0.657204384895065	3.63497636681976e-17	up
Undiff.SPG	ENSMUSG00000027199.15	Gatm	1.29851619091403	0.257970210740529	449	873	0.343	0.166	-2.33114	4.01738934411866e-17	down
Undiff.SPG	ENSMUSG00000087122.2	4930403D09Rik	0.39350161992033	0.748442193856971	449	873	0.225	0.464	0.927347482174198	4.315108409817e-17	up
Undiff.SPG	ENSMUSG00000048696.12	Mex3d	0.577898955483637	1.04582822409189	449	873	0.323	0.56	0.855645060587717	4.42465414325461e-17	up
Undiff.SPG	ENSMUSG00000031167.17	Rbm3	3.00236839917355	1.97070646440891	449	873	0.717	0.753	-0.607363	4.73005641939343e-17	down
Undiff.SPG	ENSMUSG00000024885.10	Aldh3b1	0.180452341604379	0.387307280591849	449	873	0.098	0.297	1.10143393605006	4.8885675075252e-17	up
Undiff.SPG	ENSMUSG00000027165.17	Iftap	0.640736142393095	1.08303525972731	449	873	0.35	0.595	0.757185993586245	4.91598042105093e-17	up
Undiff.SPG	ENSMUSG00000020435.18	Osbp2	0.347857800066548	0.606265052630824	449	873	0.163	0.387	0.801274259080347	5.79255841760423e-17	up
Undiff.SPG	ENSMUSG00000026203.17	Dnajb2	0.230715437653432	0.520172000046268	449	873	0.147	0.364	1.17252634743021	7.04495168378225e-17	up
Undiff.SPG	ENSMUSG00000039174.15	1700003H04Rik	0.257391930216921	0.545464893201961	449	873	0.145	0.363	1.08322359170362	7.27609566759119e-17	up
Undiff.SPG	ENSMUSG00000034467.8	Dynlrb2	0.22105512127808	0.566932033663625	449	873	0.14	0.353	1.35837158942212	8.17043454655532e-17	up
Undiff.SPG	ENSMUSG00000021476.10	Habp4	0.529847449671448	0.814220617702842	449	873	0.272	0.515	0.619747623124211	8.52550130795244e-17	up
Undiff.SPG	ENSMUSG00000041138.17	Nme8	0.188751857343628	0.476300605800718	449	873	0.122	0.33	1.33492027511994	8.71125502193416e-17	up
Undiff.SPG	ENSMUSG00000044186.11	Nkx2-6	0.121502433180052	0.340465009330202	449	873	0.067	0.245	1.48575811942408	1.00840123820123e-16	up
Undiff.SPG	ENSMUSG00000024209.10	Acsbg3	0.15309275413371	0.364033375362244	449	873	0.065	0.242	1.2491189190774	1.12057723083599e-16	up
Undiff.SPG	ENSMUSG00000020562.8	Efcab10	0.76970427721652	1.20178366925846	449	873	0.383	0.627	0.642733671605863	1.28620580865055e-16	up
Undiff.SPG	ENSMUSG00000022431.4	Ribc2	0.25290249272233	0.585181351123467	449	873	0.183	0.404	1.20997871143865	1.42494939081369e-16	up
Undiff.SPG	ENSMUSG00000036244.6	Tbc1d21	0.191960250949155	0.402838663509989	449	873	0.091	0.282	1.0690012764821	1.42996147559283e-16	up
Undiff.SPG	ENSMUSG00000021414.9	Fam217a	0.338869683961473	0.544771803380108	449	873	0.149	0.362	0.684760584203003	1.56903445719185e-16	up
Undiff.SPG	ENSMUSG00000031329.5	Tsx	0.797688583783558	0.155950007444283	449	873	0.269	0.1	-2.354	1.76661119266174e-16	down
Undiff.SPG	ENSMUSG00000021056.9	Tex21	0.154850200411371	0.296800928516545	449	873	0.058	0.221	0.938176984264855	1.77367744826228e-16	up
Undiff.SPG	ENSMUSG00000021790.13	Dydc1	0.0902025687426172	0.335953899290562	449	873	0.067	0.246	1.89585371148939	1.77906436273542e-16	up
Undiff.SPG	ENSMUSG00000022441.18	Efcab6	0.172365431285171	0.438924999368705	449	873	0.1	0.298	1.34799587416199	1.80752713095898e-16	up
Undiff.SPG	ENSMUSG00000031027.16	Stk33	0.249324002563903	0.599296047061457	449	873	0.165	0.385	1.26490926425926	1.9606395381294e-16	up
Undiff.SPG	ENSMUSG00000032057.10	Hoatz	0.234375930486391	0.466891890559156	449	873	0.109	0.31	0.993957663107934	2.06959209532469e-16	up
Undiff.SPG	ENSMUSG00000115372.2	1700100I10Rik	0.198092658977314	0.376848671828501	449	873	0.089	0.279	0.927464562307192	2.11621398389122e-16	up
Undiff.SPG	ENSMUSG00000019876.16	Pkib	0.384088356879985	0.604413221780068	449	873	0.174	0.391	0.65396009643098	2.13780485029165e-16	up
Undiff.SPG	ENSMUSG00000031727.9	Pmfbp1	0.185563635605195	0.481758761437662	449	873	0.114	0.316	1.37591906301484	2.27588303275116e-16	up
Undiff.SPG	ENSMUSG00000032968.5	Inha	0.80262386727554	0.134701002740432	449	873	0.276	0.115	-2.57407	2.43179746128066e-16	down
Undiff.SPG	ENSMUSG00000047528.14	Flacc1	0.127110029873217	0.434601918975514	449	873	0.109	0.302	1.77281403997459	2.4636589557095e-16	up
Undiff.SPG	ENSMUSG00000113558.2	Tmdd1	0.208576804456929	0.434915032322573	449	873	0.107	0.306	1.0597950092653	2.63032908750806e-16	up
Undiff.SPG	ENSMUSG00000089743.8	Gm16226	0.075620982259937	0.335732543943062	449	873	0.069	0.242	2.14897701074469	2.64337655177528e-16	up
Undiff.SPG	ENSMUSG00000031629.15	Cenpu	0.434126719929541	0.742897910454939	449	873	0.245	0.481	0.774909649234311	3.0513867638388e-16	up
Undiff.SPG	ENSMUSG00000050553.4	Gk2	0.433555172752365	0.708595163964329	449	873	0.2	0.428	0.708616885840518	3.3221266623407e-16	up
Undiff.SPG	ENSMUSG00000097522.2	Gm26844	0.098857088870667	0.289084843868813	449	873	0.049	0.213	1.54711697814798	3.44117852322747e-16	up
Undiff.SPG	ENSMUSG00000024646.15	Cyb5a	1.22542989532823	0.380164230345211	449	873	0.423	0.263	-1.68833	3.63790998714855e-16	down
Undiff.SPG	ENSMUSG00000057719.12	Sh3rf2	0.0866510746944967	0.377678953361536	449	873	0.091	0.26	2.12258879384693	3.66491475087479e-16	up
Undiff.SPG	ENSMUSG00000027518.4	1700021F07Rik	0.257943682674885	0.542516359411266	449	873	0.127	0.333	1.07231723272089	3.68271002341689e-16	up
Undiff.SPG	ENSMUSG00000074673.16	Ttll9	0.137159393795479	0.337810101269712	449	873	0.073	0.253	1.29973458999228	4.59370088697951e-16	up
Undiff.SPG	ENSMUSG00000025069.16	Gsto2	0.571939179890863	0.942860429562994	449	873	0.303	0.542	0.721083267936157	4.67995770861944e-16	up
Undiff.SPG	ENSMUSG00000027344.15	Fsip1	0.4035293376648	0.719742782505052	449	873	0.225	0.456	0.834650808616542	4.9447585844095e-16	up
Undiff.SPG	ENSMUSG00000040280.11	Ndufa4l2	0.158897936443281	0.381618124208787	449	873	0.096	0.288	1.26349964662267	5.50762253956975e-16	up
Undiff.SPG	ENSMUSG00000032892.15	Rangrf	0.8388394826196	1.35785384653644	449	873	0.443	0.67	0.694795796913043	5.5584867333929e-16	up
Undiff.SPG	ENSMUSG00000051455.14	Meioc	0.962837522878066	1.6507852242069	449	873	0.263	0.498	0.77772572055108	6.08439118542027e-16	up
Undiff.SPG	ENSMUSG00000078350.12	Smim1	0.944743796400407	0.179328441196131	449	873	0.298	0.142	-2.39667	6.16816569172349e-16	down
Undiff.SPG	ENSMUSG00000097520.3	4930488L21Rik	0.0526939661606058	0.253910904589379	449	873	0.036	0.187	2.26644547462684	6.31522581093358e-16	up
Undiff.SPG	ENSMUSG00000084995.9	Lyzl4os	0.189539952309752	0.413330671621786	449	873	0.105	0.3	1.12438248811695	6.63685384334809e-16	up
Undiff.SPG	ENSMUSG00000030301.18	Ccdc91	0.756495506476502	1.1836881212786	449	873	0.385	0.625	0.645816772081593	6.79644913924377e-16	up
Undiff.SPG	ENSMUSG00000031776.18	Arl2bp	0.8891058151054	1.40922810957044	449	873	0.432	0.663	0.664418240323638	6.82743017101437e-16	up
Undiff.SPG	ENSMUSG00000036214.15	Polr1has	0.469000528067999	0.818580436644116	449	873	0.256	0.483	0.803403295926729	7.00749245658318e-16	up
Undiff.SPG	ENSMUSG00000024430.15	Cabyr	0.188241255841432	0.481140247723444	449	873	0.12	0.32	1.35340825040913	7.08452619619998e-16	up
Undiff.SPG	ENSMUSG00000035394.12	Cfap53	0.211737833439473	0.54077276472372	449	873	0.151	0.362	1.35232898115925	7.46814321817512e-16	up
Undiff.SPG	ENSMUSG00000017466.10	Timp2	1.51139063630165	0.525236736180367	449	873	0.474	0.329	-1.52466	8.05656107011337e-16	down
Undiff.SPG	ENSMUSG00000070708.6	Gtsf1l	0.36461154623997	0.628798296011383	449	873	0.187	0.409	0.786070852602716	8.14764748319738e-16	up
Undiff.SPG	ENSMUSG00000021258.11	Ccnk	0.757330629225702	1.1501500198603	449	873	0.383	0.622	0.602761813665782	8.17163657661054e-16	up
Undiff.SPG	ENSMUSG00000060260.14	Pwwp2b	0.137879333313492	0.351494813217512	449	873	0.076	0.255	1.34946159293487	8.73695758387831e-16	up
Undiff.SPG	ENSMUSG00000084782.3	Gm11213	0.172336113051732	0.434822390450909	449	873	0.105	0.299	1.3346960351425	9.03499711987754e-16	up
Undiff.SPG	ENSMUSG00000085260.8	Med9os	0.431396848808379	0.757693582516613	449	873	0.236	0.465	0.812454898688292	9.08881079983777e-16	up
Undiff.SPG	ENSMUSG00000095110.2	1700003E24Rik	0.209259763364805	0.384604455759132	449	873	0.089	0.269	0.877766340595877	9.6076215882133e-16	up
Undiff.SPG	ENSMUSG00000015575.16	Atp6v0e	1.68510157947088	0.869601381891809	449	873	0.561	0.53	-0.954329	1.23326950744473e-15	down
Undiff.SPG	ENSMUSG00000036964.15	Trim17	1.08151692387236	1.62616981672262	449	873	0.327	0.566	0.588377006335256	1.26360182543634e-15	up
Undiff.SPG	ENSMUSG00000074476.7	Spc24	1.05450483409354	1.67700173533247	449	873	0.452	0.683	0.669267692586486	1.26587095471638e-15	up
Undiff.SPG	ENSMUSG00000026649.15	Cfap126	0.0674638919723531	0.284230546262983	449	873	0.049	0.21	2.0732447581598	1.28472875629878e-15	up
Undiff.SPG	ENSMUSG00000024963.13	Dnajc4	0.230037655599471	0.538485538411397	449	873	0.176	0.388	1.22667843285492	1.33916802315426e-15	up
Undiff.SPG	ENSMUSG00000073633.10	Fbxo36	0.659276483212531	1.05933164353686	449	873	0.345	0.583	0.68411616635005	1.37276879968207e-15	up
Undiff.SPG	ENSMUSG00000020096.22	Tbata	0.295774619481186	0.500502346118064	449	873	0.138	0.342	0.758679106824593	1.5055379420117e-15	up
Undiff.SPG	ENSMUSG00000029074.15	Ttll10	0.126617562814982	0.267633061735145	449	873	0.049	0.202	1.07917881190002	1.5237264188371e-15	up
Undiff.SPG	ENSMUSG00000029477.15	Morn3	0.280019025586156	0.564086790130207	449	873	0.154	0.363	1.01013291297417	1.57177122291932e-15	up
Undiff.SPG	ENSMUSG00000031631.16	Cfap97	0.876695226385644	1.39051875080723	449	873	0.459	0.677	0.6654150989273	1.79806070987917e-15	up
Undiff.SPG	ENSMUSG00000087170.8	1700001G01Rik	0.0935444093170881	0.291491871557317	449	873	0.051	0.212	1.63868573198403	1.97814672749787e-15	up
Undiff.SPG	ENSMUSG00000052273.5	Dnah3	0.0611003236169514	0.257460691124003	449	873	0.042	0.196	2.07330123956348	2.11531451949719e-15	up
Undiff.SPG	ENSMUSG00000035165.15	Kcne3	0.0705896685137719	0.253156785786245	449	873	0.04	0.191	1.84102964347917	2.59045182855245e-15	up
Undiff.SPG	ENSMUSG00000073731.13	AI507597	0.269612690147304	0.455819499193329	449	873	0.127	0.323	0.757355710202677	3.15466423574686e-15	up
Undiff.SPG	ENSMUSG00000025916.11	Ppp1r42	0.167737645980622	0.43986620569913	449	873	0.114	0.306	1.39032636442791	3.25211675572501e-15	up
Undiff.SPG	ENSMUSG00000028793.16	Rnf19b	0.440122859106848	0.83993356446834	449	873	0.267	0.494	0.932212912648469	3.31317837710192e-15	up
Undiff.SPG	ENSMUSG00000073155.13	1810058I24Rik	2.18570008613643	1.22072827212719	449	873	0.637	0.62	-0.840301	4.18792411793111e-15	down
Undiff.SPG	ENSMUSG00000071657.13	Bscl2	0.421587075777942	0.729187029879166	449	873	0.232	0.456	0.790313931120073	4.65523331049968e-15	up
Undiff.SPG	ENSMUSG00000006784.15	Odad4	0.194322517894587	0.461306885406467	449	873	0.12	0.31	1.24684421233359	4.91156669748788e-15	up
Undiff.SPG	ENSMUSG00000020213.7	Glipr1l1	0.143582539706192	0.413810144683743	449	873	0.096	0.275	1.52643285234225	5.25006266311399e-15	up
Undiff.SPG	ENSMUSG00000033055.13	Ankrd54	0.556183324571667	0.857170113421152	449	873	0.305	0.536	0.623929989032499	5.93280499284452e-15	up
Undiff.SPG	ENSMUSG00000046585.10	Cfap58	0.102281242893545	0.317070496770659	449	873	0.071	0.242	1.63130715199691	6.26421721297841e-15	up
Undiff.SPG	ENSMUSG00000031493.11	Ggn	0.213817819426453	0.447733140121701	449	873	0.107	0.296	1.06590462859414	6.27272752122306e-15	up
Undiff.SPG	ENSMUSG00000023257.4	Cypt1	0.312605362445756	0.668467899932011	449	873	0.196	0.402	1.09627012863447	7.5527964060379e-15	up
Undiff.SPG	ENSMUSG00000096914.4	Galntl6	0.131821343286013	0.304299577879165	449	873	0.062	0.223	1.20628836403898	7.63593418767536e-15	up
Undiff.SPG	ENSMUSG00000027533.11	Fabp5	0.887167685128842	0.238646638585042	449	873	0.345	0.167	-1.89389	7.8926233688451e-15	down
Undiff.SPG	ENSMUSG00000053896.15	4933409G03Rik	0.0420417281025446	0.209600219890566	449	873	0.02	0.147	2.3150069932744	8.5201352971066e-15	up
Undiff.SPG	ENSMUSG00000038871.6	Bpgm	0.594823094276823	1.00433883236087	449	873	0.332	0.557	0.755614622113173	8.94913231794705e-15	up
Undiff.SPG	ENSMUSG00000060715.10	1700019A02Rik	0.461028152068566	0.789472304396693	449	873	0.227	0.446	0.775903640097436	9.40436060031059e-15	up
Undiff.SPG	ENSMUSG00000025257.6	Ribc1	0.301248978113814	0.592633673854186	449	873	0.189	0.402	0.975949	1.01715273991424e-14	up
Undiff.SPG	ENSMUSG00000090273.4	Prr22	0.135556820317918	0.345217742699473	449	873	0.082	0.258	1.34796288015316	1.02878131237542e-14	up
Undiff.SPG	ENSMUSG00000097898.9	4930455B14Rik	0.148821813094263	0.359176512541565	449	873	0.102	0.288	1.27053953727063	1.03804050265094e-14	up
Undiff.SPG	ENSMUSG00000073877.11	Gm13306	0.177840658653703	0.359243410373144	449	873	0.078	0.25	1.01396703250053	1.05980717660908e-14	up
Undiff.SPG	ENSMUSG00000045763.9	Basp1	0.953900344557753	0.22580657691288	449	873	0.31	0.142	-2.07826	1.10782986180055e-14	down
Undiff.SPG	ENSMUSG00000040576.9	Tmem270	0.188791444210102	0.385687681713244	449	873	0.096	0.277	1.03024972184647	1.10811757317443e-14	up
Undiff.SPG	ENSMUSG00000100954.5	Gm10138	0.334119284316692	0.63381259276062	449	873	0.185	0.396	0.923488948896106	1.17048127560017e-14	up
Undiff.SPG	ENSMUSG00000071726.3	Gm5941	0.460907923102976	0.702693245807117	449	873	0.196	0.409	0.608308780679854	1.22147352200752e-14	up
Undiff.SPG	ENSMUSG00000039742.16	Fam71f1	0.189083497367782	0.289071098794875	449	873	0.073	0.223	0.612137122650166	1.50259604561607e-14	up
Undiff.SPG	ENSMUSG00000063235.19	Ptpmt1	0.75468324823586	1.19644911097342	449	873	0.399	0.622	0.664745302807463	1.64762359382384e-14	up
Undiff.SPG	ENSMUSG00000041343.20	Ankrd42	0.142913588376157	0.406194057322077	449	873	0.094	0.271	1.50637203249991	1.67900928503314e-14	up
Undiff.SPG	ENSMUSG00000048875.4	Pudp	0.0974912081155486	0.278393337847575	449	873	0.053	0.206	1.5128197276994	1.69823099585413e-14	up
Undiff.SPG	ENSMUSG00000053192.10	Mllt11	0.357533515275242	0.690830636567979	449	873	0.22	0.436	0.950058940225354	1.77960851936164e-14	up
Undiff.SPG	ENSMUSG00000014748.14	Tex261	0.862005219572721	1.34632484619986	449	873	0.434	0.659	0.64319783925956	1.85749554514795e-14	up
Undiff.SPG	ENSMUSG00000047518.4	Slfnl1	0.163944881490141	0.40379093009456	449	873	0.087	0.262	1.2998751690271	1.95133864662121e-14	up
Undiff.SPG	ENSMUSG00000056987.9	Fam71d	0.214682552709384	0.415223933015396	449	873	0.111	0.294	0.951360204788278	2.05516963372455e-14	up
Undiff.SPG	ENSMUSG00000025151.17	Maged1	1.67470439416072	0.981871331710587	449	873	0.612	0.572	-0.77024	2.09246904297519e-14	down
Undiff.SPG	ENSMUSG00000079580.10	Tmem217	0.162460658514611	0.344846110671794	449	873	0.08	0.251	1.08539284252421	2.12099998534708e-14	up
Undiff.SPG	ENSMUSG00000084135.5	Pom121l12	0.0850159874490829	0.303969322452415	449	873	0.071	0.237	1.83689822443393	2.39573978953596e-14	up
Undiff.SPG	ENSMUSG00000070283.5	Ndufaf3	0.435620252185488	0.84512272384297	449	873	0.29	0.507	0.955929383728765	2.44287084679978e-14	up
Undiff.SPG	ENSMUSG00000032294.18	Pkm	2.42263105810312	1.45230500598339	449	873	0.675	0.629	-0.73819	2.53357668424439e-14	down
Undiff.SPG	ENSMUSG00000009185.3	Ccl8	1.00851316339099	0.185271810195478	449	873	0.234	0.079	-2.44388	2.61870308560329e-14	down
Undiff.SPG	ENSMUSG00000038347.16	Tcte2	0.267646176468725	0.513799030008237	449	873	0.158	0.359	0.94061895622505	2.82604320879311e-14	up
Undiff.SPG	ENSMUSG00000021415.14	4933417A18Rik	0.153615988634154	0.339665998758399	449	873	0.076	0.243	1.14427425211254	2.89413616288592e-14	up
Undiff.SPG	ENSMUSG00000032285.16	Dnaja4	0.308068939302306	0.636730691624853	449	873	0.205	0.411	1.04718840896254	2.99796813986834e-14	up
Undiff.SPG	ENSMUSG00000032680.12	6820408C15Rik	0.124118209989783	0.301285228477454	449	873	0.062	0.222	1.27873202564511	3.06149613253376e-14	up
Undiff.SPG	ENSMUSG00000052642.4	Lypd9	0.306965791689574	0.540224518866267	449	873	0.151	0.351	0.815278350632129	3.15051877083875e-14	up
Undiff.SPG	ENSMUSG00000014609.17	Chrne	0.328487851229546	0.531642483306817	449	873	0.156	0.356	0.694448593458141	3.25224342226762e-14	up
Undiff.SPG	ENSMUSG00000079346.5	1700013D24Rik	0.199974516817522	0.381798772703553	449	873	0.082	0.253	0.932652858519089	3.66543630719849e-14	up
Undiff.SPG	ENSMUSG00000027326.14	Knl1	0.587589475673079	0.980617430932598	449	873	0.285	0.507	0.738783457202167	4.71713820422642e-14	up
Undiff.SPG	ENSMUSG00000026495.9	Efcab2	0.54161878617172	1.02652438776606	449	873	0.33	0.546	0.922292409955778	5.33875715130709e-14	up
Undiff.SPG	ENSMUSG00000025500.13	Lmntd2	0.0364547470262238	0.189098369900663	449	873	0.036	0.172	2.37176898583746	5.3855410014828e-14	up
Undiff.SPG	ENSMUSG00000038564.12	Ift172	0.418091224537499	0.755386823831215	449	873	0.247	0.46	0.853243805837257	5.38712265804957e-14	up
Undiff.SPG	ENSMUSG00000070568.13	Slc6a21	0.169158735399017	0.430445254853173	449	873	0.122	0.307	1.34693459524204	5.78507180498582e-14	up
Undiff.SPG	ENSMUSG00000055177.16	Cstl1	0.0547159749819029	0.230771583330375	449	873	0.033	0.168	2.07442230771609	6.93537524994169e-14	up
Undiff.SPG	ENSMUSG00000001642.19	Akr1b3	2.76959529290868	1.63627837261914	449	873	0.706	0.646	-0.759221	6.99488782540415e-14	down
Undiff.SPG	ENSMUSG00000007041.10	Clic1	1.35090314228949	0.407758924610093	449	873	0.421	0.276	-1.72789	7.04852702859038e-14	down
Undiff.SPG	ENSMUSG00000030292.11	Smco2	0.110383290900741	0.323541920902534	449	873	0.076	0.241	1.55057029216245	7.14956359914137e-14	up
Undiff.SPG	ENSMUSG00000063409.13	Lrrc43	0.0766494702341707	0.278762651830599	449	873	0.06	0.214	1.86132602929048	7.17376256818814e-14	up
Undiff.SPG	ENSMUSG00000024729.8	Ms4a20	0.326700028044662	0.66086512090856	449	873	0.2	0.404	1.01616603551734	7.31021006240234e-14	up
Undiff.SPG	ENSMUSG00000049526.9	Tmem202	0.0721042179641158	0.274374055512714	449	873	0.056	0.207	1.92651476302567	7.37739034108081e-14	up
Undiff.SPG	ENSMUSG00000085416.2	1700019G24Rik	0.241560944948847	0.474311909843107	449	873	0.125	0.312	0.973155891734999	7.93523372875285e-14	up
Undiff.SPG	ENSMUSG00000027550.15	Lrrcc1	0.626762850224636	1.01873223613297	449	873	0.356	0.575	0.700694773737751	8.08810262006853e-14	up
Undiff.SPG	ENSMUSG00000021585.11	Cast	0.368599488091861	0.671695173061785	449	873	0.209	0.418	0.865576016279978	8.1128066692843e-14	up
Undiff.SPG	ENSMUSG00000105185.5	4930519H02Rik	0.20509510547795	0.405843315786873	449	873	0.107	0.285	0.984281970893012	8.26800109158503e-14	up
Undiff.SPG	ENSMUSG00000033368.9	Trim69	0.346925787701039	0.51909508803357	449	873	0.147	0.34	0.581233860099767	8.62803391647181e-14	up
Undiff.SPG	ENSMUSG00000032514.12	Ttc21a	0.153142559498738	0.30250947638327	449	873	0.065	0.218	0.981640139696883	9.00389689703978e-14	up
Undiff.SPG	ENSMUSG00000047733.11	Tmem262	0.0852471506351636	0.32020632617238	449	873	0.065	0.22	1.90803739822559	9.67203537337039e-14	up
Undiff.SPG	ENSMUSG00000026331.14	Slco6c1	0.0874252336871104	0.331652915592281	449	873	0.073	0.233	1.92233823101677	1.04475642505945e-13	up
Undiff.SPG	ENSMUSG00000051435.12	Fhad1	0.203918380096504	0.474650918126818	449	873	0.138	0.325	1.21847165940544	1.10005532732348e-13	up
Undiff.SPG	ENSMUSG00000003436.12	Dll3	0.443385886392901	0.781948911501359	449	873	0.258	0.472	0.818370647926648	1.14618345015066e-13	up
Undiff.SPG	ENSMUSG00000039391.12	Ccdc81	0.156700632598629	0.432192790024855	449	873	0.107	0.283	1.46307739461891	1.19711760517792e-13	up
Undiff.SPG	ENSMUSG00000049940.8	Pgrmc2	0.486468157773047	0.809712797651165	449	873	0.303	0.519	0.73494653259996	1.29810425402707e-13	up
Undiff.SPG	ENSMUSG00000098230.8	1700095B10Rik	0.061621888523976	0.244517881873618	449	873	0.053	0.202	1.98667576024595	1.30869414788568e-13	up
Undiff.SPG	ENSMUSG00000029165.18	Agbl5	0.161287982472102	0.424470538855556	449	873	0.129	0.313	1.39547111107667	1.38190847628118e-13	up
Undiff.SPG	ENSMUSG00000022375.7	Lrrc6	0.0869348832827558	0.306745154196436	449	873	0.065	0.219	1.81784515091633	1.38649389100298e-13	up
Undiff.SPG	ENSMUSG00000086046.2	1700095A21Rik	0.477309020382873	0.714382912502161	449	873	0.216	0.425	0.581673682778923	1.39721779634697e-13	up
Undiff.SPG	ENSMUSG00000060491.15	4930522H14Rik	0.212345254856083	0.438529961112737	449	873	0.118	0.3	1.04591324008362	1.44520261213141e-13	up
Undiff.SPG	ENSMUSG00000037499.10	Nenf	0.950771380740828	0.268291046700355	449	873	0.334	0.197	-1.82491	1.48829672059996e-13	down
Undiff.SPG	ENSMUSG00000031059.10	Ndufb11	2.50349265958558	1.5340421158337	449	873	0.679	0.6	-0.706568	1.49846114235366e-13	down
Undiff.SPG	ENSMUSG00000050957.5	Insl6	0.167896989190152	0.445489639652839	449	873	0.134	0.316	1.40728031162019	1.53843898989066e-13	up
Undiff.SPG	ENSMUSG00000099863.2	1700031L13Rik	0.173018057453255	0.413711579761209	449	873	0.114	0.293	1.25721780096972	1.67325524053781e-13	up
Undiff.SPG	ENSMUSG00000024154.12	Gtf2a1l	0.182782691923348	0.420567158596354	449	873	0.111	0.29	1.20176064715488	1.72843671054452e-13	up
Undiff.SPG	ENSMUSG00000033276.19	Stk36	0.139990293914042	0.359834840177518	449	873	0.082	0.247	1.36137875300232	1.92981685403148e-13	up
Undiff.SPG	ENSMUSG00000094811.8	Gm21103	0.11193630508198	0.267462805375847	449	873	0.06	0.212	1.25591126727207	1.93004136788403e-13	up
Undiff.SPG	ENSMUSG00000018570.18	2810408A11Rik	0.191270497447759	0.418614805097919	449	873	0.116	0.294	1.12959949591887	1.94193751769773e-13	up
Undiff.SPG	ENSMUSG00000050612.7	Txndc2	0.193332531024982	0.348048477848202	449	873	0.089	0.252	0.847872271506471	2.08431776067981e-13	up
Undiff.SPG	ENSMUSG00000027719.16	Adad1	0.641549686694622	1.02895122429455	449	873	0.359	0.575	0.681457031188456	2.08454234823941e-13	up
Undiff.SPG	ENSMUSG00000010044.13	Zmynd10	0.124039684825795	0.302493882381412	449	873	0.076	0.237	1.28541843228675	2.10018266204259e-13	up
Undiff.SPG	ENSMUSG00000064063.7	BC048507	0.122462580301397	0.236198376773847	449	873	0.047	0.179	0.947091143255565	2.10743931244405e-13	up
Undiff.SPG	ENSMUSG00000027674.17	Pex5l	0.104811178609818	0.358161855333564	449	873	0.089	0.255	1.77184603614928	2.18862137057382e-13	up
Undiff.SPG	ENSMUSG00000029682.6	Spam1	0.0288203526897402	0.195600312535092	449	873	0.031	0.157	2.75848900848678	2.46326322317668e-13	up
Undiff.SPG	ENSMUSG00000056223.9	Spata31	0.109497286893845	0.32550440242964	449	873	0.069	0.226	1.57090812162518	2.46595303208673e-13	up
Undiff.SPG	ENSMUSG00000029186.13	Pi4k2b	0.406155701291851	0.622762785237897	449	873	0.209	0.411	0.616526317361711	2.63689547251015e-13	up
Undiff.SPG	ENSMUSG00000040919.14	4930505A04Rik	0.197198539577412	0.376122022357321	449	873	0.1	0.273	0.931204023123911	2.67411660779669e-13	up
Undiff.SPG	ENSMUSG00000086923.2	4930406D18Rik	0.137807913219828	0.309390029678626	449	873	0.062	0.211	1.16618769156538	2.81259023372463e-13	up
Undiff.SPG	ENSMUSG00000057176.5	Ccdc189	0.225429561688295	0.490908156899563	449	873	0.167	0.356	1.12243044189551	2.87771056376503e-13	up
Undiff.SPG	ENSMUSG00000022993.8	Tex49	0.118383311945003	0.266602094738861	449	873	0.053	0.199	1.17054528246207	3.01154249541256e-13	up
Undiff.SPG	ENSMUSG00000049008.5	BB014433	0.349280295308204	0.565593769757576	449	873	0.149	0.339	0.695223037991076	3.178256614402e-13	up
Undiff.SPG	ENSMUSG00000044581.9	4932415D10Rik	0.0576941833598358	0.263452849432738	449	873	0.045	0.183	2.18909608353364	3.50618586512333e-13	up
Undiff.SPG	ENSMUSG00000032281.12	Acsbg1	0.693910750582967	0.144538048665803	449	873	0.245	0.1	-2.26251	3.63623728312136e-13	down
Undiff.SPG	ENSMUSG00000059455.4	Plac8l1	0.138607734873505	0.346845139254633	449	873	0.085	0.247	1.32265931440164	3.65530915531096e-13	up
Undiff.SPG	ENSMUSG00000046782.15	Ttc6	0.106051125908302	0.294680339878704	449	873	0.067	0.221	1.47352063484417	3.79494596353925e-13	up
Undiff.SPG	ENSMUSG00000115783.2	Bc1	3.35949085296523	1.90876417494306	449	873	0.706	0.655	-0.815571	4.18337216325253e-13	down
Undiff.SPG	ENSMUSG00000071724.6	Smpd5	0.2020551889141	0.365430163481887	449	873	0.107	0.276	0.854527226876109	4.33486907413585e-13	up
Undiff.SPG	ENSMUSG00000079707.11	Dynlt2a1	0.120463042128133	0.376744578804493	449	873	0.107	0.273	1.6441819129965	4.37353043234244e-13	up
Undiff.SPG	ENSMUSG00000051674.16	Dcun1d4	0.2297652851075	0.537179748338475	449	873	0.176	0.356	1.22488485692732	4.42123936584012e-13	up
Undiff.SPG	ENSMUSG00000047129.12	1700113H08Rik	0.274952300216825	0.475999234913035	449	873	0.145	0.331	0.791556342445496	4.6088076160076e-13	up
Undiff.SPG	ENSMUSG00000044792.8	Isca1	0.562713990066045	0.890923189443335	449	873	0.303	0.514	0.662804788688659	4.72458513927458e-13	up
Undiff.SPG	ENSMUSG00000064158.7	Izumo1	0.121605464258572	0.294743384033557	449	873	0.069	0.223	1.27655487924959	4.72484933606619e-13	up
Undiff.SPG	ENSMUSG00000058183.15	Mmel1	0.136642217601202	0.368985352816709	449	873	0.091	0.255	1.43249575787764	4.9073420415787e-13	up
Undiff.SPG	ENSMUSG00000026734.10	4921504E06Rik	0.124709075746522	0.357961653248325	449	873	0.067	0.22	1.52048517441885	5.04326313768579e-13	up
Undiff.SPG	ENSMUSG00000028314.7	Toporsl	0.136206461894869	0.274935946985151	449	873	0.065	0.207	1.01276623232368	5.41339233312571e-13	up
Undiff.SPG	ENSMUSG00000112581.2	1700022H01Rik	0.278285584140183	0.549757690392313	449	873	0.169	0.359	0.981973775672445	5.49134715894634e-13	up
Undiff.SPG	ENSMUSG00000042662.17	Dusp15	0.260960251432355	0.478061020714303	449	873	0.149	0.337	0.873113715350802	5.57495239189854e-13	up
Undiff.SPG	ENSMUSG00000020681.15	Ace	0.211827905079945	0.485665918336316	449	873	0.145	0.33	1.19668770956974	5.65560257423072e-13	up
Undiff.SPG	ENSMUSG00000078161.9	Erich3	0.310821173102786	0.493570459209076	449	873	0.154	0.34	0.666999453466321	5.72977849038688e-13	up
Undiff.SPG	ENSMUSG00000025955.14	Akr1cl	1.77271067279222	0.592864233073374	449	873	0.428	0.265	-1.58002	6.24105740193241e-13	down
Undiff.SPG	ENSMUSG00000048994.3	H2al3	0.104907177672382	0.270170731639641	449	873	0.047	0.186	1.36391734152002	7.21672707921991e-13	up
Undiff.SPG	ENSMUSG00000042675.16	Ypel3	2.17444056199579	1.33357791718155	449	873	0.599	0.586	-0.7053	7.57523635320924e-13	down
Undiff.SPG	ENSMUSG00000038973.3	Cldnd2	0.12939857025881	0.3197192694952	449	873	0.069	0.222	1.30432069575742	7.58058169202965e-13	up
Undiff.SPG	ENSMUSG00000070979.6	Actl7a	0.233539145959757	0.432644497725453	449	873	0.127	0.305	0.889233459779577	9.19331738527539e-13	up
Undiff.SPG	ENSMUSG00000028427.14	Aqp7	0.176314453805673	0.423948024685631	449	873	0.109	0.279	1.2652588963682	9.31389269998413e-13	up
Undiff.SPG	ENSMUSG00000029517.14	Ankrd7	0.259069249062119	0.447268553040371	449	873	0.118	0.293	0.787569298543323	9.40316634443437e-13	up
Undiff.SPG	ENSMUSG00000095384.2	1700001F09Rik	0.0424030727978074	0.197108044387035	449	873	0.033	0.16	2.21407935136202	9.53385987882799e-13	up
Undiff.SPG	ENSMUSG00000007987.13	Ift22	0.448711412732921	0.819315437885615	449	873	0.301	0.497	0.868485711214689	9.70333241822987e-13	up
Undiff.SPG	ENSMUSG00000019888.17	Mgat4c	0.0777500607600955	0.303221632088807	449	873	0.058	0.202	1.96207832038279	9.79042942359475e-13	up
Undiff.SPG	ENSMUSG00000020940.14	Efcab15	0.207285858388217	0.347440257624335	449	873	0.102	0.265	0.744862582997148	1.03125794551473e-12	up
Undiff.SPG	ENSMUSG00000097032.3	4930539J05Rik	0.274415002774812	0.545295008067734	449	873	0.16	0.347	0.990416498052428	1.06930741002127e-12	up
Undiff.SPG	ENSMUSG00000061882.13	Ccdc62	0.321989387742424	0.647134202672246	449	873	0.223	0.422	1.00682672073256	1.1938533047043e-12	up
Undiff.SPG	ENSMUSG00000110464.2	1700061N14Rik	0.24334420316946	0.393658295057225	449	873	0.118	0.286	0.693719168230936	1.22252021446032e-12	up
Undiff.SPG	ENSMUSG00000084837.2	1700108N11Rik	0.268717644094143	0.493046303949995	449	873	0.138	0.318	0.875387887140096	1.24907832993325e-12	up
Undiff.SPG	ENSMUSG00000050592.9	Fam78a	0.10817859306886	0.286355908816182	449	873	0.073	0.226	1.40356505004882	1.2849697814293e-12	up
Undiff.SPG	ENSMUSG00000027676.12	Ccdc39	0.217642461495201	0.4476053612326	449	873	0.122	0.298	1.03992682263344	1.40293026841808e-12	up
Undiff.SPG	ENSMUSG00000027157.11	A26c3	0.168045091793317	0.341573353132187	449	873	0.073	0.227	1.02291107059949	1.47559944374004e-12	up
Undiff.SPG	ENSMUSG00000032671.6	A930018P22Rik	0.180530943082201	0.390636389371919	449	873	0.107	0.276	1.11315056465693	1.49727688769123e-12	up
Undiff.SPG	ENSMUSG00000030722.8	Nfatc2ip	0.532370049594428	0.870579143247065	449	873	0.334	0.544	0.709440785773432	1.5422630649122e-12	up
Undiff.SPG	ENSMUSG00000023966.9	Rsph9	0.387702995279656	0.666130367256154	449	873	0.214	0.412	0.780697168129251	1.64042715138231e-12	up
Undiff.SPG	ENSMUSG00000020193.4	Zpbp	0.620714268038684	1.02093406267342	449	873	0.372	0.58	0.717797376542103	1.77495136833238e-12	up
Undiff.SPG	ENSMUSG00000027523.21	Gnas	1.69659461691778	0.826629189749394	449	873	0.528	0.426	-1.03724	1.80256279549605e-12	down
Undiff.SPG	ENSMUSG00000029601.14	Iqcd	0.0465664466356496	0.220471998218206	449	873	0.033	0.158	2.24079212713111	1.84367510798131e-12	up
Undiff.SPG	ENSMUSG00000037627.17	Rgs22	0.172600701482856	0.328395814029401	449	873	0.078	0.233	0.927601043751108	1.9140941893773e-12	up
Undiff.SPG	ENSMUSG00000089781.3	Gm15756	0.139964840978848	0.381984320154103	449	873	0.1	0.265	1.44779619761006	1.95339722177741e-12	up
Undiff.SPG	ENSMUSG00000085961.2	Gm15904	0.0881426005942208	0.232929581272856	449	873	0.04	0.166	1.40096589101758	1.96864057643294e-12	up
Undiff.SPG	ENSMUSG00000086467.3	4930571N24Rik	0.118230282559609	0.244451139913885	449	873	0.051	0.181	1.04731686042602	2.02070440200142e-12	up
Undiff.SPG	ENSMUSG00000031509.11	1700016D06Rik	0.209217328505159	0.46961335380606	449	873	0.129	0.305	1.16608885833553	2.09271915110028e-12	up
Undiff.SPG	ENSMUSG00000027564.5	Cypt12	0.135554133578807	0.347977086677108	449	873	0.096	0.259	1.35947383771895	2.10987928252283e-12	up
Undiff.SPG	ENSMUSG00000057265.14	Bbof1	0.230229852078834	0.543697248242669	449	873	0.158	0.338	1.2393674461075	2.13696337559002e-12	up
Undiff.SPG	ENSMUSG00000091154.3	Proscos	0.197689095486081	0.424965828136308	449	873	0.118	0.289	1.10372	2.15251249241059e-12	up
Undiff.SPG	ENSMUSG00000006024.14	Napa	0.458661542335465	0.796872624136582	449	873	0.303	0.511	0.796785712467191	2.26764440152722e-12	up
Undiff.SPG	ENSMUSG00000045336.6	Hsfy2	0.158083719752017	0.375595576129939	449	873	0.091	0.252	1.24796300267174	2.32894963282404e-12	up
Undiff.SPG	ENSMUSG00000048520.17	Fbxl13	0.213210050717688	0.390402956101136	449	873	0.1	0.265	0.872381525573049	2.47513569269331e-12	up
Undiff.SPG	ENSMUSG00000057093.15	Zfp607b	0.124192190552319	0.277657103977577	449	873	0.073	0.225	1.16008815803314	2.49463215315068e-12	up
Undiff.SPG	ENSMUSG00000114563.2	1700016K05Rik	0.258417045925675	0.42748267771429	449	873	0.116	0.284	0.725943996444695	2.52889746195942e-12	up
Undiff.SPG	ENSMUSG00000022911.12	Arl13b	0.414466200188254	0.741294283323596	449	873	0.258	0.456	0.838638493479827	2.55996215986669e-12	up
Undiff.SPG	ENSMUSG00000062075.14	Lmnb2	0.35645751173302	0.600370953113989	449	873	0.212	0.408	0.751959661271717	2.64077186109e-12	up
Undiff.SPG	ENSMUSG00000029705.18	Cux1	0.797196966481625	1.24699890730254	449	873	0.361	0.572	0.64538680459171	2.75023840854404e-12	up
Undiff.SPG	ENSMUSG00000062224.7	4933411G06Rik	0.146350256135339	0.333361471371221	449	873	0.073	0.225	1.18710936349995	2.84900139609337e-12	up
Undiff.SPG	ENSMUSG00000039977.17	Deup1	0.141054268070416	0.360667924971325	449	873	0.087	0.244	1.35379832556533	3.4372919007204e-12	up
Undiff.SPG	ENSMUSG00000085576.4	Dpy19l2	0.119714763390365	0.321334062854169	449	873	0.091	0.25	1.42371713595379	3.92072364506046e-12	up
Undiff.SPG	ENSMUSG00000023104.10	Rfc2	0.905609905489211	1.39476118709092	449	873	0.472	0.669	0.623000614876778	4.0761396321e-12	up
Undiff.SPG	ENSMUSG00000011877.14	Git1	0.445490134166164	0.747616397234136	449	873	0.29	0.489	0.746773881084703	4.25811347085627e-12	up
Undiff.SPG	ENSMUSG00000087279.11	4930544D05Rik	0.0630197783955097	0.264480746481848	449	873	0.065	0.202	2.0675440352648	4.51637333842439e-12	up
Undiff.SPG	ENSMUSG00000020150.14	Gamt	0.921089486485234	0.26929688732999	449	873	0.332	0.184	-1.77376	4.64744234498862e-12	down
Undiff.SPG	ENSMUSG00000071015.3	Gm136	0.0121547166183823	0.14685995313871	449	873	0.018	0.116	3.58401404312314	4.64750373404487e-12	up
Undiff.SPG	ENSMUSG00000112641.2	Gm40709	0.113621304071511	0.291034419582813	449	873	0.08	0.233	1.35618286525696	4.7933246723236e-12	up
Undiff.SPG	ENSMUSG00000059540.16	Tcea2	0.319312326431495	0.531181446123181	449	873	0.185	0.373	0.734056341804219	4.91480060859355e-12	up
Undiff.SPG	ENSMUSG00000004270.14	Lpcat3	0.434758094191937	0.753516604442596	449	873	0.296	0.494	0.793286064371456	5.18523124990587e-12	up
Undiff.SPG	ENSMUSG00000026817.15	Ak1	0.232414608365105	0.426922767517773	449	873	0.12	0.29	0.876991631558554	5.29678188012247e-12	up
Undiff.SPG	ENSMUSG00000063856.9	Gpx1	1.15966315184157	0.47644741239782	449	873	0.443	0.312	-1.28314	5.30914367756057e-12	down
Undiff.SPG	ENSMUSG00000021572.10	Cep72	0.350728306983335	0.647895467821936	449	873	0.245	0.439	0.885218564739382	5.42497402279722e-12	up
Undiff.SPG	ENSMUSG00000025171.3	Ubtd1	0.204428586962521	0.462919792860984	449	873	0.169	0.349	1.17877136340838	5.74454946053877e-12	up
Undiff.SPG	ENSMUSG00000037706.18	Cd81	2.00149970973165	1.24620526624116	449	873	0.619	0.625	-0.683496	5.92415898911975e-12	down
Undiff.SPG	ENSMUSG00000025584.18	Pde8a	0.40395959490658	0.764550728551169	449	873	0.272	0.467	0.920232822474272	6.10910458131493e-12	up
Undiff.SPG	ENSMUSG00000037337.12	Map4k1	0.328323666581069	0.582012210996104	449	873	0.209	0.401	0.825739188288188	6.3006838421887e-12	up
Undiff.SPG	ENSMUSG00000091844.3	Gm8251	0.103891202777179	0.285057447417366	449	873	0.038	0.16	1.45529722433114	6.39802083670009e-12	up
Undiff.SPG	ENSMUSG00000056912.13	1700017N19Rik	0.0910608253028489	0.301916475132292	449	873	0.08	0.221	1.72814136047816	6.62755773372858e-12	up
Undiff.SPG	ENSMUSG00000048603.9	Gm9828	0.316660967305463	0.536764813902975	449	873	0.163	0.344	0.761164282751969	6.76826850333175e-12	up
Undiff.SPG	ENSMUSG00000022564.8	Grina	0.507602725780986	0.878640273488518	449	873	0.327	0.522	0.791452809811537	7.83643204893264e-12	up
Undiff.SPG	ENSMUSG00000037075.8	Rnf139	0.318893326253528	0.622207438185107	449	873	0.227	0.415	0.964101248980343	8.00158495283565e-12	up
Undiff.SPG	ENSMUSG00000041165.7	Spem1	0.167309328124919	0.37092445377012	449	873	0.089	0.244	1.14813435849321	8.27133963055088e-12	up
Undiff.SPG	ENSMUSG00000020102.16	Slc16a7	0.243211092482042	0.45627037752108	449	873	0.134	0.306	0.907403057158013	8.60787484021457e-12	up
Undiff.SPG	ENSMUSG00000005672.13	Kit	0.619349810739398	0.92919102822716	449	873	0.263	0.455	0.585143082920915	8.98732570845638e-12	up
Undiff.SPG	ENSMUSG00000029044.10	4930584F24Rik	0.161969298793708	0.303112479031144	449	873	0.085	0.229	0.9037183070894	9.41189681313861e-12	up
Undiff.SPG	ENSMUSG00000027959.15	Sass6	0.316541938861522	0.599268476729769	449	873	0.209	0.396	0.920590857106664	9.51500500550101e-12	up
Undiff.SPG	ENSMUSG00000052525.15	Spdya	0.304975429140924	0.561045793954015	449	873	0.156	0.334	0.879209663447492	9.70708237803175e-12	up
Undiff.SPG	ENSMUSG00000030059.16	Tmf1	0.709261523578047	1.08103731369305	449	873	0.388	0.589	0.607956784927953	1.01107215942075e-11	up
Undiff.SPG	ENSMUSG00000025808.18	Ccdc7a	0.10252065983284	0.317501026352137	449	873	0.076	0.222	1.62989436772055	1.17109584546186e-11	up
Undiff.SPG	ENSMUSG00000092522.2	Gm20389	0.0868468704181859	0.297791659061714	449	873	0.078	0.225	1.77658172388264	1.18490297105975e-11	up
Undiff.SPG	ENSMUSG00000028549.18	Itgb3bp	0.674094557166805	1.06549723666302	449	873	0.39	0.586	0.660425360813784	1.18580673698362e-11	up
Undiff.SPG	ENSMUSG00000034764.16	1700006J14Rik	0.118409061730682	0.285469546695731	449	873	0.076	0.222	1.2688447594931	1.19334926356075e-11	up
Undiff.SPG	ENSMUSG00000101505.2	1700109G14Rik	0.140986073794807	0.345924417933258	449	873	0.096	0.251	1.29429825759521	1.24183385225195e-11	up
Undiff.SPG	ENSMUSG00000076436.2	Oxct2a	0.0493627902313233	0.207830089271569	449	873	0.04	0.164	2.07168301308531	1.28452573942349e-11	up
Undiff.SPG	ENSMUSG00000051648.14	Kctd19	0.105286558870685	0.295401994153004	449	873	0.069	0.208	1.48747699062124	1.31755964373267e-11	up
Undiff.SPG	ENSMUSG00000022622.6	Acr	0.115574765016317	0.282864137237094	449	873	0.067	0.208	1.29054504985294	1.39319087328347e-11	up
Undiff.SPG	ENSMUSG00000043020.14	Dnai3	0.0181504157426452	0.159373134818895	449	873	0.02	0.121	3.12731217107734	1.49600775468222e-11	up
Undiff.SPG	ENSMUSG00000062651.5	H2al2a	0.175316228824492	0.464086879024319	449	873	0.125	0.282	1.40392351673487	1.57042532687011e-11	up
Undiff.SPG	ENSMUSG00000053398.12	Phgdh	1.5610135870561	0.880374471223658	449	873	0.51	0.456	-0.826222	1.62662793139345e-11	down
Undiff.SPG	ENSMUSG00000045503.17	Sys1	2.64006782001879	1.72659768572299	449	873	0.688	0.683	-0.612614	1.6550389452073e-11	down
Undiff.SPG	ENSMUSG00000090117.8	Gm16541	0.184075024164652	0.502527751249812	449	873	0.158	0.322	1.44841289606067	1.72194241654048e-11	up
Undiff.SPG	ENSMUSG00000036377.20	Cracd	0.33483045564825	0.632061847118494	449	873	0.207	0.393	0.916432398769056	1.80107361316685e-11	up
Undiff.SPG	ENSMUSG00000097121.3	D130020L05Rik	0.483366815525827	0.812959462105417	449	873	0.29	0.485	0.74994399732303	1.83889320178244e-11	up
Undiff.SPG	ENSMUSG00000002058.14	Unc119	1.71750600921851	0.921830273963227	449	873	0.615	0.515	-0.89767	1.94611118002001e-11	down
Undiff.SPG	ENSMUSG00000033949.13	Trim36	0.342899385528482	0.538994137323933	449	873	0.194	0.378	0.65233122841042	2.07895162633272e-11	up
Undiff.SPG	ENSMUSG00000008540.12	Mgst1	0.497864480691596	0.153897060761872	449	873	0.238	0.1	-1.69314	2.09139850233736e-11	down
Undiff.SPG	ENSMUSG00000017009.4	Sdc4	3.94598139383385	2.30192268819212	449	873	0.617	0.425	-0.777519	2.20069027300882e-11	down
Undiff.SPG	ENSMUSG00000071103.11	1700029J07Rik	0.241708689042267	0.529000326023877	449	873	0.2	0.376	1.12967522005426	2.3230743622255e-11	up
Undiff.SPG	ENSMUSG00000037307.12	Banf2	0.212325216417741	0.36757873182989	449	873	0.109	0.268	0.791490692369984	2.38311706123341e-11	up
Undiff.SPG	ENSMUSG00000049719.15	Prss46	0.0893755929855653	0.30709051128092	449	873	0.08	0.222	1.77956754873359	2.55692800312395e-11	up
Undiff.SPG	ENSMUSG00000048602.10	Morc2b	0.115721695753184	0.282378200332276	449	873	0.071	0.213	1.28623401014447	2.73011392838784e-11	up
Undiff.SPG	ENSMUSG00000100969.8	1700030N03Rik	0.139530327846265	0.353499381217738	449	873	0.094	0.245	1.34050341970056	2.84454003687603e-11	up
Undiff.SPG	ENSMUSG00000032489.18	Kif9	0.187975317661338	0.297946364259705	449	873	0.1	0.25	0.664226247499868	2.8768180947474e-11	up
Undiff.SPG	ENSMUSG00000112709.2	Gm19395	0.0859799609221868	0.186950923204155	449	873	0.033	0.147	1.11968175837267	2.92479894291567e-11	up
Undiff.SPG	ENSMUSG00000036480.10	Prss56	0.109155759144301	0.313224895513553	449	873	0.078	0.219	1.51995007511139	2.96040051036087e-11	up
Undiff.SPG	ENSMUSG00000052861.14	Dnah6	0.0182672988064859	0.151891610721296	449	873	0.016	0.112	3.04878031865963	3.12576064675006e-11	up
Undiff.SPG	ENSMUSG00000037885.19	Stk35	0.476625694515143	0.833302091844702	449	873	0.305	0.491	0.805853335478753	3.21503726906407e-11	up
Undiff.SPG	ENSMUSG00000027601.14	Mtfr1	0.570868419358432	0.87786903545438	449	873	0.343	0.542	0.620759107764592	3.31714727482001e-11	up
Undiff.SPG	ENSMUSG00000036087.19	Slain2	0.720278164416319	1.09896586671106	449	873	0.412	0.601	0.609451492102342	3.40664515540862e-11	up
Undiff.SPG	ENSMUSG00000034842.17	Art3	0.203993934557112	0.410661710042546	449	873	0.111	0.27	1.00906839655065	3.50362270083563e-11	up
Undiff.SPG	ENSMUSG00000067795.14	4930444P10Rik	0.15573333836573	0.378651492183181	449	873	0.1	0.254	1.28124766157439	3.58629861355423e-11	up
Undiff.SPG	ENSMUSG00000047361.17	Gm973	0.215612053490229	0.470044908418615	449	873	0.158	0.324	1.12399870067695	3.69767403319232e-11	up
Undiff.SPG	ENSMUSG00000071547.5	Nt5dc2	0.605970811453335	0.944931287360029	449	873	0.29	0.486	0.640875730142091	3.73592839437819e-11	up
Undiff.SPG	ENSMUSG00000056508.7	1700001K19Rik	0.216724523877449	0.395444400335274	449	873	0.111	0.269	0.867311706502011	3.80777654667406e-11	up
Undiff.SPG	ENSMUSG00000026611.18	Spata17	0.268837534408231	0.553729028538164	449	873	0.192	0.37	1.04216955372428	3.86042532496623e-11	up
Undiff.SPG	ENSMUSG00000040312.15	Cchcr1	0.237411743366842	0.433283364449488	449	873	0.138	0.306	0.867644929386541	3.90338253237552e-11	up
Undiff.SPG	ENSMUSG00000052566.9	Hook2	0.261534556170133	0.493115829528597	449	873	0.167	0.342	0.914666001395193	4.06514346357134e-11	up
Undiff.SPG	ENSMUSG00000030887.5	Pdzd9	0.258394369743634	0.51849190950765	449	873	0.16	0.333	1.00446684145368	4.18525718273111e-11	up
Undiff.SPG	ENSMUSG00000059430.15	Actg2	0.205091078867688	0.364040226759423	449	873	0.111	0.267	0.82752611687798	4.51113570186399e-11	up
Undiff.SPG	ENSMUSG00000016319.4	Slc25a5	1.06626113315527	0.416864916017039	449	873	0.403	0.299	-1.3547	4.51476105721643e-11	down
Undiff.SPG	ENSMUSG00000004951.11	Hspb1	1.00569973344389	0.282909297626554	449	873	0.318	0.189	-1.82942	4.80641366288056e-11	down
Undiff.SPG	ENSMUSG00000072145.4	BC061237	0.0491248126729004	0.195312576300021	449	873	0.045	0.167	1.9890656977866	4.81756964917919e-11	up
Undiff.SPG	ENSMUSG00000062124.8	Defb45	0.491567981406647	0.100304574152743	449	873	0.203	0.085	-2.29186	4.85049326409565e-11	down
Undiff.SPG	ENSMUSG00000072612.4	Gm10382	0.142474087757406	0.334886115921855	449	873	0.091	0.241	1.23238949998971	5.01527673607789e-11	up
Undiff.SPG	ENSMUSG00000025224.17	Gbf1	0.708825367673573	1.06546818659507	449	873	0.376	0.575	0.587917254903808	5.06639886461906e-11	up
Undiff.SPG	ENSMUSG00000038085.14	Cnbd2	0.312532367662968	0.493107798201917	449	873	0.158	0.326	0.657728458509437	5.90798189127779e-11	up
Undiff.SPG	ENSMUSG00000037625.8	Cldn11	0.351983719007642	0.0304097907399723	449	873	0.125	0.032	-3.52857	5.96084635537279e-11	down
Undiff.SPG	ENSMUSG00000037161.15	Mgarp	0.676816094815206	0.18071834412849	449	873	0.278	0.148	-1.90444	6.05473376947753e-11	down
Undiff.SPG	ENSMUSG00000040105.4	Plpp6	0.0710182224305635	0.188900717905692	449	873	0.038	0.155	1.41010054424275	6.23002598333016e-11	up
Undiff.SPG	ENSMUSG00000050641.8	BC048562	0.206697417455321	0.346544328891314	449	873	0.098	0.247	0.745237989216474	7.04517057854679e-11	up
Undiff.SPG	ENSMUSG00000029003.12	Mad2l2	0.330624966640889	0.551323642253854	449	873	0.212	0.394	0.737529164514422	7.08150204967189e-11	up
Undiff.SPG	ENSMUSG00000044405.5	Adig	0.123355291685981	0.264943515828321	449	873	0.06	0.189	1.10224056985172	7.34812441855655e-11	up
Undiff.SPG	ENSMUSG00000022863.16	Btg3	2.13944712897762	1.29517512239068	449	873	0.684	0.636	-0.724047	7.44764718394328e-11	down
Undiff.SPG	ENSMUSG00000066368.2	Actl11	0.0390369613794985	0.141059975851939	449	873	0.018	0.112	1.85072743483642	7.48394177154473e-11	up
Undiff.SPG	ENSMUSG00000115825.2	Gm49048	0.126307918590154	0.235584771590659	449	873	0.045	0.164	0.898771702769335	7.49049572151019e-11	up
Undiff.SPG	ENSMUSG00000071636.9	Rimbp3	0.12933847308301	0.340731020276805	449	873	0.087	0.226	1.39679015221477	7.94042012088408e-11	up
Undiff.SPG	ENSMUSG00000012126.17	Ubxn11	0.250767570251781	0.416959889268338	449	873	0.151	0.317	0.733328582662153	7.96474008551506e-11	up
Undiff.SPG	ENSMUSG00000019945.11	Cabcoco1	0.344864048027345	0.647513126175336	449	873	0.205	0.381	0.908686214462418	8.14804163266972e-11	up
Undiff.SPG	ENSMUSG00000040829.15	Zmynd15	0.130754556407903	0.317933901061639	449	873	0.096	0.245	1.28122	8.20123163240287e-11	up
Undiff.SPG	ENSMUSG00000084234.3	4933405O20Rik	0.0852806955373424	0.254581483314387	449	873	0.06	0.191	1.57671225151226	8.66100280019679e-11	up
Undiff.SPG	ENSMUSG00000043633.7	Fam221b	0.161681865364318	0.375548010728368	449	873	0.114	0.267	1.21533156176004	8.95759380755354e-11	up
Undiff.SPG	ENSMUSG00000039782.16	Cpeb2	0.361849727604605	0.548248525241379	449	873	0.187	0.363	0.599303817780686	9.2196087009158e-11	up
Undiff.SPG	ENSMUSG00000045238.10	A730035I17Rik	0.104226551817552	0.271046115465551	449	873	0.069	0.205	1.3779641216477	9.51148244504837e-11	up
Undiff.SPG	ENSMUSG00000029166.15	Mapre3	0.316886241782563	0.480587089243512	449	873	0.185	0.357	0.600677830562936	9.54118943047169e-11	up
Undiff.SPG	ENSMUSG00000054161.13	Fam83e	0.132233786136571	0.339014040234981	449	873	0.091	0.237	1.35758907397241	9.71051673315838e-11	up
Undiff.SPG	ENSMUSG00000048655.18	Ccdc169	0.244096425377761	0.421627908010468	449	873	0.131	0.292	0.78827041382184	9.93373356708050e-11	up
Undiff.SPG	ENSMUSG00000024663.21	Rab3il1	0.19546639988023	0.402422786182616	449	873	0.118	0.275	1.0414119310353	1.02115802282585e-10	up
Undiff.SPG	ENSMUSG00000029103.17	Lrpap1	0.856964055674879	1.36381831144836	449	873	0.41	0.595	0.670282301926953	1.03414345040509e-10	up
Undiff.SPG	ENSMUSG00000021879.14	Dnah12	0.037705882286708	0.200629249104552	449	873	0.042	0.155	2.40856822459386	1.06643494656724e-10	up
Undiff.SPG	ENSMUSG00000034552.9	Zswim2	0.116798473865795	0.232508990650861	449	873	0.051	0.17	0.992650764690938	1.07798776314382e-10	up
Undiff.SPG	ENSMUSG00000102416.5	4933424G06Rik	0.160005141628504	0.278501919489132	449	873	0.078	0.213	0.799185558323175	1.08245229958454e-10	up
Undiff.SPG	ENSMUSG00000090173.9	Fbxw10	0.0939242408144123	0.205504112181484	449	873	0.038	0.149	1.12876446183169	1.23411191326379e-10	up
Undiff.SPG	ENSMUSG00000026879.15	Gsn	0.820234533815866	0.19727747005259	449	873	0.223	0.092	-2.05526	1.31314401757428e-10	down
Undiff.SPG	ENSMUSG00000028520.13	4921539E11Rik	0.265968295854094	0.428870808048911	449	873	0.127	0.285	0.689082861973075	1.33486797275985e-10	up
Undiff.SPG	ENSMUSG00000039329.9	Tex19.1	1.78041978364132	1.10150447921703	449	873	0.584	0.569	-0.692692	1.33785646010046e-10	down
Undiff.SPG	ENSMUSG00000020131.15	Pcsk4	0.113762402998421	0.313556306806773	449	873	0.102	0.247	1.46189311937336	1.35134363496005e-10	up
Undiff.SPG	ENSMUSG00000025963.6	Mdh1b	0.0755088306566697	0.252812557897855	449	873	0.053	0.179	1.74201202558797	1.4695315679485e-10	up
Undiff.SPG	ENSMUSG00000023047.12	Amhr2	0.777640716219019	0.238981412602241	449	873	0.294	0.156	-1.70179	1.47171569169071e-10	down
Undiff.SPG	ENSMUSG00000005881.14	Ergic3	0.737813482595617	1.10671085039165	449	873	0.374	0.568	0.584885111202322	1.47261361223313e-10	up
Undiff.SPG	ENSMUSG00000049761.7	Pmis2	0.0669708567714182	0.247316583021965	449	873	0.06	0.186	1.8831842633077	1.49154184561676e-10	up
Undiff.SPG	ENSMUSG00000037904.15	Ankrd9	0.177142372315125	0.41861804310284	449	873	0.156	0.309	1.24025554507944	1.54432969004942e-10	up
Undiff.SPG	ENSMUSG00000003153.11	Slc2a3	0.224567280072184	0.508357473212929	449	873	0.176	0.328	1.1783370841477	1.59983139922457e-10	up
Undiff.SPG	ENSMUSG00000010841.14	Cfap97d1	0.19060147357232	0.392629274573554	449	873	0.12	0.275	1.0422191508955	1.69369956461544e-10	up
Undiff.SPG	ENSMUSG00000100211.2	1700064M15Rik	0.191782013307191	0.395939146164251	449	873	0.131	0.288	1.04542355726224	1.75220690580109e-10	up
Undiff.SPG	ENSMUSG00000069633.13	Pex11g	0.134743163378766	0.330724534939548	449	873	0.109	0.258	1.29478385505761	1.757711922033e-10	up
Undiff.SPG	ENSMUSG00000029607.15	Ankrd61	0.192017221731711	0.332022892171704	449	873	0.089	0.231	0.78973031606909	1.89922410642044e-10	up
Undiff.SPG	ENSMUSG00000012042.10	4930579F01Rik	0.0735349382777045	0.225191751372667	449	873	0.051	0.174	1.61333212977379	1.93075763249259e-10	up
Undiff.SPG	ENSMUSG00000073102.8	Drc1	0.0754517379516036	0.240896599273418	449	873	0.06	0.188	1.6734759407217	1.97800777636027e-10	up
Undiff.SPG	ENSMUSG00000020817.17	Rabep1	1.90093094565911	1.11619658815739	449	873	0.592	0.561	-0.768062	2.06619460193713e-10	down
Undiff.SPG	ENSMUSG00000074771.11	Ankef1	0.248228339653187	0.383889564597274	449	873	0.136	0.293	0.628818190688271	2.0840638446171e-10	up
Undiff.SPG	ENSMUSG00000018102.6	H2bc4	0.600093908044299	0.122852922517314	449	873	0.232	0.111	-2.28732	2.11441237094165e-10	down
Undiff.SPG	ENSMUSG00000031860.18	Pbx4	0.285410599402169	0.587137554494083	449	873	0.218	0.386	1.04039992735015	2.16713389517039e-10	up
Undiff.SPG	ENSMUSG00000020198.9	Ap3d1	0.435849907859588	0.737208476836169	449	873	0.278	0.465	0.758105969816804	2.20343109228105e-10	up
Undiff.SPG	ENSMUSG00000007591.16	Tssk4	0.123349294148886	0.257679623059268	449	873	0.06	0.188	1.06221963862993	2.27885991664472e-10	up
Undiff.SPG	ENSMUSG00000107598.2	Gm35216	0.101224145595847	0.227095021898806	449	873	0.049	0.168	1.1649532140238	2.41195781688424e-10	up
Undiff.SPG	ENSMUSG00000033933.14	Vhl	0.4381714287554	0.720328040949779	449	873	0.294	0.479	0.717029704262192	2.42577121263853e-10	up
Undiff.SPG	ENSMUSG00000032023.8	Jhy	0.0569983714916741	0.205090786485484	449	873	0.045	0.162	1.84544444820172	2.52232229831933e-10	up
Undiff.SPG	ENSMUSG00000022210.8	Dhrs4	0.0652306674252645	0.246990529471082	449	873	0.065	0.188	1.91920743220139	2.58715263461983e-10	up
Undiff.SPG	ENSMUSG00000047021.15	Cfap65	0.0574381251828922	0.221205413851549	449	873	0.047	0.165	1.94344862628243	2.82223482009127e-10	up
Undiff.SPG	ENSMUSG00000070883.4	Ccdc173	0.301175358129003	0.514130476634392	449	873	0.167	0.332	0.771332439122352	2.85815806077207e-10	up
Undiff.SPG	ENSMUSG00000032323.14	Cyp11a1	0.653773113712443	0.183428032943062	449	873	0.238	0.102	-1.83301	2.94561886472272e-10	down
Undiff.SPG	ENSMUSG00000001525.11	Tubb5	3.96884632118953	2.46684379993927	449	873	0.641	0.573	-0.686031	2.94742534994696e-10	down
Undiff.SPG	ENSMUSG00000063447.8	Ube2d2b	0.199596620355358	0.361164721219977	449	873	0.107	0.253	0.855246460397434	3.02653618941217e-10	up
Undiff.SPG	ENSMUSG00000033794.7	Lpcat2b	0.18226893508562	0.285306475455855	449	873	0.078	0.208	0.646158067572436	3.04090564102563e-10	up
Undiff.SPG	ENSMUSG00000069792.6	Wfdc17	0.611458639584708	0.0747407322025285	449	873	0.14	0.041	-3.0306	3.13938733935279e-10	down
Undiff.SPG	ENSMUSG00000094445.8	1700015G11Rik	0.0607862870550511	0.192557763212576	449	873	0.036	0.145	1.66185107823044	3.26156610671619e-10	up
Undiff.SPG	ENSMUSG00000034623.15	Prss55	0.0500600623960123	0.185108887185227	449	873	0.031	0.136	1.88454227961115	3.43669871878762e-10	up
Undiff.SPG	ENSMUSG00000050141.14	Fam205c	0.183889363810171	0.340304262488425	449	873	0.109	0.257	0.887626733998989	3.99062976050801e-10	up
Undiff.SPG	ENSMUSG00000054117.9	Zdhhc25	0.135202647739837	0.269802660134242	449	873	0.071	0.202	0.99624912422145	4.02983930347683e-10	up
Undiff.SPG	ENSMUSG00000022155.10	Mroh2b	0.150915948842518	0.311351219483789	449	873	0.089	0.229	1.04430530021193	4.21183607573076e-10	up
Undiff.SPG	ENSMUSG00000047844.4	Bex4	1.50156610832645	0.896685043927866	449	873	0.586	0.542	-0.74373	4.56124182169335e-10	down
Undiff.SPG	ENSMUSG00000029348.12	Asphd2	0.700230295248209	0.308156711814412	449	873	0.361	0.236	-1.1839	4.85059970554338e-10	down
Undiff.SPG	ENSMUSG00000027480.13	Sun5	0.107983949298921	0.22936421841637	449	873	0.056	0.176	1.08611690838496	5.17618295164142e-10	up
Undiff.SPG	ENSMUSG00000028523.15	Dynlt5	0.195861324071529	0.363264781113005	449	873	0.118	0.268	0.890849649333156	5.50980731223409e-10	up
Undiff.SPG	ENSMUSG00000032566.5	Nudt16l2	0.0877149500818045	0.239515181299244	449	873	0.058	0.181	1.44818083803225	5.58197545764813e-10	up
Undiff.SPG	ENSMUSG00000018479.13	1700125H20Rik	0.157302442392569	0.310082686404337	449	873	0.089	0.228	0.978660233989476	5.74468817530942e-10	up
Undiff.SPG	ENSMUSG00000049091.8	Sephs2	0.329750719038467	0.547127412319796	449	873	0.216	0.391	0.730327251272242	5.88967818035057e-10	up
Undiff.SPG	ENSMUSG00000030858.11	Fam24b	0.158720959687495	0.309714914556058	449	873	0.098	0.241	0.964005279160348	5.93774829856346e-10	up
Undiff.SPG	ENSMUSG00000040866.14	Rsph6a	0.0691710230434767	0.244261658678278	449	873	0.073	0.197	1.81869405244646	6.06826955661717e-10	up
Undiff.SPG	ENSMUSG00000085940.2	4930405D11Rik	0.0426572594004901	0.210429827775192	449	873	0.042	0.15	2.29978335905007	6.28144744692896e-10	up
Undiff.SPG	ENSMUSG00000036924.4	Cst13	0.188215074909462	0.378804739105473	449	873	0.116	0.265	1.00868668977706	6.52868298074426e-10	up
Undiff.SPG	ENSMUSG00000021749.7	Oit1	0.110958484474714	0.284275113937925	449	873	0.076	0.207	1.35647560434538	6.66483337142417e-10	up
Undiff.SPG	ENSMUSG00000046750.19	Selenov	0.155530737796697	0.318598948606615	449	873	0.082	0.218	1.03406723218092	6.8784240613612e-10	up
Undiff.SPG	ENSMUSG00000038408.15	1700018A04Rik	0.121996932231258	0.238707199874993	449	873	0.058	0.179	0.967819381451434	6.91213416682039e-10	up
Undiff.SPG	ENSMUSG00000024570.8	Rbfa	2.15716657588088	1.41645779366508	449	873	0.624	0.599	-0.606815	6.99215271443164e-10	down
Undiff.SPG	ENSMUSG00000040985.14	Sun3	0.18785267171013	0.343018160934759	449	873	0.102	0.245	0.868336065311727	7.13534838158506e-10	up
Undiff.SPG	ENSMUSG00000022429.12	Dmc1	0.610435506851817	0.91896141183051	449	873	0.325	0.511	0.590086065526226	7.20779784895926e-10	up
Undiff.SPG	ENSMUSG00000030617.14	Ccdc83	0.188742458573788	0.332878282819941	449	873	0.107	0.252	0.818244915454614	7.27320268939784e-10	up
Undiff.SPG	ENSMUSG00000040936.16	Ulk4	0.196944598063097	0.438801406660583	449	873	0.169	0.315	1.1553746951503	7.65741667438858e-10	up
Undiff.SPG	ENSMUSG00000027562.13	Car2	0.136395530647526	0.276197954723286	449	873	0.062	0.187	1.0173711698221	7.78946851738045e-10	up
Undiff.SPG	ENSMUSG00000064137.7	Rhox8	0.453269868450402	0.0833141374033292	449	873	0.171	0.064	-2.44232	7.94361109683866e-10	down
Undiff.SPG	ENSMUSG00000097786.4	4933429H19Rik	0.168653462045632	0.336146499408731	449	873	0.098	0.239	0.99460214821392	7.97004017930065e-10	up
Undiff.SPG	ENSMUSG00000028701.5	Lurap1	0.115727868230997	0.266946547680728	449	873	0.082	0.216	1.20510882541498	8.25364743213789e-10	up
Undiff.SPG	ENSMUSG00000078593.3	1700042G07Rik	0.0771846683736897	0.248987417518379	449	873	0.067	0.191	1.68839799887252	8.32370751429178e-10	up
Undiff.SPG	ENSMUSG00000005131.5	4930550C14Rik	0.133110022504165	0.278249033740218	449	873	0.076	0.206	1.06319244253888	8.41222905206487e-10	up
Undiff.SPG	ENSMUSG00000048573.10	Cypt3	0.0872610593829879	0.191162744699602	449	873	0.033	0.136	1.13049362798488	8.4665535749863e-10	up
Undiff.SPG	ENSMUSG00000027530.16	Fabp12	0.153403137948141	0.273268211992977	449	873	0.073	0.199	0.832577344335932	8.55485599094353e-10	up
Undiff.SPG	ENSMUSG00000027793.7	Ccna1	0.133101262038478	0.323093157693888	449	873	0.091	0.223	1.27878890365024	9.1019735429467e-10	up
Undiff.SPG	ENSMUSG00000001120.16	Pcbp3	0.479762351462512	0.733272132889399	449	873	0.296	0.477	0.611924818668141	9.25487121349797e-10	up
Undiff.SPG	ENSMUSG00000031552.14	Adam18	0.0768872867235158	0.183381566507311	449	873	0.033	0.133	1.25294299835562	9.4073324184972e-10	up
Undiff.SPG	ENSMUSG00000064177.9	Ghrl	0.135264424137254	0.285216116539909	449	873	0.08	0.213	1.07571261599679	9.44479204976457e-10	up
Undiff.SPG	ENSMUSG00000029248.15	Thegl	0.1105638422868	0.236702562276339	449	873	0.058	0.174	1.09750077082131	1.06252602016143e-09	up
Undiff.SPG	ENSMUSG00000022422.14	Dscc1	0.201705658921253	0.437079211604143	449	873	0.169	0.326	1.11525817050353	1.07693423818326e-09	up
Undiff.SPG	ENSMUSG00000020317.15	Theg	0.0977814340753529	0.23633438006264	449	873	0.053	0.171	1.27233269008299	1.08275912109451e-09	up
Undiff.SPG	ENSMUSG00000003354.7	Ccdc65	0.195136843347907	0.365831667813401	449	873	0.116	0.262	0.906348941175704	1.09671402409e-09	up
Undiff.SPG	ENSMUSG00000025068.9	Gsto1	0.862432513912917	0.448712091862973	449	873	0.414	0.329	-0.942467	1.10160261073371e-09	down
Undiff.SPG	ENSMUSG00000116376.2	Tmem249	0.0877811415091949	0.258176874962569	449	873	0.065	0.187	1.5552929618164	1.12032598177508e-09	up
Undiff.SPG	ENSMUSG00000038292.15	Kash5	0.114180244886927	0.329419886393482	449	873	0.1	0.233	1.52778950104162	1.13940217994527e-09	up
Undiff.SPG	ENSMUSG00000015937.16	Macroh2a1	2.68342198110842	1.78799104233423	449	873	0.615	0.596	-0.585708	1.14545085423142e-09	down
Undiff.SPG	ENSMUSG00000032244.10	Fem1b	0.363553157242787	0.575634826465178	449	873	0.223	0.395	0.662841382325869	1.15097928115864e-09	up
Undiff.SPG	ENSMUSG00000118134.2	4930549G23Rik	0.211339589741431	0.34463071150743	449	873	0.134	0.283	0.705224301005449	1.16902109511835e-09	up
Undiff.SPG	ENSMUSG00000048400.14	Prss54	0.141502685364005	0.291097693866789	449	873	0.085	0.219	1.04015030513488	1.17851053340301e-09	up
Undiff.SPG	ENSMUSG00000043541.17	Casc1	0.0416494058934783	0.15622932018335	449	873	0.024	0.12	1.90476081402199	1.19177438599012e-09	up
Undiff.SPG	ENSMUSG00000070529.8	Wfdc10	0.734213995230692	0.232840570881369	449	873	0.292	0.162	-1.65644	1.22131869689698e-09	down
Undiff.SPG	ENSMUSG00000028575.12	Eqtn	0.157014017780769	0.315799139745778	449	873	0.094	0.231	1.0076521041021	1.22768595374429e-09	up
Undiff.SPG	ENSMUSG00000041809.6	Efhc1	0.206068065906686	0.33989828528545	449	873	0.118	0.263	0.721706584505841	1.25393487724092e-09	up
Undiff.SPG	ENSMUSG00000096953.3	Gm26571	0.0991177071400865	0.27726159223189	449	873	0.078	0.205	1.4830985007266	1.25897445007171e-09	up
Undiff.SPG	ENSMUSG00000048003.13	Catsper4	0.187457581177962	0.32437082759973	449	873	0.091	0.227	0.790755196090891	1.26207078893652e-09	up
Undiff.SPG	ENSMUSG00000097677.2	Gm26611	0.137261590737363	0.356887586547447	449	873	0.12	0.262	1.37789525669751	1.26830374642827e-09	up
Undiff.SPG	ENSMUSG00000071073.6	Lrrc73	0.259009978999368	0.523331156123781	449	873	0.203	0.36	1.01443522176155	1.36615852554334e-09	up
Undiff.SPG	ENSMUSG00000003062.14	Stard3nl	1.22907421543146	0.786362800885047	449	873	0.541	0.507	-0.644239	1.37025528925848e-09	down
Undiff.SPG	ENSMUSG00000026827.13	Gpd2	0.215193543234305	0.423068149048286	449	873	0.14	0.29	0.974925990024731	1.3731780112633e-09	up
Undiff.SPG	ENSMUSG00000051728.8	Fam243	0.163843718258134	0.348922845124246	449	873	0.102	0.243	1.09012084661046	1.37884872415918e-09	up
Undiff.SPG	ENSMUSG00000099869.7	1700030F04Rik	0.129333603711955	0.243955994051022	449	873	0.062	0.179	0.914999964741416	1.39944674634503e-09	up
Undiff.SPG	ENSMUSG00000061707.6	Gm4871	0.112776873183845	0.226984703748483	449	873	0.06	0.18	1.00848060115743	1.40037063422963e-09	up
Undiff.SPG	ENSMUSG00000075070.7	4932412D23Rik	0.18324752727236	0.379391007522741	449	873	0.107	0.247	1.04948489053641	1.43028542059814e-09	up
Undiff.SPG	ENSMUSG00000029620.5	1700018F24Rik	0.172954919683751	0.29517190630459	449	873	0.091	0.223	0.770814141862774	1.49146574714823e-09	up
Undiff.SPG	ENSMUSG00000003555.9	Cyp17a1	0.751373957496864	0.233120969384933	449	873	0.236	0.112	-1.68803	1.56631484641458e-09	down
Undiff.SPG	ENSMUSG00000004843.8	Chmp2b	0.421127279598297	0.649523310416246	449	873	0.254	0.43	0.625004530170411	1.6080814814215e-09	up
Undiff.SPG	ENSMUSG00000021090.17	Lrrc9	0.217962830961577	0.419016071503522	449	873	0.147	0.301	0.942605962334023	1.61544165386639e-09	up
Undiff.SPG	ENSMUSG00000045333.16	Zfp423	0.10405517728051	0.267708152693754	449	873	0.073	0.2	1.36246532652809	1.68475951773448e-09	up
Undiff.SPG	ENSMUSG00000011154.18	Cfap161	0.0374714027917263	0.196853289113771	449	873	0.045	0.145	2.39014662256334	1.69943518615805e-09	up
Undiff.SPG	ENSMUSG00000036902.12	Neto2	0.681456816824546	1.02646186456126	449	873	0.388	0.568	0.59091473743723	1.75475537813481e-09	up
Undiff.SPG	ENSMUSG00000033987.17	Dnah17	0.0952876058631706	0.301626321232871	449	873	0.08	0.203	1.66136682840926	1.75858148132065e-09	up
Undiff.SPG	ENSMUSG00000070999.3	Ccin	0.118672659291782	0.248165547616705	449	873	0.067	0.19	1.0636812941184	1.84195615843495e-09	up
Undiff.SPG	ENSMUSG00000053868.5	Gm5142	0.08912985124813	0.232136909445959	449	873	0.053	0.17	1.37999893820309	1.84492657943947e-09	up
Undiff.SPG	ENSMUSG00000031637.14	Lrp2bp	0.0984389023370971	0.236181686736089	449	873	0.058	0.176	1.26174250991353	1.85641018190231e-09	up
Undiff.SPG	ENSMUSG00000039910.11	Cited2	0.649910389504694	0.253481737484695	449	873	0.33	0.196	-1.35801	1.903351943406e-09	down
Undiff.SPG	ENSMUSG00000084901.7	Gm13266	0.0750490854755388	0.199614836433388	449	873	0.04	0.144	1.41011405929085	1.96004285206617e-09	up
Undiff.SPG	ENSMUSG00000095180.11	Rhox5	0.430137643894337	0.158643745958639	449	873	0.22	0.092	-1.43843	2.06568925777264e-09	down
Undiff.SPG	ENSMUSG00000053153.15	Spag16	0.403774091251791	0.639501573201998	449	873	0.2	0.367	0.663267888043062	2.07464573391457e-09	up
Undiff.SPG	ENSMUSG00000063652.11	Slc22a21	0.216217583768513	0.431594688330695	449	873	0.158	0.314	0.996860399503035	2.13383665507586e-09	up
Undiff.SPG	ENSMUSG00000018428.16	Akap1	0.456585864571795	0.73232858729503	449	873	0.287	0.462	0.681485965983226	2.24673469425681e-09	up
Undiff.SPG	ENSMUSG00000015962.6	1700016C15Rik	0.0863418726103345	0.219816070447162	449	873	0.049	0.162	1.34715080242621	2.30210176274376e-09	up
Undiff.SPG	ENSMUSG00000029564.13	4930519G04Rik	0.129162530753647	0.281875583837976	449	873	0.098	0.231	1.12526610293278	2.36771266109032e-09	up
Undiff.SPG	ENSMUSG00000030826.20	Bcat2	0.31769886136712	0.085673592364944	449	873	0.185	0.071	-1.88951	2.57419141803088e-09	down
Undiff.SPG	ENSMUSG00000102774.2	Gm9748	0.106883016392784	0.235878211628667	449	873	0.065	0.186	1.14127187238142	2.57494707109503e-09	up
Undiff.SPG	ENSMUSG00000063089.5	Klk1b8	0.0596109143229528	0.155252787981462	449	873	0.027	0.12	1.37948156723289	2.59615192482048e-09	up
Undiff.SPG	ENSMUSG00000026601.15	Axdnd1	0.114687255566708	0.205322937991725	449	873	0.058	0.168	0.8396348118074	2.64575856123922e-09	up
Undiff.SPG	ENSMUSG00000031479.10	Vps36	0.645230698213385	1.01781744956019	449	873	0.359	0.529	0.657510006512462	2.67238158034885e-09	up
Undiff.SPG	ENSMUSG00000063163.14	Speer2	0.0731584565347699	0.208697414060372	449	873	0.049	0.16	1.51103663367727	2.72871642375703e-09	up
Undiff.SPG	ENSMUSG00000117666.2	Gm550	0.104510838802416	0.202052776831941	449	873	0.056	0.164	0.95041368306824	2.73189040177528e-09	up
Undiff.SPG	ENSMUSG00000062438.5	Adam1b	0.0409152398654262	0.16321175820801	449	873	0.029	0.126	1.99339669580289	2.76183561420944e-09	up
Undiff.SPG	ENSMUSG00000037020.17	Wdr62	0.276401148997691	0.540968039136396	449	873	0.212	0.37	0.968524548332182	2.84756967045137e-09	up
Undiff.SPG	ENSMUSG00000019809.17	Pex3	0.381177125957993	0.599836434466475	449	873	0.241	0.411	0.653969668083258	2.95440802375856e-09	up
Undiff.SPG	ENSMUSG00000070345.4	Hsf5	0.202735616638685	0.419925159824063	449	873	0.145	0.291	1.05016474638218	2.96438299956119e-09	up
Undiff.SPG	ENSMUSG00000015932.9	Dstn	2.50215993588944	1.55239378217073	449	873	0.644	0.549	-0.688644	3.06463178769952e-09	down
Undiff.SPG	ENSMUSG00000041298.16	Katnal1	0.19561244269048	0.345888807323331	449	873	0.134	0.282	0.821989887465405	3.06958497196259e-09	up
Undiff.SPG	ENSMUSG00000054885.12	4930578G10Rik	0.0501581530254501	0.199342449006635	449	873	0.051	0.157	1.98854294466161	3.29226081455866e-09	up
Undiff.SPG	ENSMUSG00000036687.14	Tmem184a	0.551474055578248	0.108844136199458	449	873	0.18	0.078	-2.33997	3.42079841599345e-09	down
Undiff.SPG	ENSMUSG00000021987.10	Mtmr6	0.263567244266268	0.521374499766307	449	873	0.218	0.378	0.983878351917345	3.47048251498074e-09	up
Undiff.SPG	ENSMUSG00000030877.12	Mfsd13b	0.163405483272552	0.346576110543541	449	873	0.109	0.247	1.08424940548919	3.53836496903132e-09	up
Undiff.SPG	ENSMUSG00000026728.10	Vim	0.895414830396811	0.266041415959817	449	873	0.283	0.171	-1.75052	3.54812251039111e-09	down
Undiff.SPG	ENSMUSG00000034723.12	Tmx4	0.677684834504036	1.02485489503474	449	873	0.379	0.554	0.596661160897598	3.55875517696906e-09	up
Undiff.SPG	ENSMUSG00000096141.3	Dnah7a	0.0518106442235893	0.212400052903077	449	873	0.036	0.136	2.03336090327121	3.5594099535556e-09	up
Undiff.SPG	ENSMUSG00000091147.2	4921509A06Rik	0.0511658767668599	0.187195464599078	449	873	0.045	0.15	1.86924519098545	3.57251079680786e-09	up
Undiff.SPG	ENSMUSG00000038498.5	Catsper1	0.0637576297546127	0.204215013222265	449	873	0.04	0.144	1.67786430873342	3.58562975012321e-09	up
Undiff.SPG	ENSMUSG00000022542.8	Septin12	0.181797910418353	0.347832710764378	449	873	0.102	0.239	0.935679349879508	3.62229960341024e-09	up
Undiff.SPG	ENSMUSG00000033963.17	Fancd2os	0.0707895783088688	0.204421672093125	449	873	0.038	0.141	1.52860827291523	3.75546110682455e-09	up
Undiff.SPG	ENSMUSG00000106583.2	4930447N08Rik	0.0420445143058697	0.18573974160305	449	873	0.045	0.147	2.14064229160105	3.98858700570579e-09	up
Undiff.SPG	ENSMUSG00000097207.8	6030443J06Rik	0.155391269003914	0.357739623970926	449	873	0.127	0.27	1.20247957362012	4.06590661459928e-09	up
Undiff.SPG	ENSMUSG00000051401.8	Kctd16	0.0679060909914141	0.203894311462394	449	873	0.04	0.144	1.58479304930875	4.22800818240547e-09	up
Undiff.SPG	ENSMUSG00000110333.2	Gm45861	0.0340391538572747	0.165614588394948	449	873	0.029	0.124	2.27920140672897	4.24899173418618e-09	up
Undiff.SPG	ENSMUSG00000070871.11	Ccnyl1	0.356664516587885	0.600176	449	873	0.249	0.418	0.750653803776407	4.29191623032784e-09	up
Undiff.SPG	ENSMUSG00000086800.2	4930556L07Rik	0.103395202116421	0.179930371535425	449	873	0.047	0.142	0.798676424960816	4.41052914831691e-09	up
Undiff.SPG	ENSMUSG00000116615.2	4930548J01Rik	0.204754806797981	0.336008614244568	449	873	0.105	0.239	0.714325773243719	4.52161322074749e-09	up
Undiff.SPG	ENSMUSG00000115858.2	4930588J15Rik	0.0901387896172306	0.187465250871034	449	873	0.047	0.152	1.05557295089216	4.69724539287007e-09	up
Undiff.SPG	ENSMUSG00000032417.11	Rwdd2a	0.262801790173669	0.464939765645622	449	873	0.174	0.328	0.822830120930346	4.70397568692558e-09	up
Undiff.SPG	ENSMUSG00000060803.7	Gstp1	0.489002742011463	0.163401114645019	449	873	0.249	0.139	-1.58084	4.7889589129979e-09	down
Undiff.SPG	ENSMUSG00000029678.9	Hyal5	0.0458307727542339	0.189881117245216	449	873	0.042	0.144	2.04832307093985	4.83701392325853e-09	up
Undiff.SPG	ENSMUSG00000006728.13	Cdk4	1.86475150041089	1.19210611024698	449	873	0.595	0.559	-0.645427	5.11131534562727e-09	down
Undiff.SPG	ENSMUSG00000086657.3	Stamos	0.13737417257447	0.262544856414998	449	873	0.076	0.199	0.933952727940134	5.47938138624931e-09	up
Undiff.SPG	ENSMUSG00000038199.13	Iqca1l	0.0574329680166906	0.22555067217261	449	873	0.051	0.156	1.97163027292961	5.64382670761868e-09	up
Undiff.SPG	ENSMUSG00000039543.17	Cfap70	0.157356082337897	0.248662112893592	449	873	0.08	0.202	0.659817287939351	5.91856934300592e-09	up
Undiff.SPG	ENSMUSG00000074247.11	Dda1	0.473305125574173	0.726802569972616	449	873	0.314	0.488	0.618686679917045	5.9956692291573e-09	up
Undiff.SPG	ENSMUSG00000020270.10	Smim23	0.177425781257248	0.340422460357084	449	873	0.109	0.246	0.939721403569087	6.00800656294004e-09	up
Undiff.SPG	ENSMUSG00000035427.19	Mageb4	1.29869685069213	0.823494901647165	449	873	0.548	0.485	-0.657169	6.07254115805765e-09	down
Undiff.SPG	ENSMUSG00000031756.6	Cenpn	0.353710335136122	0.590999468293662	449	873	0.241	0.402	0.740424731717957	6.12796764910822e-09	up
Undiff.SPG	ENSMUSG00000084897.2	Gm14226	0.407408295730243	0.110480749562344	449	873	0.187	0.074	-1.88173	6.22862990699624e-09	down
Undiff.SPG	ENSMUSG00000015222.19	Map2	0.0675652813338085	0.196619927278548	449	873	0.06	0.175	1.53965541648915	6.37465151364363e-09	up
Undiff.SPG	ENSMUSG00000005873.7	Reep5	1.75691632347819	1.08952838587348	449	873	0.557	0.526	-0.689291	6.40758456680981e-09	down
Undiff.SPG	ENSMUSG00000031651.6	Triml1	0.173736668967171	0.302277836375909	449	873	0.089	0.216	0.798619961905445	6.83656356968897e-09	up
Undiff.SPG	ENSMUSG00000059114.9	Lrrc74a	0.0454182095989516	0.150177365964326	449	873	0.029	0.123	1.72311201671151	7.20737103634668e-09	up
Undiff.SPG	ENSMUSG00000042200.4	Cdrt4	0.261601123927306	0.440809329539039	449	873	0.14	0.286	0.752561884029902	7.25479035771928e-09	up
Undiff.SPG	ENSMUSG00000085725.3	Gm15873	0.0849601447253366	0.158345199999227	449	873	0.033	0.128	0.897428740067412	7.3747485641104e-09	up
Undiff.SPG	ENSMUSG00000036955.17	Kifbp	0.439603646998921	0.688366833317016	449	873	0.29	0.46	0.646855656003163	7.42000862831602e-09	up
Undiff.SPG	ENSMUSG00000071341.5	Egr4	1.0507272518268	0.494789312282953	449	873	0.383	0.276	-1.08635	7.56697752822842e-09	down
Undiff.SPG	ENSMUSG00000036768.7	Kif15	0.506524856287546	0.776129781401545	449	873	0.274	0.444	0.615565924654041	7.72393495874396e-09	up
Undiff.SPG	ENSMUSG00000057561.11	Eif1a	1.29877080076235	0.780705820525263	449	873	0.53	0.486	-0.734222	7.79123820288698e-09	down
Undiff.SPG	ENSMUSG00000028555.16	Ttc39a	0.137230653852105	0.243520264287531	449	873	0.076	0.198	0.826980453037175	7.91591939458887e-09	up
Undiff.SPG	ENSMUSG00000041774.17	Ydjc	0.188175087041921	0.334283490252899	449	873	0.12	0.258	0.828661505878815	8.02539303590217e-09	up
Undiff.SPG	ENSMUSG00000086379.8	1700026D11Rik	0.0921237626747053	0.222495274745763	449	873	0.058	0.171	1.27121253429981	8.51231710476167e-09	up
Undiff.SPG	ENSMUSG00000106020.2	4930573C15Rik	0.0444952097947851	0.136110892716926	449	873	0.031	0.126	1.61088142341897	8.95630503399125e-09	up
Undiff.SPG	ENSMUSG00000044276.3	4933427E11Rik	0.0836060446277726	0.213970359893588	449	873	0.058	0.171	1.35468134215315	9.05511929243655e-09	up
Undiff.SPG	ENSMUSG00000062077.15	Trim54	0.113634174358482	0.29116045050396	449	873	0.089	0.215	1.35664400077624	9.16412936651786e-09	up
Undiff.SPG	ENSMUSG00000024059.11	Clip4	0.334717630028035	0.558292576227904	449	873	0.214	0.371	0.737904265310122	1.04200174560336e-08	up
Undiff.SPG	ENSMUSG00000098875.2	Gm27211	0.123213879141872	0.221310875841441	449	873	0.053	0.159	0.844390903813636	1.04347948913196e-08	up
Undiff.SPG	ENSMUSG00000024006.18	Stk38	0.505438784660661	0.757033569782294	449	873	0.325	0.498	0.582726056677111	1.06608073460089e-08	up
Undiff.SPG	ENSMUSG00000040097.17	Flywch1	0.431218387506567	0.65584542778428	449	873	0.265	0.433	0.604822572160297	1.08750219667274e-08	up
Undiff.SPG	ENSMUSG00000038042.12	Ptpdc1	0.409518606370106	0.615420224514998	449	873	0.243	0.408	0.587525011686139	1.10848274200873e-08	up
Undiff.SPG	ENSMUSG00000043429.8	Ccdc185	0.135571651413833	0.215228606464873	449	873	0.062	0.176	0.666420693497278	1.11148772224352e-08	up
Undiff.SPG	ENSMUSG00000086315.2	Arl4aos	0.122066967869841	0.226432450742152	449	873	0.06	0.172	0.890863476326854	1.1440997064687e-08	up
Undiff.SPG	ENSMUSG00000022960.14	Donson	0.401159261145948	0.63120968354873	449	873	0.247	0.411	0.653813190201024	1.16547575002331e-08	up
Undiff.SPG	ENSMUSG00000079235.11	Ccdc13	0.146722820943093	0.348285838215102	449	873	0.107	0.234	1.24660975361377	1.20476210133079e-08	up
Undiff.SPG	ENSMUSG00000047945.7	Marcksl1	2.03520482807082	1.28793535863617	449	873	0.61	0.601	-0.660073	1.2527131030858e-08	down
Undiff.SPG	ENSMUSG00000090206.9	Tepp	0.14861942931057	0.270226496456303	449	873	0.078	0.198	0.862109787471917	1.25673204658645e-08	up
Undiff.SPG	ENSMUSG00000030968.4	Pdilt	0.0850440606587012	0.201120536407534	449	873	0.049	0.153	1.24079975161793	1.25776994576662e-08	up
Undiff.SPG	ENSMUSG00000055675.7	Kbtbd11	0.110980600153179	0.279931409637013	449	873	0.085	0.206	1.33398177871908	1.27274991344881e-08	up
Undiff.SPG	ENSMUSG00000067199.5	Frat1	0.147266568368362	0.270047183612812	449	873	0.08	0.203	0.874336370152428	1.2826767558293e-08	up
Undiff.SPG	ENSMUSG00000047619.6	Ddi1	0.0797039893332423	0.174683009324439	449	873	0.047	0.145	1.13103217465569	1.33077128752806e-08	up
Undiff.SPG	ENSMUSG00000038997.5	Asb17	0.0906724197767529	0.183203128974125	449	873	0.045	0.142	1.01390549097057	1.33280187778692e-08	up
Undiff.SPG	ENSMUSG00000070280.14	Slc22a14	0.137285437868661	0.324125827574802	449	873	0.1	0.228	1.23876992518762	1.36042737262381e-08	up
Undiff.SPG	ENSMUSG00000034175.14	Rhbdd3	0.268838067736897	0.43329879452166	449	873	0.185	0.339	0.688421159896482	1.37763929283463e-08	up
Undiff.SPG	ENSMUSG00000085354.2	Gm2044	0.227170221913848	0.0387942901912732	449	873	0.118	0.037	-2.54678	1.39067297354638e-08	down
Undiff.SPG	ENSMUSG00000044408.8	Sptssa	0.561514242348762	0.225283752159694	449	873	0.29	0.197	-1.3172	1.43554770241931e-08	down
Undiff.SPG	ENSMUSG00000106586.2	1700013M08Rik	0.0570934691274869	0.131957410977314	449	873	0.024	0.108	1.20724294546949	1.45852390646552e-08	up
Undiff.SPG	ENSMUSG00000025231.18	Sufu	0.26883760665103	0.451605808631284	449	873	0.169	0.32	0.748111958682562	1.47965639411082e-08	up
Undiff.SPG	ENSMUSG00000070953.14	Rabepk	0.51816246645098	0.778633734800579	449	873	0.314	0.483	0.587447210473337	1.49502096702662e-08	up
Undiff.SPG	ENSMUSG00000033409.15	Syce1l	0.19514294888517	0.40260385435737	449	873	0.14	0.283	1.04444883366688	1.5019364716408e-08	up
Undiff.SPG	ENSMUSG00000031512.16	Tex29	0.0683792457297058	0.231034989965996	449	873	0.062	0.171	1.75499695994665	1.52212240737056e-08	up
Undiff.SPG	ENSMUSG00000053194.3	Cib4	0.0618951324977825	0.205726660881051	449	873	0.056	0.159	1.73120301478266	1.58215288328742e-08	up
Undiff.SPG	ENSMUSG00000113802.2	4933416O17Rik	0.116942498483475	0.224424604891122	449	873	0.056	0.162	0.9398410818454	1.59166773848113e-08	up
Undiff.SPG	ENSMUSG00000000594.8	Gm2a	1.01338480800281	0.398472064980388	449	873	0.388	0.27	-1.34641	1.59866902919753e-08	down
Undiff.SPG	ENSMUSG00000050994.21	Adgb	0.0736282902149748	0.19669599719241	449	873	0.045	0.147	1.41641067086298	1.64044974071822e-08	up
Undiff.SPG	ENSMUSG00000041161.9	Otud3	0.417290979009761	0.675601386456363	449	873	0.285	0.449	0.69498639520935	1.6585273159423e-08	up
Undiff.SPG	ENSMUSG00000020622.18	Nt5c1b	0.13839919747296	0.226543966208917	449	873	0.06	0.167	0.71055013715711	1.67338485768606e-08	up
Undiff.SPG	ENSMUSG00000027742.14	Cog6	0.339648396732687	0.577262827813026	449	873	0.252	0.401	0.76501148298511	1.68602858657068e-08	up
Undiff.SPG	ENSMUSG00000007033.5	Hspa1l	0.144411717894808	0.28213442580573	449	873	0.085	0.207	0.965707492718056	1.69114125308296e-08	up
Undiff.SPG	ENSMUSG00000039342.6	Ankar	0.0828229152188999	0.239847442127105	449	873	0.06	0.171	1.53287569230161	1.76130972002325e-08	up
Undiff.SPG	ENSMUSG00000026547.16	Tagln2	0.99748566376448	0.434109343212065	449	873	0.363	0.273	-1.20005	1.80817342708955e-08	down
Undiff.SPG	ENSMUSG00000037661.15	Gpr160	0.111613611732594	0.262519217544988	449	873	0.076	0.195	1.23316750986325	1.86306924306572e-08	up
Undiff.SPG	ENSMUSG00000022602.15	Arc	0.0945714885680746	0.271180734815316	449	873	0.107	0.2	1.51878468565086	1.87368332108684e-08	up
Undiff.SPG	ENSMUSG00000101912.2	1700052I22Rik	0.0472470896064061	0.177701956640476	449	873	0.04	0.137	1.90892354850271	1.89591862918891e-08	up
Undiff.SPG	ENSMUSG00000030867.8	Plk1	0.396892058203101	0.718609326291426	449	873	0.216	0.367	0.856298260583489	1.913000951582e-08	up
Undiff.SPG	ENSMUSG00000080316.12	Spaca6	0.042925166667475	0.177537428668168	449	873	0.045	0.143	2.04568290732756	1.9740872376548e-08	up
Undiff.SPG	ENSMUSG00000023072.15	Cep89	0.333367698041616	0.547163915923737	449	873	0.218	0.377	0.714689716092985	2.00748001398501e-08	up
Undiff.SPG	ENSMUSG00000046717.6	Igbp1b	0.0864727783613408	0.269409945343094	449	873	0.087	0.195	1.63835314625171	2.00839314207973e-08	up
Undiff.SPG	ENSMUSG00000073380.3	Arrdc5	0.219358572919611	0.354494226096825	449	873	0.118	0.253	0.692220416168672	2.01533806342425e-08	up
Undiff.SPG	ENSMUSG00000072772.4	Grcc10	0.867680798833728	0.517930106953991	449	873	0.494	0.394	-0.744295	2.02141664641105e-08	down
Undiff.SPG	ENSMUSG00000035491.6	Fthl17a	0.110644709289255	0.236848285731564	449	873	0.065	0.178	1.09733444622389	2.09178322975421e-08	up
Undiff.SPG	ENSMUSG00000039745.9	Htatip2	0.424388270366031	0.651311335210796	449	873	0.269	0.434	0.617844135105341	2.14774638084774e-08	up
Undiff.SPG	ENSMUSG00000106209.2	Gm42918	0.0973006842695054	0.221781631472569	449	873	0.06	0.171	1.18778642577314	2.21370223290977e-08	up
Undiff.SPG	ENSMUSG00000032396.18	Dis3l	0.0553312527206781	0.184033827910535	449	873	0.042	0.142	1.73198317656312	2.21792154687708e-08	up
Undiff.SPG	ENSMUSG00000024122.17	Pdpk1	0.553776399608171	0.897724951817782	449	873	0.347	0.509	0.69687012402573	2.23849589976447e-08	up
Undiff.SPG	ENSMUSG00000036223.17	Ska1	0.390372095359027	0.629023362893921	449	873	0.232	0.392	0.688123487040427	2.24785002968722e-08	up
Undiff.SPG	ENSMUSG00000041068.7	4930596D02Rik	0.0912083244306708	0.17910297127875	449	873	0.042	0.142	0.972776258763716	2.26147553615921e-08	up
Undiff.SPG	ENSMUSG00000034031.6	Ccdc182	0.104714569456024	0.276283345443864	449	873	0.08	0.199	1.39883141452773	2.2846963443968e-08	up
Undiff.SPG	ENSMUSG00000010136.15	Pifo	0.229280086921579	0.417775818920646	449	873	0.14	0.281	0.865334124424252	2.3167769291822e-08	up
Undiff.SPG	ENSMUSG00000078632.5	Lrrc37a	0.0213605924278528	0.117560341478553	449	873	0.022	0.105	2.45486632051267	2.33097281488912e-08	up
Undiff.SPG	ENSMUSG00000020649.12	Rrm2	0.195814800682039	0.370541538189598	449	873	0.147	0.289	0.919798182469552	2.40063359028478e-08	up
Undiff.SPG	ENSMUSG00000063109.14	Dgkeos	0.183762567459376	0.290226608938719	449	873	0.098	0.225	0.65904901186306	2.51984795098196e-08	up
Undiff.SPG	ENSMUSG00000030230.16	Plcz1	0.116292097645867	0.265420048378643	449	873	0.067	0.18	1.1898276865188	2.62899019579256e-08	up
Undiff.SPG	ENSMUSG00000002228.8	Ppm1j	0.108268913104823	0.206288594384127	449	873	0.062	0.173	0.929412283539308	2.64310453741212e-08	up
Undiff.SPG	ENSMUSG00000024532.14	1700034E13Rik	0.11881192459666	0.259174023439184	449	873	0.071	0.187	1.12458427327429	2.64336463589199e-08	up
Undiff.SPG	ENSMUSG00000030032.15	Wdr54	0.183963841925007	0.339860746520251	449	873	0.127	0.262	0.885161928560276	2.9005059719901e-08	up
Undiff.SPG	ENSMUSG00000072235.7	Tuba1a	0.421782965026078	0.104998363456114	449	873	0.189	0.093	-2.0051	3.10970777564525e-08	down
Undiff.SPG	ENSMUSG00000087475.4	4933406I18Rik	0.0820777389377622	0.238693330150964	449	873	0.076	0.184	1.53894299913758	3.22593373257814e-08	up
Undiff.SPG	ENSMUSG00000066705.8	Fxyd6	0.483581767089806	0.110854131829319	449	873	0.203	0.11	-2.12409	3.33034828740007e-08	down
Undiff.SPG	ENSMUSG00000085241.8	Snhg3	0.990804323962897	0.561747580071857	449	873	0.432	0.391	-0.818567	3.41964013322364e-08	down
Undiff.SPG	ENSMUSG00000036555.15	Iqce	0.150691790452703	0.33554717801019	449	873	0.131	0.265	1.15438762665505	3.53208886930001e-08	up
Undiff.SPG	ENSMUSG00000033210.17	Slc9c1	0.0362331287004256	0.128980501311674	449	873	0.022	0.103	1.82891357710469	3.57619326949928e-08	up
Undiff.SPG	ENSMUSG00000073643.12	Wdfy1	0.365958772799046	0.564239181769325	449	873	0.214	0.369	0.624487218683242	3.60816022413997e-08	up
Undiff.SPG	ENSMUSG00000045252.12	Zfp574	0.157296012032446	0.330820744189748	449	873	0.114	0.242	1.07208674415054	3.63752402435661e-08	up
Undiff.SPG	ENSMUSG00000054452.11	Tle5	1.92825210769843	1.12717185047965	449	873	0.63	0.559	-0.774533	3.71223314321255e-08	down
Undiff.SPG	ENSMUSG00000101051.7	1700100L14Rik	0.140429126381221	0.236820851546631	449	873	0.071	0.183	0.753535998983508	3.78527093566051e-08	up
Undiff.SPG	ENSMUSG00000035458.16	Tnni3	0.519548970993898	0.16363085796707	449	873	0.236	0.129	-1.66621	3.93001479058114e-08	down
Undiff.SPG	ENSMUSG00000037418.7	Best1	0.151229362332122	0.284539029839158	449	873	0.091	0.213	0.911441558616825	3.9305226048956e-08	up
Undiff.SPG	ENSMUSG00000017776.16	Crk	0.382922861071804	0.578003439416999	449	873	0.261	0.422	0.593897152370265	4.03356772126803e-08	up
Undiff.SPG	ENSMUSG00000067873.12	Htatsf1	1.17890603707656	0.785505559760996	449	873	0.479	0.507	-0.585694	4.16241936534516e-08	down
Undiff.SPG	ENSMUSG00000051920.8	Rspo2	0.468129578807402	0.179101930811567	449	873	0.214	0.136	-1.38563	4.21663342074381e-08	down
Undiff.SPG	ENSMUSG00000044986.11	Tst	0.433807142141325	0.108520843329349	449	873	0.187	0.093	-1.99809	4.26657126876797e-08	down
Undiff.SPG	ENSMUSG00000089911.5	Mfsd14a	0.319005900489942	0.52202483372157	449	873	0.229	0.376	0.710359493642291	4.28018737197429e-08	up
Undiff.SPG	ENSMUSG00000019929.17	Dcn	0.487680033087337	0.152308048521465	449	873	0.156	0.056	-1.67829	4.34321797943147e-08	down
Undiff.SPG	ENSMUSG00000013833.16	Med16	0.180518777719948	0.351381738095239	449	873	0.145	0.282	0.960501845350269	4.39035248313021e-08	up
Undiff.SPG	ENSMUSG00000040424.16	Hipk4	0.0657444195429331	0.231718116673611	449	873	0.06	0.164	1.81586023866574	4.40651627680138e-08	up
Undiff.SPG	ENSMUSG00000044854.8	1700056E22Rik	0.0990841684784439	0.264332678516281	449	873	0.069	0.18	1.41471871087772	4.48879539554191e-08	up
Undiff.SPG	ENSMUSG00000028801.15	Stpg1	0.111555546290598	0.23581364306689	449	873	0.065	0.174	1.07920393690095	4.6564709917245e-08	up
Undiff.SPG	ENSMUSG00000020401.7	Fam71b	0.0668854953428994	0.152920313626246	449	873	0.031	0.116	1.19180254354684	4.77135593016847e-08	up
Undiff.SPG	ENSMUSG00000037716.16	Ccdc33	0.075276843631351	0.185371625729706	449	873	0.049	0.15	1.29900520462659	4.84409636595872e-08	up
Undiff.SPG	ENSMUSG00000031576.17	Kcnu1	0.0573686519923835	0.196125925750506	449	873	0.058	0.162	1.77166855156899	4.87634265163778e-08	up
Undiff.SPG	ENSMUSG00000038987.9	Cfap157	0.0822376106481056	0.21172289776289	449	873	0.051	0.153	1.3632350622343	5.01379112805781e-08	up
Undiff.SPG	ENSMUSG00000049971.18	Glt1d1	0.0268603102258502	0.124529673711575	449	873	0.029	0.115	2.20873860537063	5.03540754397146e-08	up
Undiff.SPG	ENSMUSG00000006717.8	Acot13	1.01951265456017	0.518714990515235	449	873	0.412	0.345	-0.974729	5.28905073989126e-08	down
Undiff.SPG	ENSMUSG00000086703.2	4930507D10Rik	0.0675785842379922	0.150063825074935	449	873	0.036	0.123	1.14976601077455	5.46069252360814e-08	up
Undiff.SPG	ENSMUSG00000020657.17	Dnajc27	0.257389548081187	0.390121440501967	449	873	0.174	0.317	0.599779176058204	5.80157490067829e-08	up
Undiff.SPG	ENSMUSG00000046826.8	Fam187b	0.237577475009168	0.369783156496358	449	873	0.136	0.271	0.638064421679747	5.80597745214487e-08	up
Undiff.SPG	ENSMUSG00000029151.15	Slc30a3	0.0723757406033967	0.236573775668937	449	873	0.08	0.179	1.70732978311965	5.84431086317889e-08	up
Undiff.SPG	ENSMUSG00000043468.5	Adam30	0.0438842118609049	0.187715398531849	449	873	0.049	0.142	2.09425768473736	5.84449987720117e-08	up
Undiff.SPG	ENSMUSG00000020402.12	Vdac1	0.642860040785383	0.196152051294978	449	873	0.283	0.191	-1.71202	5.85056788387711e-08	down
Undiff.SPG	ENSMUSG00000025983.12	Ccdc150	0.181087706066029	0.343577870994397	449	873	0.118	0.245	0.923571892224048	5.96112396356337e-08	up
Undiff.SPG	ENSMUSG00000001517.15	Foxm1	0.213807522434268	0.419605112650749	449	873	0.176	0.317	0.972388819261181	5.99239489895895e-08	up
Undiff.SPG	ENSMUSG00000029330.9	Cds1	0.271617868711721	0.474257000095985	449	873	0.18	0.325	0.803863794005331	6.21112644479489e-08	up
Undiff.SPG	ENSMUSG00000075296.6	Aldh3b2	0.0867404553963705	0.185083878851938	449	873	0.047	0.143	1.09251931385491	6.26888344001111e-08	up
Undiff.SPG	ENSMUSG00000106013.5	4933402J10Rik	0.123179041125844	0.231369802023037	449	873	0.067	0.175	0.908896443495558	6.50732018195849e-08	up
Undiff.SPG	ENSMUSG00000031728.11	Zfp821	0.311264535836375	0.54330527851728	449	873	0.232	0.381	0.803423947644783	6.68759976902637e-08	up
Undiff.SPG	ENSMUSG00000002996.18	Hbp1	1.15906029161403	0.737398386598906	449	873	0.503	0.483	-0.652368	7.13984445806432e-08	down
Undiff.SPG	ENSMUSG00000024014.9	Pim1	1.56797314056962	0.842275831511047	449	873	0.494	0.43	-0.896457	7.27683410954647e-08	down
Undiff.SPG	ENSMUSG00000086112.2	4930563I02Rik	0.0290797591038761	0.145483431921134	449	873	0.033	0.117	2.31880630128239	7.80997603702248e-08	up
Undiff.SPG	ENSMUSG00000090207.3	4930524O07Rik	0.0816400202055677	0.228311188343028	449	873	0.067	0.172	1.48251881535862	8.07749598060077e-08	up
Undiff.SPG	ENSMUSG00000078453.4	Abracl	0.520342950841867	0.164122438031676	449	873	0.252	0.152	-1.66409	8.11818808620796e-08	down
Undiff.SPG	ENSMUSG00000056598.17	Drc3	0.140705491979551	0.238137845988808	449	873	0.076	0.187	0.758699009091114	8.12822925313661e-08	up
Undiff.SPG	ENSMUSG00000074635.4	3110070M22Rik	0.128245974131405	0.241243093765993	449	873	0.076	0.188	0.911047500297493	8.15382397239407e-08	up
Undiff.SPG	ENSMUSG00000029452.19	Tmem116	0.131772420160445	0.304480226651858	449	873	0.105	0.227	1.20767941466346	8.34521330674091e-08	up
Undiff.SPG	ENSMUSG00000001827.13	Folr1	0.406882291015519	0.11643378967333	449	873	0.185	0.101	-1.80422	8.38086877889591e-08	down
Undiff.SPG	ENSMUSG00000022106.15	Rcbtb2	0.299760457722614	0.472657850286555	449	873	0.216	0.367	0.65681012666025	8.39383071366683e-08	up
Undiff.SPG	ENSMUSG00000055022.15	Cntn1	0.0740985606940818	0.128566882860719	449	873	0.024	0.102	0.794177664091419	8.45026354086725e-08	up
Undiff.SPG	ENSMUSG00000054320.17	Lrrc36	0.0993490353687398	0.229236593628734	449	873	0.065	0.172	1.20543729154516	8.63227415333066e-08	up
Undiff.SPG	ENSMUSG00000040489.6	Sox30	0.274415622082954	0.419849773552894	449	873	0.154	0.292	0.613328538139428	8.65491611106871e-08	up
Undiff.SPG	ENSMUSG00000020930.10	Ccdc103	0.123820693086713	0.279270413871785	449	873	0.087	0.203	1.17276212505777	8.99180448077191e-08	up
Undiff.SPG	ENSMUSG00000031633.5	Slc25a4	0.965727546415867	0.46526112154561	449	873	0.428	0.299	-1.05341	9.20449264896463e-08	down
Undiff.SPG	ENSMUSG00000024500.21	Ppp2r2b	0.0876128969152798	0.144290611956502	449	873	0.038	0.117	0.719116052723228	9.45449400384205e-08	up
Undiff.SPG	ENSMUSG00000020330.17	Hmmr	0.444126164135401	0.743875262958179	449	873	0.252	0.402	0.74396028521008	9.52360888713791e-08	up
Undiff.SPG	ENSMUSG00000090404.8	Gm8362	0.0865331751861117	0.142893014679727	449	873	0.038	0.115	0.722953172468406	9.57187132138795e-08	up
Undiff.SPG	ENSMUSG00000047417.19	Rexo1	0.521675674077142	0.785808460222862	449	873	0.334	0.49	0.590931597133321	9.72941551763787e-08	up
Undiff.SPG	ENSMUSG00000069733.12	Ube2u	0.0901577812901836	0.229340085901261	449	873	0.069	0.178	1.34599424940989	9.72990416996368e-08	up
Undiff.SPG	ENSMUSG00000039533.9	Mmd2	0.320855020474405	0.0707847793687487	449	873	0.151	0.066	-2.17882	1.01535388799197e-07	down
Undiff.SPG	ENSMUSG00000071252.7	2210408I21Rik	0.209906229721931	0.386884195168053	449	873	0.129	0.26	0.88184252112664	1.04218702865749e-07	up
Undiff.SPG	ENSMUSG00000026163.18	Sphkap	0.0333445787928388	0.139629493336844	449	873	0.027	0.109	2.06279228813849	1.13753368592416e-07	up
Undiff.SPG	ENSMUSG00000042712.11	Tceal9	0.822611798044646	0.370305624566407	449	873	0.372	0.293	-1.15128	1.1416439057196e-07	down
Undiff.SPG	ENSMUSG00000040128.10	Pnrc1	1.49976722105732	0.988315976009337	449	873	0.537	0.518	-0.601645	1.17002261360117e-07	down
Undiff.SPG	ENSMUSG00000034484.9	Snx2	0.439810509062695	0.69499079216166	449	873	0.298	0.451	0.65999136739575	1.17959970004366e-07	up
Undiff.SPG	ENSMUSG00000071104.11	Ccdc110	0.107019976823487	0.19977536137564	449	873	0.058	0.158	0.899873088474791	1.18545308969647e-07	up
Undiff.SPG	ENSMUSG00000042632.18	Pla2g6	0.289143443859842	0.469858978530966	449	873	0.18	0.322	0.700250574435672	1.21299025045117e-07	up
Undiff.SPG	ENSMUSG00000032869.16	Psmf1	0.436406892931362	0.672918933395771	449	873	0.29	0.443	0.624642655560951	1.27501991368286e-07	up
Undiff.SPG	ENSMUSG00000112831.2	Gm35533	0.417385969541528	0.0960964390419052	449	873	0.163	0.072	-2.11767	1.27804872733448e-07	down
Undiff.SPG	ENSMUSG00000113644.2	4930448C13Rik	0.0545052152806462	0.132025497534321	449	873	0.029	0.108	1.2747982512936	1.39262596555226e-07	up
Undiff.SPG	ENSMUSG00000002731.7	Prkra	0.590188955019681	0.172161457329835	449	873	0.236	0.149	-1.77682	1.40091477867781e-07	down
Undiff.SPG	ENSMUSG00000079407.10	1700110I01Rik	0.170084936060196	0.271674363384872	449	873	0.096	0.207	0.675306030007709	1.40573569019257e-07	up
Undiff.SPG	ENSMUSG00000006373.11	Pgrmc1	1.13441977861856	0.671378175211713	449	873	0.401	0.412	-0.756669	1.40581897872246e-07	down
Undiff.SPG	ENSMUSG00000061411.13	Nol4l	0.196767220131956	0.319349696828673	449	873	0.127	0.255	0.698365858757833	1.42604396528413e-07	up
Undiff.SPG	ENSMUSG00000002413.16	Braf	0.494480475943987	0.74067257044879	449	873	0.278	0.434	0.582825390007185	1.4553834708077e-07	up
Undiff.SPG	ENSMUSG00000023949.8	Tcte1	0.0483022150477128	0.151419295450926	449	873	0.029	0.112	1.64635655086414	1.47253640352862e-07	up
Undiff.SPG	ENSMUSG00000101438.3	Gm19412	0.172707002824647	0.362947077410672	449	873	0.154	0.271	1.07099495656652	1.54187306907624e-07	up
Undiff.SPG	ENSMUSG00000085785.8	Sox5os3	0.0416817486932426	0.130303466767068	449	873	0.027	0.108	1.64203744406984	1.54634072322523e-07	up
Undiff.SPG	ENSMUSG00000024207.9	Acsbg2	0.103038016563851	0.170009554181572	449	873	0.042	0.128	0.721887965458432	1.65179937563064e-07	up
Undiff.SPG	ENSMUSG00000053279.9	Aldh1a1	0.908298177623208	0.32879499403016	449	873	0.272	0.155	-1.4657	1.65433640077661e-07	down
Undiff.SPG	ENSMUSG00000095024.9	Gm5458	0.120207186707677	0.195522667222818	449	873	0.065	0.166	0.701350721810325	1.66772362670264e-07	up
Undiff.SPG	ENSMUSG00000115546.2	Gm49077	0.0735446862140125	0.170971228537349	449	873	0.053	0.152	1.21594380446839	1.67072974152624e-07	up
Undiff.SPG	ENSMUSG00000034311.4	Kif4	0.343033417395665	0.597504538662758	449	873	0.238	0.381	0.80042146982955	1.67581631025712e-07	up
Undiff.SPG	ENSMUSG00000074768.7	Bhmt	0.512453258568958	0.0945949627404562	449	873	0.149	0.069	-2.43634	1.74779274644571e-07	down
Undiff.SPG	ENSMUSG00000042726.15	Trafd1	0.418889824506296	0.639960591387319	449	873	0.258	0.405	0.611293277040234	1.82155090771889e-07	up
Undiff.SPG	ENSMUSG00000039254.17	Pomt1	0.162848292716133	0.272621142511209	449	873	0.102	0.222	0.743012312109079	1.86114059885705e-07	up
Undiff.SPG	ENSMUSG00000005413.9	Hmox1	0.867791215474654	0.504773118693336	449	873	0.408	0.344	-0.781593	1.88453877889722e-07	down
Undiff.SPG	ENSMUSG00000037801.14	Iqch	0.179023230834372	0.350709623843613	449	873	0.131	0.26	0.969735870783824	1.91406517028223e-07	up
Undiff.SPG	ENSMUSG00000038235.5	F11r	0.628857667024485	0.286015875884628	449	873	0.341	0.214	-1.13636	2.00175790070896e-07	down
Undiff.SPG	ENSMUSG00000027547.18	Sall4	1.24872854310758	0.735837531936575	449	873	0.477	0.407	-0.76292	2.01537489602324e-07	down
Undiff.SPG	ENSMUSG00000068167.7	Csnka2ip	0.0888036434408794	0.226847486925897	449	873	0.067	0.172	1.35204406309065	2.025581887141e-07	up
Undiff.SPG	ENSMUSG00000029020.14	Mfn2	0.441292131353551	0.689710623508523	449	873	0.285	0.431	0.644139436272966	2.14177402017145e-07	up
Undiff.SPG	ENSMUSG00000031736.12	Crnde	0.062322505140111	0.174656145348006	449	873	0.053	0.151	1.48520502748933	2.14651125816163e-07	up
Undiff.SPG	ENSMUSG00000022322.9	Shcbp1	0.214899679506909	0.400428593917428	449	873	0.171	0.307	0.897570731724543	2.21211978411545e-07	up
Undiff.SPG	ENSMUSG00000064360.1	mt-Nd3	1.46023509229246	0.884968533341531	449	873	0.568	0.507	-0.722438	2.24664690870882e-07	down
Undiff.SPG	ENSMUSG00000028795.16	Ccdc28b	0.306108569548496	0.0816993094738736	449	873	0.154	0.084	-1.90435	2.26775532000523e-07	down
Undiff.SPG	ENSMUSG00000025283.16	Sat1	0.365969925549458	0.12048859349453	449	873	0.207	0.105	-1.60203	2.3200127745226e-07	down
Undiff.SPG	ENSMUSG00000085593.2	4930589P08Rik	0.120727222633553	0.250102562647772	449	873	0.082	0.194	1.05015103249815	2.32025573968436e-07	up
Undiff.SPG	ENSMUSG00000107141.2	Gm42654	0.0597257039774366	0.181671852186329	449	873	0.038	0.126	1.60329143861873	2.33141295768731e-07	up
Undiff.SPG	ENSMUSG00000086947.2	4930522O17Rik	0.0674991690811865	0.209305466816196	449	873	0.065	0.162	1.63122168794938	2.37339873369838e-07	up
Undiff.SPG	ENSMUSG00000074141.14	Il4i1	0.0594181840910846	0.171425527320647	449	873	0.042	0.133	1.52702088636924	2.38687277082627e-07	up
Undiff.SPG	ENSMUSG00000092276.3	1700116B05Rik	0.0677337135101647	0.158142060060597	449	873	0.029	0.107	1.22205873349616	2.39156642350679e-07	up
Undiff.SPG	ENSMUSG00000087651.4	1500009L16Rik	0.759751851188467	0.325003390813565	449	873	0.334	0.22	-1.22482	2.40673861238574e-07	down
Undiff.SPG	ENSMUSG00000022364.15	Tbc1d31	0.227562815024354	0.415760794703004	449	873	0.183	0.321	0.869202011033987	2.47846791522228e-07	up
Undiff.SPG	ENSMUSG00000029437.13	Il31	0.119879559438398	0.218423123810876	449	873	0.06	0.159	0.864997312677872	2.53738527291997e-07	up
Undiff.SPG	ENSMUSG00000028451.13	1700022I11Rik	0.0666521028668402	0.146560012945581	449	873	0.038	0.124	1.13559038051906	2.59811732790156e-07	up
Undiff.SPG	ENSMUSG00000008307.12	1700109H08Rik	0.145687988286331	0.284298438856112	449	873	0.1	0.215	0.96404168708687	2.60847361792572e-07	up
Undiff.SPG	ENSMUSG00000045620.8	Odf3l1	0.0495605019944165	0.180709788967318	449	873	0.049	0.139	1.86430203656162	2.67233563260339e-07	up
Undiff.SPG	ENSMUSG00000036432.9	Siah2	0.406283427874923	0.634065373768213	449	873	0.272	0.422	0.642017535733299	2.68571286347351e-07	up
Undiff.SPG	ENSMUSG00000008028.16	1700008O03Rik	0.0360894778789383	0.161915610364717	449	873	0.045	0.124	2.16249062630937	2.72678153473748e-07	up
Undiff.SPG	ENSMUSG00000057440.9	Mpp7	0.441164462944684	0.703221548590792	449	873	0.303	0.444	0.672540854605843	2.89740168932179e-07	up
Undiff.SPG	ENSMUSG00000040564.15	Apoc1	1.01697880898498	0.371098967864056	449	873	0.318	0.222	-1.45417	2.97164253663644e-07	down
Undiff.SPG	ENSMUSG00000029516.20	Cit	0.271232546763436	0.42824071198593	449	873	0.194	0.334	0.658696694324463	2.97240484795256e-07	up
Undiff.SPG	ENSMUSG00000040548.17	Tex2	0.37070269401931	0.555338517343714	449	873	0.238	0.386	0.582975499790581	3.00498986802886e-07	up
Undiff.SPG	ENSMUSG00000025474.10	Tubgcp2	0.483206101603182	0.757413420737986	449	873	0.305	0.455	0.64833424029914	3.10479856254134e-07	up
Undiff.SPG	ENSMUSG00000021395.12	Spin1	1.40591176934001	0.929061089651327	449	873	0.568	0.566	-0.597608	3.11143667813042e-07	down
Undiff.SPG	ENSMUSG00000061024.9	Rrs1	0.931086104545521	0.5451729876977	449	873	0.432	0.393	-0.772091	3.20186463686276e-07	down
Undiff.SPG	ENSMUSG00000020614.14	Fam20a	0.0626185127048211	0.187922291180314	449	873	0.056	0.152	1.58394045910052	3.28645590801183e-07	up
Undiff.SPG	ENSMUSG00000004894.11	Hapln2	0.0380734743921369	0.154488853325455	449	873	0.031	0.112	2.01779389127238	3.31512542938437e-07	up
Undiff.SPG	ENSMUSG00000060268.13	Armh1	0.11388907104419	0.182976678343407	449	873	0.047	0.136	0.683552512289216	3.33191269075832e-07	up
Undiff.SPG	ENSMUSG00000046402.11	Rbp1	1.12571789478609	0.489491875480994	449	873	0.376	0.298	-1.20132	3.51506955967723e-07	down
Undiff.SPG	ENSMUSG00000070394.11	Tmem256	1.21121635974198	0.685564781028457	449	873	0.51	0.45	-0.821	3.66502940293806e-07	down
Undiff.SPG	ENSMUSG00000024306.14	Ccdc178	0.132755760779351	0.258791237670798	449	873	0.076	0.182	0.962485351076186	3.66742898794927e-07	up
Undiff.SPG	ENSMUSG00000020265.17	Sumo3	1.38479273872188	0.865330734798021	449	873	0.526	0.49	-0.678284	3.70202064813977e-07	down
Undiff.SPG	ENSMUSG00000051036.14	Ttc24	0.0956035372557861	0.178458973880672	449	873	0.053	0.141	0.899756487994835	3.73939956065192e-07	up
Undiff.SPG	ENSMUSG00000022652.8	Morc1	0.918214294261345	0.473006046424951	449	873	0.399	0.299	-0.956824	3.74799103470307e-07	down
Undiff.SPG	ENSMUSG00000099923.3	1700105P06Rik	0.124401004062268	0.248821174870574	449	873	0.082	0.191	0.99953158342637	3.76181494244186e-07	up
Undiff.SPG	ENSMUSG00000021221.16	Dpf3	0.174646946937749	0.272284062610106	449	873	0.096	0.207	0.640375042667615	3.77385731269806e-07	up
Undiff.SPG	ENSMUSG00000091415.6	Ak9	0.0801466416163418	0.254481260897092	449	873	0.062	0.158	1.6656133091858	3.78798546449064e-07	up
Undiff.SPG	ENSMUSG00000021384.15	Susd3	0.408661886188113	0.10685890062019	449	873	0.178	0.105	-1.9342	3.82944671479981e-07	down
Undiff.SPG	ENSMUSG00000045573.10	Penk	0.128894459017657	0.235794279891043	449	873	0.082	0.188	0.870831339918264	3.88368814038126e-07	up
Undiff.SPG	ENSMUSG00000027444.3	Cstdc1	0.273071554574104	0.0536572560457811	449	873	0.118	0.042	-2.34528	3.9136505171245e-07	down
Undiff.SPG	ENSMUSG00000045330.9	Magec2	0.242082906359921	0.058457480736646	449	873	0.134	0.05	-2.04817	3.92612206291878e-07	down
Undiff.SPG	ENSMUSG00000034312.16	Iqsec1	0.583527503395675	0.882551270003878	449	873	0.298	0.449	0.596795678921682	3.93102630847765e-07	up
Undiff.SPG	ENSMUSG00000087295.2	Gm3948	0.0571524360869679	0.16587148202124	449	873	0.036	0.12	1.53552638621284	3.95073878335496e-07	up
Undiff.SPG	ENSMUSG00000110344.2	Gm45716	1.51271797146099	0.932052092620382	449	873	0.539	0.465	-0.698601	4.08817414684603e-07	down
Undiff.SPG	ENSMUSG00000027102.5	Hoxd8	0.123458309569297	0.215854163251607	449	873	0.08	0.186	0.805533091312643	4.1697325350587e-07	up
Undiff.SPG	ENSMUSG00000044098.15	Rsbn1	0.464678562557734	0.729902276750467	449	873	0.334	0.48	0.651357436091407	4.32798428449128e-07	up
Undiff.SPG	ENSMUSG00000016982.7	Pom121l2	0.075681097013886	0.206864723172671	449	873	0.056	0.15	1.44947495377679	4.33400348447859e-07	up
Undiff.SPG	ENSMUSG00000028758.13	Kif17	0.163057193492057	0.300555875095108	449	873	0.109	0.227	0.881850554114734	4.41615112042061e-07	up
Undiff.SPG	ENSMUSG00000061802.7	Odad2	0.0987550812067946	0.182588344932991	449	873	0.058	0.147	0.885997568196718	4.45508917579262e-07	up
Undiff.SPG	ENSMUSG00000060081.2	H2ac1	1.52382562092598	2.3355375836396	449	873	0.301	0.452	0.616023941247666	4.51939979410312e-07	up
Undiff.SPG	ENSMUSG00000027198.17	Ext2	0.343874574589914	0.605054105227158	449	873	0.243	0.38	0.815000648140462	4.65220417570666e-07	up
Undiff.SPG	ENSMUSG00000028252.21	Ccnc	0.376940955721191	0.580122600218755	449	873	0.249	0.396	0.621885247560534	4.70733695879295e-07	up
Undiff.SPG	ENSMUSG00000021196.15	Pfkp	0.235946758523818	0.36419849676188	449	873	0.127	0.25	0.626048370480935	4.71731327037998e-07	up
Undiff.SPG	ENSMUSG00000031849.10	Comp	0.0597700003805564	0.203072924807273	449	873	0.051	0.143	1.76280297423577	4.8466219785729e-07	up
Undiff.SPG	ENSMUSG00000029272.9	Sult1e1	0.400042195531278	0.0989689184642479	449	873	0.147	0.057	-2.01401	4.97287752593634e-07	down
Undiff.SPG	ENSMUSG00000048349.10	Pou4f1	0.0794868039961972	0.178006252980865	449	873	0.06	0.157	1.16213702008415	5.12642901460097e-07	up
Undiff.SPG	ENSMUSG00000037363.10	Letm2	0.300365200743962	0.502336337264084	449	873	0.194	0.329	0.741742896109332	5.13920223393991e-07	up
Undiff.SPG	ENSMUSG00000105834.2	4930592C13Rik	0.0674633420766716	0.174724452930071	449	873	0.056	0.151	1.37159439151527	5.16617384959557e-07	up
Undiff.SPG	ENSMUSG00000057933.11	Gsta2	0.374283458531021	0.0922523345912333	449	873	0.149	0.062	-2.0193	5.60321205521586e-07	down
Undiff.SPG	ENSMUSG00000033161.11	Atp1a1	0.768908733618275	0.40615954743365	449	873	0.365	0.288	-0.920598	5.87337246953557e-07	down
Undiff.SPG	ENSMUSG00000107164.2	4933425D22Rik	0.082502987923354	0.214968693318652	449	873	0.065	0.162	1.38053165974496	5.88725119453598e-07	up
Undiff.SPG	ENSMUSG00000020904.12	Cfap52	0.096505145942221	0.177802499210212	449	873	0.051	0.143	0.880914832627566	5.92665053284562e-07	up
Undiff.SPG	ENSMUSG00000091994.3	E130317F20Rik	0.0262800880534666	0.130729657070533	449	873	0.036	0.109	2.3101683294321	5.93860468782382e-07	up
Undiff.SPG	ENSMUSG00000013858.15	Tmem259	0.314350188485472	0.539092594947707	449	873	0.238	0.37	0.777969182908716	5.94976307850005e-07	up
Undiff.SPG	ENSMUSG00000100727.7	1700003P14Rik	0.0518371785908113	0.173718969950552	449	873	0.04	0.126	1.74274599205407	5.99977651706322e-07	up
Undiff.SPG	ENSMUSG00000070332.5	Trim80	0.0861458120296652	0.176527010181184	449	873	0.056	0.15	1.03417967144342	6.00964845905561e-07	up
Undiff.SPG	ENSMUSG00000034653.12	Ythdc2	0.515714711413499	0.809828414014716	449	873	0.345	0.486	0.650941479773727	6.09451756474173e-07	up
Undiff.SPG	ENSMUSG00000041736.8	Tspo	0.684363724926185	0.326405493556278	449	873	0.325	0.234	-1.06787	6.33629604611872e-07	down
Undiff.SPG	ENSMUSG00000022768.18	Ccdc116	0.147656621132087	0.229742447848536	449	873	0.071	0.17	0.63742248237541	6.46128103161217e-07	up
Undiff.SPG	ENSMUSG00000001039.13	B9d1	0.226644946989454	0.408208214988893	449	873	0.176	0.308	0.848588193613322	6.66358851122063e-07	up
Undiff.SPG	ENSMUSG00000013076.18	Amotl1	0.096192216974893	0.238630537865912	449	873	0.073	0.175	1.30989202551263	6.7376716656061e-07	up
Undiff.SPG	ENSMUSG00000030994.17	D7Ertd443e	0.0978206713641888	0.156639289107714	449	873	0.042	0.124	0.678681504200344	6.9242764348161e-07	up
Undiff.SPG	ENSMUSG00000025915.15	Sgk3	1.43262130339666	0.8543642765558	449	873	0.488	0.395	-0.745666	6.95106784507405e-07	down
Undiff.SPG	ENSMUSG00000048794.15	Cfap100	0.0547754940705506	0.181013421927436	449	873	0.049	0.137	1.72265953618793	6.962505639299e-07	up
Undiff.SPG	ENSMUSG00000021850.15	ccdc198	0.0793819453059196	0.128425931918348	449	873	0.031	0.103	0.693360385020887	7.14168647734227e-07	up
Undiff.SPG	ENSMUSG00000037243.18	Zfp692	0.117777641745774	0.260278223185325	449	873	0.109	0.221	1.14331868991685	7.35289581142845e-07	up
Undiff.SPG	ENSMUSG00000029810.16	Tmem176b	0.552078744838611	0.206011280126817	449	873	0.229	0.126	-1.42171	7.38162843415216e-07	down
Undiff.SPG	ENSMUSG00000070733.14	Fryl	0.395698632736461	0.189156779946905	449	873	0.223	0.172	-1.06442	8.12270267233113e-07	down
Undiff.SPG	ENSMUSG00000101113.2	1700025B11Rik	0.0878389862449547	0.181992869413251	449	873	0.049	0.137	1.05009962236778	8.26525612799125e-07	up
Undiff.SPG	ENSMUSG00000064373.14	Selenop	0.774792242821603	0.233671069625613	449	873	0.232	0.144	-1.7289	8.32623443965923e-07	down
Undiff.SPG	ENSMUSG00000019813.17	Cep57l1	0.339899917576774	0.586219934683067	449	873	0.252	0.386	0.786153712097552	8.36782972705553e-07	up
Undiff.SPG	ENSMUSG00000032278.12	Paqr5	0.101376052092312	0.284730871596098	449	873	0.109	0.198	1.48896622449118	8.4068865944092e-07	up
Undiff.SPG	ENSMUSG00000035783.10	Acta2	0.264232849948094	0.0689016264012042	449	873	0.114	0.037	-1.93765	8.52370469904231e-07	down
Undiff.SPG	ENSMUSG00000040550.18	Otud6b	0.305024089620534	0.465661314660341	449	873	0.218	0.357	0.610194731202869	9.00777603575923e-07	up
Undiff.SPG	ENSMUSG00000042737.10	Dpm3	1.30504838255935	0.863902893302042	449	873	0.546	0.506	-0.595106	9.1302407136385e-07	down
Undiff.SPG	ENSMUSG00000067818.7	Myl9	0.348919786417844	0.125512417147599	449	873	0.185	0.086	-1.47433	9.72491193956276e-07	down
Undiff.SPG	ENSMUSG00000061086.13	Myl4	0.155271406182041	0.298270971171814	449	873	0.12	0.236	0.94138615968095	1.01291927039582e-06	up
Undiff.SPG	ENSMUSG00000039540.10	4921524L21Rik	0.0664784753540612	0.146568261193558	449	873	0.038	0.119	1.13942896932083	1.0265558902893e-06	up
Undiff.SPG	ENSMUSG00000085012.2	Gm15492	0.19497646724992	0.337223888886737	449	873	0.134	0.254	0.790094740821699	1.02699055717787e-06	up
Undiff.SPG	ENSMUSG00000037395.17	Rcor3	0.123503415380633	0.262394457964485	449	873	0.096	0.197	1.0865683555301	1.0335063567028e-06	up
Undiff.SPG	ENSMUSG00000038418.8	Egr1	0.520404995406529	0.235019823085365	449	873	0.274	0.182	-1.14652	1.05430347745801e-06	down
Undiff.SPG	ENSMUSG00000036256.14	Igfbp7	0.577005656445105	0.232649517741869	449	873	0.234	0.126	-1.31006	1.07725025030825e-06	down
Undiff.SPG	ENSMUSG00000024962.14	Vegfb	0.318531661275021	0.493927187674585	449	873	0.187	0.32	0.632700810098844	1.12221724610373e-06	up
Undiff.SPG	ENSMUSG00000114384.2	4930455J16Rik	0.0493638220040364	0.146516397267545	449	873	0.036	0.116	1.56760083617143	1.13296373688992e-06	up
Undiff.SPG	ENSMUSG00000023084.12	Lrrc71	0.137146235561365	0.218978307494354	449	873	0.071	0.171	0.674680060855359	1.16558849426785e-06	up
Undiff.SPG	ENSMUSG00000010607.9	Pigyl	0.367029103315328	0.634376897371353	449	873	0.278	0.407	0.789280148181739	1.18013179520401e-06	up
Undiff.SPG	ENSMUSG00000020865.17	Abcc3	0.13242394220531	0.277278433181539	449	873	0.098	0.207	1.06560259393738	1.19102377290687e-06	up
Undiff.SPG	ENSMUSG00000100789.7	Gm29508	0.0394851681478935	0.162191053491649	449	873	0.04	0.118	2.03555158689249	1.19284634427907e-06	up
Undiff.SPG	ENSMUSG00000073001.5	Cylc1	0.084125587412382	0.203497313440828	449	873	0.047	0.134	1.27338803427557	1.20634853059303e-06	up
Undiff.SPG	ENSMUSG00000045064.6	Zc2hc1c	0.0835669667950569	0.211568553144365	449	873	0.065	0.16	1.3390769104463	1.22510919270141e-06	up
Undiff.SPG	ENSMUSG00000075420.7	Smim6	0.050834098909995	0.142067603944318	449	873	0.031	0.108	1.48088902462928	1.27959616236508e-06	up
Undiff.SPG	ENSMUSG00000024937.16	Ehbp1l1	0.108819230650336	0.239133848715584	449	873	0.091	0.194	1.13516283092313	1.29020267698343e-06	up
Undiff.SPG	ENSMUSG00000032870.9	Smap2	0.566276225908684	0.849485711229067	449	873	0.363	0.504	0.584998793933164	1.31736563976934e-06	up
Undiff.SPG	ENSMUSG00000063838.7	Cdc42ep5	0.441101304856009	0.146715932695237	449	873	0.203	0.115	-1.58743	1.32307751660187e-06	down
Undiff.SPG	ENSMUSG00000074634.13	Tmem267	0.187292498327534	0.296006306248144	449	873	0.116	0.229	0.660052015900253	1.32954846021988e-06	up
Undiff.SPG	ENSMUSG00000062963.11	Ufc1	1.03591627508238	0.676232436418728	449	873	0.472	0.452	-0.615242	1.35629554865932e-06	down
Undiff.SPG	ENSMUSG00000028716.16	Pdzk1ip1	0.0701475537909823	0.160930303360823	449	873	0.038	0.119	1.19681231352448	1.3581868170633e-06	up
Undiff.SPG	ENSMUSG00000099639.7	1700084F23Rik	0.0773414052725296	0.149768376603414	449	873	0.042	0.125	0.952518957996463	1.37043743644206e-06	up
Undiff.SPG	ENSMUSG00000025203.7	Scd2	0.460703997552825	0.166660408018478	449	873	0.234	0.134	-1.46638	1.45312918178811e-06	down
Undiff.SPG	ENSMUSG00000062017.16	Abca14	0.0510491292235188	0.16588709715647	449	873	0.049	0.132	1.6982895149872	1.4711749743787e-06	up
Undiff.SPG	ENSMUSG00000113087.2	4930473H19Rik	0.0423222124257373	0.119509105259075	449	873	0.029	0.103	1.49543545092806	1.50848954142488e-06	up
Undiff.SPG	ENSMUSG00000041923.16	Nol4	0.171077168154542	0.31750108339177	449	873	0.114	0.226	0.891725547841597	1.5642455085984e-06	up
Undiff.SPG	ENSMUSG00000037966.16	Ninj1	0.732902744793113	0.411188024516297	449	873	0.339	0.328	-0.83367	1.5737365719308e-06	down
Undiff.SPG	ENSMUSG00000089647.3	Gm2245	0.0459271374507408	0.135595698948142	449	873	0.033	0.111	1.55981836793475	1.59701885700012e-06	up
Undiff.SPG	ENSMUSG00000040010.11	Slc7a5	0.619386826889977	0.358334584163142	449	873	0.334	0.308	-0.789364	1.69245824070034e-06	down
Undiff.SPG	ENSMUSG00000062421.14	Arf2	0.43633277028415	0.671987312341622	449	873	0.254	0.394	0.622889235969087	1.70973879061053e-06	up
Undiff.SPG	ENSMUSG00000041733.11	Coq5	0.395270321023524	0.623245638784505	449	873	0.267	0.405	0.656827767376333	1.72920495482785e-06	up
Undiff.SPG	ENSMUSG00000092131.2	BC050972	0.118501656821523	0.208502217351776	449	873	0.06	0.152	0.814630329222674	1.74475840352438e-06	up
Undiff.SPG	ENSMUSG00000026994.10	Galnt3	0.221228239277948	0.338968398805912	449	873	0.14	0.26	0.615388794974098	1.77523786847691e-06	up
Undiff.SPG	ENSMUSG00000070806.6	Zmynd12	0.182092134899239	0.304043282270427	449	873	0.111	0.223	0.739290458803924	1.7976666536585e-06	up
Undiff.SPG	ENSMUSG00000026774.12	Potegl	0.0492780673625247	0.151749521490266	449	873	0.038	0.118	1.6207000860763	1.8566284946468e-06	up
Undiff.SPG	ENSMUSG00000024350.7	Dnajc18	0.313491572276086	0.488349726831458	449	873	0.212	0.345	0.639323294209175	1.91704535620718e-06	up
Undiff.SPG	ENSMUSG00000089934.2	4930473D10Rik	0.0830885692827843	0.143021431214998	449	873	0.042	0.116	0.782782509273866	1.9339233402684e-06	up
Undiff.SPG	ENSMUSG00000038756.14	Ttll6	0.138806838960897	0.229546854906691	449	873	0.076	0.174	0.725299394545544	1.96820609838089e-06	up
Undiff.SPG	ENSMUSG00000022621.17	Rabl2	0.257540746311176	0.422618900539744	449	873	0.192	0.322	0.714337843250997	1.99959941178477e-06	up
Undiff.SPG	ENSMUSG00000068762.12	Gstm6	0.267840474556436	0.0560349103326721	449	873	0.122	0.05	-2.25494	2.00264839702781e-06	down
Undiff.SPG	ENSMUSG00000070691.11	Runx3	0.149164084842049	0.296710626881978	449	873	0.125	0.238	0.991675673172783	2.07314810306124e-06	up
Undiff.SPG	ENSMUSG00000085542.2	1700037C06Rik	0.0337306291853114	0.124589653317056	449	873	0.036	0.11	1.88193984217001	2.10694785700212e-06	up
Undiff.SPG	ENSMUSG00000005699.17	Pard6a	0.26641334769639	0.469591771058416	449	873	0.212	0.337	0.817506529185189	2.16895575795652e-06	up
Undiff.SPG	ENSMUSG00000021966.8	Prss52	0.0439858638507297	0.125787039361846	449	873	0.029	0.101	1.51374172442075	2.18566702513166e-06	up
Undiff.SPG	ENSMUSG00000021590.8	Spata9	0.0953831046012776	0.177750618402273	449	873	0.049	0.133	0.897348609743584	2.20865843190239e-06	up
Undiff.SPG	ENSMUSG00000038011.16	Dnah10	0.113830317645085	0.209166886382771	449	873	0.062	0.153	0.87719233367306	2.22316959036942e-06	up
Undiff.SPG	ENSMUSG00000002814.16	Top3a	0.203373219065415	0.386995705480831	449	873	0.183	0.286	0.927851381206233	2.22621707447051e-06	up
Undiff.SPG	ENSMUSG00000024212.10	Mllt1	0.188376906326043	0.349986591501793	449	873	0.143	0.26	0.893324042883834	2.23809965217285e-06	up
Undiff.SPG	ENSMUSG00000020191.12	Spata48	0.162688220009264	0.24753302112137	449	873	0.091	0.195	0.60520740210143	2.2599410197666e-06	up
Undiff.SPG	ENSMUSG00000029455.15	Aldh2	0.78823149291156	0.391640571063779	449	873	0.341	0.276	-1.0089	2.39362291940411e-06	down
Undiff.SPG	ENSMUSG00000046196.5	Ttc39d	0.0489349437479665	0.163847051956109	449	873	0.045	0.125	1.74134783197426	2.41936992169994e-06	up
Undiff.SPG	ENSMUSG00000026202.14	Tuba4a	0.0829941118224434	0.182828884434187	449	873	0.067	0.16	1.13846474020769	2.50014942477934e-06	up
Undiff.SPG	ENSMUSG00000041550.5	Serpina5	0.316421697752484	0.0728550613857534	449	873	0.129	0.056	-2.11722	2.54607239356345e-06	down
Undiff.SPG	ENSMUSG00000038910.8	Plcl2	0.429990224627739	0.702305477521789	449	873	0.312	0.447	0.707664754252066	2.57636721706032e-06	up
Undiff.SPG	ENSMUSG00000051427.15	Ccdc157	0.110285372488023	0.246484835377875	449	873	0.096	0.199	1.15953507000762	2.61267253896725e-06	up
Undiff.SPG	ENSMUSG00000020434.5	4921536K21Rik	0.130634	0.282294235810767	449	873	0.1	0.204	1.11107277900217	2.78286792135698e-06	up
Undiff.SPG	ENSMUSG00000020545.15	Lrrc72	0.0300772992020046	0.125958824190811	449	873	0.033	0.104	2.06256151231229	2.87267672877009e-06	up
Undiff.SPG	ENSMUSG00000026223.16	Itm2c	0.406148248169057	0.170416836329858	449	873	0.245	0.142	-1.25245	2.9195242664635e-06	down
Undiff.SPG	ENSMUSG00000101801.7	1700020G17Rik	0.117890047777247	0.204692995573198	449	873	0.056	0.137	0.795501196144672	2.94689116451284e-06	up
Undiff.SPG	ENSMUSG00000037247.4	Pldi	0.0609519552011963	0.141273449112701	449	873	0.038	0.115	1.21140179406225	2.95072692773045e-06	up
Undiff.SPG	ENSMUSG00000030137.9	Tuba8	0.050646277807786	0.143679908944454	449	873	0.033	0.109	1.50248818421698	2.98206878996349e-06	up
Undiff.SPG	ENSMUSG00000035983.5	Gm7008	0.11106445388435	0.24926902189436	449	873	0.087	0.187	1.1655867126943	3.07334228499221e-06	up
Undiff.SPG	ENSMUSG00000028589.3	1700012P22Rik	0.0588107133728831	0.150692700976124	449	873	0.036	0.111	1.35596466919163	3.17071772011951e-06	up
Undiff.SPG	ENSMUSG00000041323.7	Ak7	0.177247896731323	0.322763450192072	449	873	0.118	0.229	0.864341909034518	3.23380974534357e-06	up
Undiff.SPG	ENSMUSG00000101337.7	Dnah7c	0.0725856296270152	0.205886620460537	449	873	0.058	0.143	1.50280856422276	3.25593394778975e-06	up
Undiff.SPG	ENSMUSG00000032595.11	Cdhr4	0.0648206194045832	0.157235101951624	449	873	0.045	0.126	1.27709190667433	3.28857742301008e-06	up
Undiff.SPG	ENSMUSG00000049755.15	Zfp672	0.343750375375762	0.518184324153808	449	873	0.223	0.352	0.591962838573256	3.31707780268614e-06	up
Undiff.SPG	ENSMUSG00000098211.3	Gm27045	0.0430131150909388	0.134510140132027	449	873	0.031	0.104	1.64258837997904	3.40302301726049e-06	up
Undiff.SPG	ENSMUSG00000022570.8	Gfus	0.433486016492162	0.664155628966881	449	873	0.316	0.452	0.615420318972731	3.40849259939261e-06	up
Undiff.SPG	ENSMUSG00000021939.9	Ctsb	0.942758154760006	0.487058483076225	449	873	0.392	0.338	-0.95265	3.46498186454532e-06	down
Undiff.SPG	ENSMUSG00000028492.14	Saxo1	0.0708707336439782	0.192353046385234	449	873	0.053	0.139	1.43921038302837	3.48272212822089e-06	up
Undiff.SPG	ENSMUSG00000091735.3	Gpr62	0.0839134213653217	0.217545039824079	449	873	0.073	0.167	1.37328541543141	3.62086164703995e-06	up
Undiff.SPG	ENSMUSG00000076431.5	Sox4	1.25965152590311	0.797211676692598	449	873	0.47	0.41	-0.659924	3.67585782322632e-06	down
Undiff.SPG	ENSMUSG00000074579.15	Lekr1	0.209444196623165	0.376803559489308	449	873	0.154	0.269	0.846940853688581	3.69175539788629e-06	up
Undiff.SPG	ENSMUSG00000051495.9	Irf2bp2	0.533809972185359	0.230109041681037	449	873	0.285	0.213	-1.21365	3.73647808477139e-06	down
Undiff.SPG	ENSMUSG00000032353.10	Tmed3	0.885346643758486	0.486817461563115	449	873	0.394	0.361	-0.862728	3.79388328344527e-06	down
Undiff.SPG	ENSMUSG00000031913.10	Vps4a	0.368695680787148	0.562340082532947	449	873	0.252	0.386	0.608877652853314	3.81035285944418e-06	up
Undiff.SPG	ENSMUSG00000029384.6	2010109A12Rik	0.138832666007989	0.281827228136182	449	873	0.107	0.213	1.02093697078226	3.91684504788948e-06	up
Undiff.SPG	ENSMUSG00000026831.17	1700007K13Rik	0.11402569320346	0.268219002866377	449	873	0.102	0.197	1.23332560943001	4.33574171606715e-06	up
Undiff.SPG	ENSMUSG00000045102.13	Poln	0.248571564086337	0.438829696614175	449	873	0.169	0.291	0.819748338795729	4.36177185668947e-06	up
Undiff.SPG	ENSMUSG00000029790.17	Cep41	0.274624342581613	0.454738374442324	449	873	0.225	0.354	0.727369229298535	4.4805567619287e-06	up
Undiff.SPG	ENSMUSG00000032921.14	Odf4	0.131211653662433	0.199544264640598	449	873	0.067	0.156	0.604436668589481	4.53598321927247e-06	up
Undiff.SPG	ENSMUSG00000030996.9	Art1	0.0524984703817403	0.158526807179274	449	873	0.047	0.126	1.59254385010883	4.56322143485509e-06	up
Undiff.SPG	ENSMUSG00000026807.9	Ak8	0.192098334454689	0.343060752202874	449	873	0.134	0.244	0.836288725018888	4.66982350163847e-06	up
Undiff.SPG	ENSMUSG00000117080.2	1700063J08Rik	0.0416686155356913	0.144432586182397	449	873	0.049	0.12	1.79090356830578	4.69727891655916e-06	up
Undiff.SPG	ENSMUSG00000052812.6	Atad2b	0.393799472723276	0.622454319998121	449	873	0.252	0.383	0.660372237008604	4.83093756831229e-06	up
Undiff.SPG	ENSMUSG00000019966.19	Kitl	0.337911911969178	0.0706605581344859	449	873	0.122	0.055	-2.25606	4.94132427740876e-06	down
Undiff.SPG	ENSMUSG00000040268.18	Plekha1	0.756087440590183	0.445592933375846	449	873	0.388	0.339	-0.762694	4.98953523612678e-06	down
Undiff.SPG	ENSMUSG00000021843.18	Ktn1	0.768198806845944	0.357329849110488	449	873	0.343	0.247	-1.10401	5.08918233180837e-06	down
Undiff.SPG	ENSMUSG00000024905.16	Tesmin	0.165396734205915	0.300425399427478	449	873	0.114	0.215	0.860684179770957	5.13175207057574e-06	up
Undiff.SPG	ENSMUSG00000035206.11	Sppl2b	0.119736496232414	0.248423654235957	449	873	0.102	0.206	1.05231582446033	5.16980064022955e-06	up
Undiff.SPG	ENSMUSG00000008813.14	Tppp2	0.385841734363419	0.220028209792196	449	873	0.062	0.144	-0.810039	5.23883454690613e-06	down
Undiff.SPG	ENSMUSG00000041353.13	Tmem29	0.972776576385766	0.642701937843121	449	873	0.492	0.449	-0.597883	5.36031071473177e-06	down
Undiff.SPG	ENSMUSG00000026426.11	Arl8a	0.180646084741338	0.0566173779311715	449	873	0.129	0.058	-1.6721	5.45042760688472e-06	down
Undiff.SPG	ENSMUSG00000028367.6	Txn1	1.76000143723287	1.12604302794862	449	873	0.588	0.546	-0.644269	5.51005622760127e-06	down
Undiff.SPG	ENSMUSG00000028563.17	Tm2d1	0.962108674575486	0.613106512489785	449	873	0.463	0.432	-0.649977	5.61982343003749e-06	down
Undiff.SPG	ENSMUSG00000036533.10	Cdc42ep3	0.210669958819245	0.354319725162112	449	873	0.143	0.255	0.749789645688774	5.67873145333916e-06	up
Undiff.SPG	ENSMUSG00000099811.7	Gm28411	0.0477429836550972	0.150584164235502	449	873	0.051	0.126	1.6551485396372	5.75700309727586e-06	up
Undiff.SPG	ENSMUSG00000041959.15	S100a10	0.505528568177465	0.184448356480293	449	873	0.232	0.136	-1.45408	5.97728174332129e-06	down
Undiff.SPG	ENSMUSG00000038298.15	Pdzk1	0.115126522343802	0.184722793689278	449	873	0.065	0.15	0.68166986303284	6.02122378602356e-06	up
Undiff.SPG	ENSMUSG00000019055.16	Plod1	0.298371545774653	0.477598179863543	449	873	0.218	0.345	0.678505978412135	6.09559008381633e-06	up
Undiff.SPG	ENSMUSG00000033948.4	Zswim5	0.428094746289838	0.656619237825707	449	873	0.276	0.409	0.61700962316071	6.11672955821226e-06	up
Undiff.SPG	ENSMUSG00000078963.4	Hsbp1l1	0.109472961491842	0.237721222560718	449	873	0.08	0.175	1.11798562421707	6.2833891669833e-06	up
Undiff.SPG	ENSMUSG00000097157.3	Gm26512	0.0604933959529826	0.12887255159833	449	873	0.031	0.102	1.08983159008188	6.42343712368148e-06	up
Undiff.SPG	ENSMUSG00000042156.17	Dzip1	0.281431607132815	0.469613299314757	449	873	0.2	0.321	0.738483541573533	6.70101294166624e-06	up
Undiff.SPG	ENSMUSG00000022629.18	Kif21a	0.360961392671512	0.125651601930348	449	873	0.183	0.105	-1.52167	7.24387623913267e-06	down
Undiff.SPG	ENSMUSG00000033762.9	Recql4	0.152894262421623	0.289095553286064	449	873	0.131	0.238	0.918567819265175	7.29531002173772e-06	up
Undiff.SPG	ENSMUSG00000073130.11	Gm1141	0.137782386726544	0.21967353768523	449	873	0.08	0.172	0.672579508982807	7.44456775040405e-06	up
Undiff.SPG	ENSMUSG00000002981.11	Clptm1	0.375321927261737	0.585821027082344	449	873	0.272	0.399	0.642193309109963	7.50899411359393e-06	up
Undiff.SPG	ENSMUSG00000024302.17	Dtna	0.700396566442494	0.336418342805529	449	873	0.321	0.238	-1.05769	7.52871986809132e-06	down
Undiff.SPG	ENSMUSG00000087519.9	AV039307	0.172182535981713	0.270520448250766	449	873	0.107	0.21	0.651494389199538	7.73117269165693e-06	up
Undiff.SPG	ENSMUSG00000074217.9	Misp3	0.0948365263498397	0.206164321804468	449	873	0.067	0.156	1.11945912644694	7.88395304918321e-06	up
Undiff.SPG	ENSMUSG00000097787.3	2700046G09Rik	0.107568810359735	0.235645637178716	449	873	0.087	0.181	1.13063068330761	7.99005446982197e-06	up
Undiff.SPG	ENSMUSG00000038056.16	Kmt2c	1.84136046717422	1.16959141775671	449	873	0.568	0.501	-0.654722	8.37266117576715e-06	down
Undiff.SPG	ENSMUSG00000053477.19	Tcf4	0.688694386225958	0.350126474062053	449	873	0.321	0.255	-0.975785	8.38001354145349e-06	down
Undiff.SPG	ENSMUSG00000056383.11	AI987944	0.0665001416825791	0.183860428291005	449	873	0.078	0.147	1.46579831012621	8.64382150947165e-06	up
Undiff.SPG	ENSMUSG00000069516.9	Lyz2	0.890086155741579	0.320211284533847	449	873	0.227	0.139	-1.47463	8.69306085264218e-06	down
Undiff.SPG	ENSMUSG00000038866.16	Zcchc2	0.213510813925608	0.388228072823491	449	873	0.198	0.306	0.862291321134338	8.74765583421225e-06	up
Undiff.SPG	ENSMUSG00000022095.10	Fam160b2	0.0861229069319634	0.181434663781089	449	873	0.067	0.155	1.07410194736886	8.75270735805236e-06	up
Undiff.SPG	ENSMUSG00000039200.17	Atf7ip2	0.419829697100834	0.630023140355567	449	873	0.29	0.418	0.585485973452643	8.82208598053481e-06	up
Undiff.SPG	ENSMUSG00000032839.14	Trpc1	0.173879052458657	0.274167455846829	449	873	0.111	0.213	0.656669832169504	8.9827803126375e-06	up
Undiff.SPG	ENSMUSG00000085405.2	4930441J16Rik	0.0787284090414526	0.159147886828439	449	873	0.045	0.121	1.01448666580538	9.15176179484959e-06	up
Undiff.SPG	ENSMUSG00000059854.9	Hydin	0.179530368698533	0.28547973714986	449	873	0.107	0.21	0.668862343054153	9.16502392221216e-06	up
Undiff.SPG	ENSMUSG00000028464.17	Tpm2	0.243325720272908	0.0429321903019219	449	873	0.102	0.044	-2.49999	9.30994488889699e-06	down
Undiff.SPG	ENSMUSG00000039738.17	Slx4	0.166075146705913	0.294261491498048	449	873	0.122	0.226	0.82488432216486	9.81012821733635e-06	up
Undiff.SPG	ENSMUSG00000026173.16	Plcd4	0.0884019649403622	0.168685558191657	449	873	0.049	0.128	0.931410076226843	9.83213824972324e-06	up
Undiff.SPG	ENSMUSG00000050844.6	1700020N01Rik	0.229628017695535	0.377426073574017	449	873	0.16	0.276	0.716649467650737	9.92086600360359e-06	up
Undiff.SPG	ENSMUSG00000097675.3	1700101I11Rik	0.067116798246624	0.151533019704625	449	873	0.042	0.118	1.17369022076005	1.00382555427683e-05	up
Undiff.SPG	ENSMUSG00000027763.14	Mbnl1	0.691975520698137	0.315006850777454	449	873	0.301	0.235	-1.13509	1.02083822518483e-05	down
Undiff.SPG	ENSMUSG00000073821.12	8030451A03Rik	0.0896218183533007	0.192305914402969	449	873	0.067	0.155	1.10062238276437	1.02472505509856e-05	up
Undiff.SPG	ENSMUSG00000006494.12	Pdk1	0.800803984851472	0.397024822328382	449	873	0.327	0.25	-1.01204	1.05846185585794e-05	down
Undiff.SPG	ENSMUSG00000002240.13	Prr27	0.0498040668741607	0.141804907770909	449	873	0.042	0.118	1.50769518953594	1.08178880994732e-05	up
Undiff.SPG	ENSMUSG00000022215.7	Fitm1	0.0434678018870023	0.132060058087715	449	873	0.036	0.107	1.60095199362168	1.11015365535281e-05	up
Undiff.SPG	ENSMUSG00000034327.18	Kctd9	0.20572132868138	0.311683290822078	449	873	0.147	0.259	0.599151120408656	1.11836346295689e-05	up
Undiff.SPG	ENSMUSG00000018776.11	Slc35g3	0.103315044735908	0.182295257182665	449	873	0.058	0.141	0.818622132630343	1.12084240597664e-05	up
Undiff.SPG	ENSMUSG00000020455.17	Trim11	0.111539469777932	0.251742563081887	449	873	0.094	0.189	1.1736749512224	1.13470512809936e-05	up
Undiff.SPG	ENSMUSG00000060093.7	H4c1	0.180105876626871	0.270359968965646	449	873	0.109	0.211	0.585769016093108	1.15282704222655e-05	up
Undiff.SPG	ENSMUSG00000040624.19	Plekhg1	0.411728055756345	0.138808327337364	449	873	0.171	0.126	-1.56791	1.15476524456298e-05	down
Undiff.SPG	ENSMUSG00000107232.2	1700017L05Rik	0.067928994070042	0.143457111496943	449	873	0.04	0.112	1.07740313862603	1.17574704899778e-05	up
Undiff.SPG	ENSMUSG00000037884.7	1700017G19Rik	0.0624112130315208	0.141200749311649	449	873	0.04	0.112	1.17658221280906	1.20251339483181e-05	up
Undiff.SPG	ENSMUSG00000109160.2	4930598N05Rik	0.089101812102479	0.179258586547411	449	873	0.051	0.131	1.00770189062105	1.220742029348e-05	up
Undiff.SPG	ENSMUSG00000046886.7	Zfp474	0.0871074079043934	0.15695279777971	449	873	0.056	0.136	0.848727047539264	1.22200100652225e-05	up
Undiff.SPG	ENSMUSG00000013089.16	Etv5	0.460772527256534	0.187237564062775	449	873	0.232	0.139	-1.29873	1.23438128388939e-05	down
Undiff.SPG	ENSMUSG00000034063.9	4930590J08Rik	0.0414745178485565	0.13148018580019	449	873	0.033	0.103	1.66217081765074	1.23607122946264e-05	up
Undiff.SPG	ENSMUSG00000027381.17	Bcl2l11	0.347300884140872	0.519499929491985	449	873	0.247	0.373	0.580799809281594	1.23843385335851e-05	up
Undiff.SPG	ENSMUSG00000084984.9	Far1os	0.0468369636530312	0.147328770644157	449	873	0.047	0.121	1.65122167084777	1.26367074479693e-05	up
Undiff.SPG	ENSMUSG00000047547.15	Cltb	0.472325181750589	0.199736137466899	449	873	0.256	0.172	-1.24127	1.28567312832625e-05	down
Undiff.SPG	ENSMUSG00000051864.11	Tbc1d22a	0.31316955312427	0.490438712133007	449	873	0.225	0.349	0.64696243491905	1.31540062511971e-05	up
Undiff.SPG	ENSMUSG00000031246.15	Sh3bgrl	0.304065996217049	0.0944360867249033	449	873	0.147	0.102	-1.68592	1.31619616172934e-05	down
Undiff.SPG	ENSMUSG00000059325.15	Hopx	0.239754616841513	0.0502653635489736	449	873	0.111	0.05	-2.25166	1.33042329718513e-05	down
Undiff.SPG	ENSMUSG00000071550.15	Cfap44	0.124603176553431	0.224354151362625	449	873	0.073	0.163	0.847922564395132	1.34143229476516e-05	up
Undiff.SPG	ENSMUSG00000068328.10	Aup1	0.254690651728766	0.391965510677027	449	873	0.185	0.304	0.621782389984133	1.34638062263045e-05	up
Undiff.SPG	ENSMUSG00000110491.2	Gm31138	0.105115129310697	0.192881792274309	449	873	0.078	0.168	0.875122565907523	1.3818006537748e-05	up
Undiff.SPG	ENSMUSG00000022935.17	Grik1	0.0490916271273367	0.136036786108982	449	873	0.038	0.11	1.46857227492658	1.38449591469939e-05	up
Undiff.SPG	ENSMUSG00000006575.15	Rundc3a	0.105125483738245	0.15937357393428	449	873	0.049	0.123	0.599833235524047	1.38723430790604e-05	up
Undiff.SPG	ENSMUSG00000021482.11	Prxl2c	0.889992271867187	0.544220832346685	449	873	0.385	0.369	-0.709498	1.42651448357529e-05	down
Undiff.SPG	ENSMUSG00000028830.15	AU040320	0.204474840156745	0.349223145898722	449	873	0.131	0.238	0.771933513141694	1.43014287433555e-05	up
Undiff.SPG	ENSMUSG00000004035.13	Gstm7	0.434487715415044	0.156147114067234	449	873	0.185	0.112	-1.47582	1.45539515769255e-05	down
Undiff.SPG	ENSMUSG00000022620.15	Arsa	0.0396761309898166	0.143676595271843	449	873	0.045	0.11	1.85385398755232	1.47869869256525e-05	up
Undiff.SPG	ENSMUSG00000042155.4	Klhl23	0.455825814825377	0.147821735357273	449	873	0.198	0.143	-1.62397	1.531616901029e-05	down
Undiff.SPG	ENSMUSG00000067649.4	Mageb18	0.438498845710199	0.10231226845655	449	873	0.134	0.065	-2.09851	1.54956667698521e-05	down
Undiff.SPG	ENSMUSG00000093394.2	Gm20621	0.0918148399576047	0.199222994966381	449	873	0.069	0.156	1.11673844343086	1.55900321649855e-05	up
Undiff.SPG	ENSMUSG00000097463.3	4930448E22Rik	0.062427220904239	0.127222649409223	449	873	0.036	0.104	1.02593278138709	1.64972090316096e-05	up
Undiff.SPG	ENSMUSG00000099398.2	Ms4a14	0.0779232399122806	0.148774536976104	449	873	0.045	0.118	0.932121208501801	1.73280597923218e-05	up
Undiff.SPG	ENSMUSG00000023939.8	Mrpl14	1.18741980819776	0.751903641893837	449	873	0.497	0.49	-0.65914	1.75430900618099e-05	down
Undiff.SPG	ENSMUSG00000042554.11	Zp3r	0.0793979045312847	0.137863717862694	449	873	0.038	0.109	0.795300174040413	1.75718302638105e-05	up
Undiff.SPG	ENSMUSG00000054746.19	Abca15	0.0457014077139434	0.139715027479522	449	873	0.04	0.112	1.61005558597467	1.80010480795879e-05	up
Undiff.SPG	ENSMUSG00000000184.13	Ccnd2	1.90560252083019	1.23628207081431	449	873	0.472	0.353	-0.624198	1.81293470823844e-05	down
Undiff.SPG	ENSMUSG00000079177.5	Fam228a	0.0475398531740413	0.136280963550091	449	873	0.04	0.112	1.51740141092512	1.82919562982144e-05	up
Undiff.SPG	ENSMUSG00000086348.2	1700017J07Rik	0.0719331753180726	0.184420069060315	449	873	0.062	0.144	1.35704433075563	1.84155501335722e-05	up
Undiff.SPG	ENSMUSG00000118016.2	1700048O14Rik	0.090334302296313	0.15045700724862	449	873	0.045	0.118	0.735367850959897	1.84476984995233e-05	up
Undiff.SPG	ENSMUSG00000029602.12	Rasal1	0.0806457250101902	0.15147003730158	449	873	0.053	0.129	0.90852680145808	1.86633121892778e-05	up
Undiff.SPG	ENSMUSG00000039720.8	Got1l1	0.18595153663192	0.296858959760626	449	873	0.125	0.228	0.674561255882907	1.87153601345729e-05	up
Undiff.SPG	ENSMUSG00000040212.13	Emp3	0.591315133253031	0.236191872136353	449	873	0.234	0.153	-1.3236	1.91748432843177e-05	down
Undiff.SPG	ENSMUSG00000031980.11	Agt	0.53369938689668	0.231781202153636	449	873	0.22	0.129	-1.20291	1.93691157930927e-05	down
Undiff.SPG	ENSMUSG00000075511.10	1700001L05Rik	0.35444001062095	0.56824116867101	449	873	0.274	0.394	0.680808775054875	1.95218234939675e-05	up
Undiff.SPG	ENSMUSG00000027371.11	Fahd2a	0.162651603744041	0.281258800793723	449	873	0.129	0.233	0.789739331353409	1.97592556484977e-05	up
Undiff.SPG	ENSMUSG00000034620.18	Rxylt1	0.971356815138155	0.614982363146691	449	873	0.477	0.426	-0.65937	2.01931571523496e-05	down
Undiff.SPG	ENSMUSG00000019808.9	Adat2	0.132658873612339	0.241492492273297	449	873	0.111	0.211	0.863767328088918	2.09940687814204e-05	up
Undiff.SPG	ENSMUSG00000027209.18	Fam227b	0.0851303383800317	0.209606641341403	449	873	0.069	0.151	1.29893358670684	2.12386738236277e-05	up
Undiff.SPG	ENSMUSG00000027869.15	Hsd3b6	0.391604856584609	0.0810740421111592	449	873	0.118	0.052	-2.27068	2.14791065875357e-05	down
Undiff.SPG	ENSMUSG00000032231.15	Anxa2	0.645510369455664	0.221212325332664	449	873	0.234	0.166	-1.54458	2.1507042180936e-05	down
Undiff.SPG	ENSMUSG00000023443.14	Esx1	0.364046975354193	0.5604941083686	449	873	0.189	0.306	0.622435720262208	2.18390698097057e-05	up
Undiff.SPG	ENSMUSG00000022388.15	Ttll8	0.0705154568280837	0.156312058325075	449	873	0.045	0.118	1.14729582825919	2.20437710752402e-05	up
Undiff.SPG	ENSMUSG00000036570.15	Fxyd1	0.521311048607316	0.175792612932899	449	873	0.196	0.117	-1.56773	2.24371118750796e-05	down
Undiff.SPG	ENSMUSG00000021707.6	Dhfr	0.379804386562137	0.570968265262465	449	873	0.267	0.391	0.588026844898075	2.24830629282516e-05	up
Undiff.SPG	ENSMUSG00000035614.12	Togaram1	0.450193820367189	0.695392754656716	449	873	0.298	0.42	0.627168806563351	2.26945362598878e-05	up
Undiff.SPG	ENSMUSG00000033039.11	Micall1	0.12761991901848	0.26195240715314	449	873	0.122	0.218	1.03687181802934	2.30287147560441e-05	up
Undiff.SPG	ENSMUSG00000026819.16	Slc25a25	0.21498368271945	0.357408731266738	449	873	0.165	0.275	0.733080397438391	2.32731881372763e-05	up
Undiff.SPG	ENSMUSG00000115422.2	4930452G13Rik	0.0482138309674551	0.120052844347123	449	873	0.036	0.104	1.31436264281834	2.35758666077993e-05	up
Undiff.SPG	ENSMUSG00000072974.5	Gm4787	0.10755747512285	0.168663732886386	449	873	0.049	0.125	0.648556408483834	2.39084685336008e-05	up
Undiff.SPG	ENSMUSG00000040997.15	Abhd4	0.398347231376746	0.156321852459982	449	873	0.194	0.137	-1.34895	2.42116911606634e-05	down
Undiff.SPG	ENSMUSG00000024687.12	Osbp	0.298989756740517	0.487392185929502	449	873	0.234	0.345	0.704800592194376	2.44337927984014e-05	up
Undiff.SPG	ENSMUSG00000056821.14	1700028I16Rik	0.098969720819798	0.148653635097449	449	873	0.062	0.131	0.58640883233087	2.46045526336473e-05	up
Undiff.SPG	ENSMUSG00000036832.6	Lpar3	0.38754260130361	0.187292035930855	449	873	0.254	0.16	-1.04867	2.47808140141259e-05	down
Undiff.SPG	ENSMUSG00000028517.9	Plpp3	0.331222846018908	0.126885277207725	449	873	0.171	0.095	-1.38358	2.48800621382413e-05	down
Undiff.SPG	ENSMUSG00000117725.2	Gm50240	0.200255572894153	0.35855349713364	449	873	0.16	0.268	0.8400280592526	2.66938407265887e-05	up
Undiff.SPG	ENSMUSG00000016758.5	Bik	0.712165101884918	0.438014552350839	449	873	0.354	0.309	-0.701106	2.69611616566535e-05	down
Undiff.SPG	ENSMUSG00000036564.18	Ndrg4	0.392282513752712	0.255837489816912	449	873	0.203	0.233	-0.616469	2.73246868852592e-05	down
Undiff.SPG	ENSMUSG00000022938.9	Fam3b	0.0692234320214532	0.158589161510644	449	873	0.056	0.134	1.19478860985866	2.76657438320843e-05	up
Undiff.SPG	ENSMUSG00000072663.13	Spef2	0.0771302655712027	0.183557426397651	449	873	0.067	0.149	1.24977899678436	2.81013967596054e-05	up
Undiff.SPG	ENSMUSG00000090812.9	Samd15	0.125877168502424	0.218348747616853	449	873	0.085	0.174	0.794132544437598	2.85178293849281e-05	up
Undiff.SPG	ENSMUSG00000036196.17	Slc26a8	0.0897710070422549	0.208352569335849	449	873	0.076	0.156	1.21379148123935	2.86832555003208e-05	up
Undiff.SPG	ENSMUSG00000101009.7	1700108F19Rik	0.04198073514794	0.132753773919494	449	873	0.04	0.108	1.65860739666281	2.96678356296757e-05	up
Undiff.SPG	ENSMUSG00000049506.8	Sppl2c	0.0452944087621788	0.1484213479616	449	873	0.053	0.109	1.71008379753527	2.96888701562542e-05	up
Undiff.SPG	ENSMUSG00000074627.12	Mroh8	0.0718573710106827	0.165212987291612	449	873	0.056	0.132	1.19998568658728	2.9983773300057e-05	up
Undiff.SPG	ENSMUSG00000001473.8	Tubb6	0.0964251395122144	0.174553620959626	449	873	0.071	0.156	0.855519913858446	3.00946331753357e-05	up
Undiff.SPG	ENSMUSG00000029073.10	Cptp	0.193672341162316	0.291293533335099	449	873	0.118	0.218	0.588606204330918	3.03495133575619e-05	up
Undiff.SPG	ENSMUSG00000049670.10	Morn4	0.0873270208723528	0.169592495577236	449	873	0.062	0.143	0.956771620776732	3.05075009943237e-05	up
Undiff.SPG	ENSMUSG00000027984.9	Hadh	0.495151405841422	0.212516035307966	449	873	0.261	0.162	-1.21991	3.06279900650193e-05	down
Undiff.SPG	ENSMUSG00000033031.14	Cip2a	0.322158172764152	0.487571320232745	449	873	0.214	0.332	0.597692183388543	3.0758929585431e-05	up
Undiff.SPG	ENSMUSG00000028943.19	Espn	0.721464694598499	0.364693	449	873	0.361	0.289	-0.984052	3.1120163916676e-05	down
Undiff.SPG	ENSMUSG00000079259.3	Trim71	1.61634447594838	1.05789369044477	449	873	0.49	0.44	-0.611493	3.11539646735249e-05	down
Undiff.SPG	ENSMUSG00000016356.19	Col20a1	0.0623208343184621	0.154920487038635	449	873	0.047	0.12	1.31235934471448	3.17631479488779e-05	up
Undiff.SPG	ENSMUSG00000110737.2	4930444F02Rik	0.0508115030210323	0.155301485380064	449	873	0.056	0.113	1.60993673066374	3.1777211320852e-05	up
Undiff.SPG	ENSMUSG00000102009.7	4933400F21Rik	0.052180639973775	0.127369199072901	449	873	0.04	0.11	1.2857999780667	3.18487742686697e-05	up
Undiff.SPG	ENSMUSG00000027712.14	Anxa5	0.293933657603145	0.0749259595085932	449	873	0.134	0.065	-1.97052	3.19399208475041e-05	down
Undiff.SPG	ENSMUSG00000109657.2	1700008N11Rik	0.0973627712384417	0.16674494723022	449	873	0.049	0.123	0.775584846731313	3.27912794330382e-05	up
Undiff.SPG	ENSMUSG00000062691.11	Cebpzos	0.640447842294764	0.424062040481554	449	873	0.367	0.347	-0.594691	3.31312210668771e-05	down
Undiff.SPG	ENSMUSG00000029094.13	Afap1	0.125358912194357	0.246945506626311	449	873	0.105	0.198	0.977561856878684	3.36210216110575e-05	up
Undiff.SPG	ENSMUSG00000021025.9	Nfkbia	0.305296768436178	0.135557189245119	449	873	0.203	0.116	-1.17072	3.38774078244149e-05	down
Undiff.SPG	ENSMUSG00000024875.6	Yif1a	0.177036383185006	0.311865938812288	449	873	0.134	0.236	0.816527953817301	3.43960928589262e-05	up
Undiff.SPG	ENSMUSG00000029071.17	Dvl1	0.192579327280565	0.307852513918649	449	873	0.143	0.247	0.676506113384914	3.44427351181602e-05	up
Undiff.SPG	ENSMUSG00000015443.10	Gzmn	0.0603064020337075	0.135458145605431	449	873	0.045	0.116	1.16613844295165	3.47918019058103e-05	up
Undiff.SPG	ENSMUSG00000054932.7	Afp	0.637455254379287	0.343411787665936	449	873	0.321	0.228	-0.892191	3.51048589802885e-05	down
Undiff.SPG	ENSMUSG00000028256.17	Odf2l	0.230108774392349	0.364610806671535	449	873	0.192	0.301	0.663810125764865	3.56468459403976e-05	up
Undiff.SPG	ENSMUSG00000069662.6	Marcks	0.487073126932122	0.173013372051036	449	873	0.205	0.133	-1.49272	3.57996929846971e-05	down
Undiff.SPG	ENSMUSG00000093803.6	Ppp2r3d	0.209936098274627	0.342372277832484	449	873	0.174	0.282	0.705349909820849	3.62793408767772e-05	up
Undiff.SPG	ENSMUSG00000025875.15	Tspan17	0.364537611200508	0.108987018058226	449	873	0.169	0.102	-1.74098	3.63966724565363e-05	down
Undiff.SPG	ENSMUSG00000022671.14	Mzt2	0.265113124573227	0.43180909954927	449	873	0.183	0.292	0.703575540148754	3.6751874759891e-05	up
Undiff.SPG	ENSMUSG00000032712.17	Resf1	0.791406975575779	0.47219456733809	449	873	0.379	0.336	-0.744915	3.70589346193827e-05	down
Undiff.SPG	ENSMUSG00000110020.2	Gm45441	0.0780736281875466	0.163302103446945	449	873	0.053	0.129	1.06367265249285	3.76492100100655e-05	up
Undiff.SPG	ENSMUSG00000026074.16	Map4k4	1.30064440398767	0.712477619547014	449	873	0.481	0.384	-0.868218	3.83384484791509e-05	down
Undiff.SPG	ENSMUSG00000074454.4	Defb33	0.0815749392290844	0.170514786167256	449	873	0.051	0.126	1.06277730053297	3.86115249784355e-05	up
Undiff.SPG	ENSMUSG00000004040.17	Stat3	0.578210935506792	0.320538731719242	449	873	0.334	0.238	-0.850897	3.94743093165925e-05	down
Undiff.SPG	ENSMUSG00000024960.10	Plcb3	0.191094644376947	0.331502228265853	449	873	0.154	0.259	0.794411589310322	3.97096302570982e-05	up
Undiff.SPG	ENSMUSG00000024944.7	Arl2	0.323981411351689	0.526071113232142	449	873	0.254	0.364	0.699175773806304	4.03736082423735e-05	up
Undiff.SPG	ENSMUSG00000063018.7	2010204K13Rik	0.325267401433593	0.104788587868948	449	873	0.16	0.088	-1.63321	4.15320297658553e-05	down
Undiff.SPG	ENSMUSG00000028551.15	Cdkn2c	0.11817177723135	0.235186123453515	449	873	0.096	0.186	0.992310387155106	4.30003785477804e-05	up
Undiff.SPG	ENSMUSG00000068506.4	Gm5800	0.0486824179366205	0.144809338700187	449	873	0.049	0.116	1.57071739928494	4.43010032417596e-05	up
Undiff.SPG	ENSMUSG00000086727.9	4931428L18Rik	0.122626523577844	0.234414140759622	449	873	0.078	0.163	0.934227840120453	4.66024924215797e-05	up
Undiff.SPG	ENSMUSG00000034883.10	Lrr1	0.323593124492455	0.490381394556721	449	873	0.236	0.354	0.599571689848398	4.70982218220192e-05	up
Undiff.SPG	ENSMUSG00000076441.10	Ass1	0.285909963965596	0.0985736886102799	449	873	0.165	0.087	-1.53533	4.81256069013144e-05	down
Undiff.SPG	ENSMUSG00000033685.14	Ucp2	0.40043492540211	0.144943903008828	449	873	0.16	0.123	-1.46544	5.0070394802237e-05	down
Undiff.SPG	ENSMUSG00000059890.17	Ube4a	0.378681262193871	0.586596431927955	449	873	0.272	0.381	0.631249253731723	5.02672023620314e-05	up
Undiff.SPG	ENSMUSG00000028952.13	Zbtb48	0.162590207381354	0.300712264886294	449	873	0.163	0.257	0.886735975392951	5.1927547713752e-05	up
Undiff.SPG	ENSMUSG00000009097.11	Tbx1	0.163168715153743	0.310560432880304	449	873	0.122	0.218	0.928090130598987	5.2698696758738e-05	up
Undiff.SPG	ENSMUSG00000031586.18	Rbpms	1.12817321089171	0.698532071233818	449	873	0.461	0.402	-0.691512	5.34531965456209e-05	down
Undiff.SPG	ENSMUSG00000032306.15	Mpi	0.209572322444827	0.334446856649613	449	873	0.163	0.263	0.674071856265103	5.44303488677758e-05	up
Undiff.SPG	ENSMUSG00000001131.12	Timp1	0.21498786161062	0.0577477640197278	449	873	0.118	0.054	-1.89459	5.85884062220255e-05	down
Undiff.SPG	ENSMUSG00000118653.2	AC159819.1	0.0489624383430757	0.10981001659002	449	873	0.04	0.105	1.16363203054638	5.87224492895917e-05	up
Undiff.SPG	ENSMUSG00000111172.2	Gm39302	0.0623387019374581	0.151297460385896	449	873	0.053	0.127	1.2778285550734	5.96716507381434e-05	up
Undiff.SPG	ENSMUSG00000074219.4	Gm10644	0.123944636552347	0.188444661474905	449	873	0.085	0.162	0.604046944778094	6.06443297834346e-05	up
Undiff.SPG	ENSMUSG00000038241.17	Cep250	0.271765321061317	0.4205939267773	449	873	0.2	0.312	0.629878857229571	6.14376202057697e-05	up
Undiff.SPG	ENSMUSG00000066829.8	Zfp810	0.0886315440535573	0.137254233856287	449	873	0.045	0.101	0.630382402506487	6.21289398346717e-05	up
Undiff.SPG	ENSMUSG00000074136.10	4930513N10Rik	0.0655186903813227	0.15222974530716	449	873	0.051	0.12	1.21501897730717	6.48759200940767e-05	up
Undiff.SPG	ENSMUSG00000038491.10	Cdk19os	0.101837430974554	0.158846765941795	449	873	0.053	0.123	0.640859762508151	6.49819805771328e-05	up
Undiff.SPG	ENSMUSG00000087104.8	Tmem132cos	0.14549855962396	0.240829629923486	449	873	0.087	0.173	0.726615746176769	6.62042093443304e-05	up
Undiff.SPG	ENSMUSG00000041358.2	Nutm1	0.123097927146525	0.216371328648078	449	873	0.098	0.187	0.813197972156807	6.70907048957535e-05	up
Undiff.SPG	ENSMUSG00000026659.14	Dusp12	0.170313389605833	0.319867528179309	449	873	0.143	0.234	0.908886806535263	6.70987407952679e-05	up
Undiff.SPG	ENSMUSG00000024012.19	Mtch1	1.30121826705001	0.838802373095335	449	873	0.519	0.489	-0.633399	6.72131347726399e-05	down
Undiff.SPG	ENSMUSG00000022014.16	Epsti1	0.0781705799957435	0.145076563800743	449	873	0.047	0.115	0.891266533828748	6.74554603788648e-05	up
Undiff.SPG	ENSMUSG00000052942.14	Glis3	2.69224855579172	1.60936171459542	449	873	0.434	0.34	-0.742287	6.75507050491265e-05	down
Undiff.SPG	ENSMUSG00000042594.17	Sh2b3	0.135501241920035	0.225094509982714	449	873	0.105	0.195	0.731801264754191	6.83335180981581e-05	up
Undiff.SPG	ENSMUSG00000026727.11	Rsu1	0.582604178187657	0.313834662888045	449	873	0.334	0.27	-0.892299	6.8930870733811e-05	down
Undiff.SPG	ENSMUSG00000045795.11	Whamm	0.207774607912471	0.353487788285328	449	873	0.147	0.245	0.766354907487667	6.90792390736118e-05	up
Undiff.SPG	ENSMUSG00000022500.16	Litaf	0.604866114529663	0.364056773313872	449	873	0.303	0.298	-0.732295	6.94284353715033e-05	down
Undiff.SPG	ENSMUSG00000071470.5	Ccnb1ip1	0.601485798664176	0.360608303968704	449	873	0.301	0.293	-0.737938	7.24279308432137e-05	down
Undiff.SPG	ENSMUSG00000032366.16	Tpm1	0.836513044740062	0.508761372633679	449	873	0.41	0.331	-0.717288	7.57735750127942e-05	down
Undiff.SPG	ENSMUSG00000002771.13	Grin2d	0.0543419811320677	0.116730563342382	449	873	0.042	0.108	1.10162626610855	7.5776344347562e-05	up
Undiff.SPG	ENSMUSG00000030659.15	Nucb2	0.402749655163759	0.168445385209683	449	873	0.227	0.151	-1.2571	7.62642444898357e-05	down
Undiff.SPG	ENSMUSG00000087223.3	4930442L01Rik	0.0656513153278104	0.127987897225156	449	873	0.042	0.105	0.962042504364538	7.7143210304747e-05	up
Undiff.SPG	ENSMUSG00000024867.15	Pip5k1b	0.329174086008717	0.095736951909926	449	873	0.116	0.08	-1.78064	7.79234468337499e-05	down
Undiff.SPG	ENSMUSG00000034928.17	Rnf44	0.864021087183371	0.539357815666741	449	873	0.419	0.397	-0.679723	7.80796244418386e-05	down
Undiff.SPG	ENSMUSG00000025950.17	Idh1	0.459175488394522	0.178311223086859	449	873	0.234	0.153	-1.36415	7.8161287994399e-05	down
Undiff.SPG	ENSMUSG00000005054.8	Cstb	0.745882321407914	0.438049328166327	449	873	0.39	0.336	-0.767719	7.98657473040073e-05	down
Undiff.SPG	ENSMUSG00000102096.2	1700101O22Rik	0.0693914177286343	0.169982660270999	449	873	0.06	0.133	1.2913293479947	8.21326492602848e-05	up
Undiff.SPG	ENSMUSG00000078713.9	Tomm5	0.726813703387668	0.379230011105422	449	873	0.35	0.298	-0.938331	8.21790826988339e-05	down
Undiff.SPG	ENSMUSG00000050732.10	Vamp8	0.472629676514911	0.179697975133762	449	873	0.205	0.158	-1.39464	8.27385831988604e-05	down
Undiff.SPG	ENSMUSG00000085757.8	Tslrn1	0.89748178633938	0.470218681262915	449	873	0.365	0.292	-0.932405	8.39673935428374e-05	down
Undiff.SPG	ENSMUSG00000029206.14	Nsun7	0.0833591556208564	0.172057008493549	449	873	0.06	0.135	1.0445826844186	8.46560168670354e-05	up
Undiff.SPG	ENSMUSG00000027076.11	Timm10	0.841900135640578	0.539939438346205	449	873	0.401	0.373	-0.640756	8.49729423981719e-05	down
Undiff.SPG	ENSMUSG00000087526.3	Gm15738	0.153098048571665	0.249840554406244	449	873	0.107	0.197	0.706187086232665	8.76284577897885e-05	up
Undiff.SPG	ENSMUSG00000086368.3	Gm13830	0.141009396079756	0.22338738835204	449	873	0.096	0.183	0.663379364621992	8.81465747328589e-05	up
Undiff.SPG	ENSMUSG00000039193.10	Nlrc4	0.0360050678175433	0.109149368230372	449	873	0.04	0.104	1.5973516793831	8.86320260486083e-05	up
Undiff.SPG	ENSMUSG00000033352.12	Map2k4	0.849071419330187	0.512485197124588	449	873	0.405	0.362	-0.728264	8.90751173776121e-05	down
Undiff.SPG	ENSMUSG00000023022.15	Lima1	0.639152876263388	0.331046018184539	449	873	0.334	0.252	-0.948919	8.95765495437709e-05	down
Undiff.SPG	ENSMUSG00000045822.5	Zswim3	0.194047629561769	0.302097216883269	449	873	0.156	0.258	0.638336281091034	9.04582494969243e-05	up
Undiff.SPG	ENSMUSG00000040356.17	Skiv2l	0.203482742670979	0.319237587160947	449	873	0.149	0.25	0.649467101168532	9.07597373057908e-05	up
Undiff.SPG	ENSMUSG00000053931.12	Cnn3	0.447362554687645	0.216597740278956	449	873	0.278	0.194	-1.04608	9.17110780702816e-05	down
Undiff.SPG	ENSMUSG00000064280.15	Ccdc146	0.0682404390699305	0.180182103331987	449	873	0.062	0.134	1.39944476517448	9.69045099714416e-05	up
Undiff.SPG	ENSMUSG00000037643.15	Prkci	0.41344552753215	0.185705016620725	449	873	0.194	0.172	-1.15426	9.8517664999373e-05	down
Undiff.SPG	ENSMUSG00000102018.9	Iqank1	0.0960515190432801	0.156759070378611	449	873	0.053	0.125	0.706087400282674	9.93276764371385e-05	up
Undiff.SPG	ENSMUSG00000028159.15	Dapp1	0.0811822659089005	0.184681243274219	449	873	0.069	0.143	1.18480579362853	9.93603861573304e-05	up
Undiff.SPG	ENSMUSG00000048332.14	Lhfp	0.199014303319579	0.0726476430312316	449	873	0.131	0.062	-1.45262	1.00779212428036e-04	down
Undiff.SPG	ENSMUSG00000045179.10	Sox3	0.626287735536955	0.393058985572511	449	873	0.318	0.296	-0.671943	1.01116251935378e-04	down
Undiff.SPG	ENSMUSG00000087377.2	AV099323	0.0972052804669249	0.167048241989429	449	873	0.069	0.147	0.780538178246254	1.02175302393134e-04	up
Undiff.SPG	ENSMUSG00000013584.6	Aldh1a2	0.198094478033801	0.343214358300745	449	873	0.167	0.266	0.792613428172162	1.06366006237112e-04	up
Undiff.SPG	ENSMUSG00000074064.7	Mlycd	0.140715983479301	0.234324186575549	449	873	0.114	0.205	0.735310328618687	1.06807270714169e-04	up
Undiff.SPG	ENSMUSG00000023460.14	Rab12	0.350991397993742	0.164775136596615	449	873	0.218	0.148	-1.09047	1.08069874301024e-04	down
Undiff.SPG	ENSMUSG00000042525.6	4933428M09Rik	0.0683333228958018	0.116560387688311	449	873	0.038	0.101	0.769543866983672	1.08507259393237e-04	up
Undiff.SPG	ENSMUSG00000005268.21	Prlr	0.310573989346815	0.0786911698409831	449	873	0.109	0.047	-1.9793	1.09035660789364e-04	down
Undiff.SPG	ENSMUSG00000015766.15	Eps8	0.283764487340553	0.106090012243363	449	873	0.154	0.104	-1.41855	1.09599509222455e-04	down
Undiff.SPG	ENSMUSG00000024815.6	Trpd52l3	0.0505375787800566	0.146596402118961	449	873	0.047	0.109	1.53455315833943	1.09755959324205e-04	up
Undiff.SPG	ENSMUSG00000060206.12	Zfp462	1.24736478766664	0.728194548479288	449	873	0.401	0.321	-0.776405	1.100639460664e-04	down
Undiff.SPG	ENSMUSG00000022965.9	Ifngr2	0.371630202148849	0.18246634666917	449	873	0.247	0.152	-1.02584	1.11008206504411e-04	down
Undiff.SPG	ENSMUSG00000024571.16	Gm16286	0.789646332169343	0.506102191446438	449	873	0.363	0.377	-0.641676	1.11497004961221e-04	down
Undiff.SPG	ENSMUSG00000075410.14	Prcd	0.217272900442817	0.0496522092626089	449	873	0.107	0.048	-2.12734	1.11876225716627e-04	down
Undiff.SPG	ENSMUSG00000040260.9	Daam2	0.248135055725046	0.0538816752069497	449	873	0.105	0.048	-2.20117	1.14660672402209e-04	down
Undiff.SPG	ENSMUSG00000118263.2	Gm42064	0.19824845788182	0.344018442632771	449	873	0.196	0.268	0.794868032859268	1.14967256168939e-04	up
Undiff.SPG	ENSMUSG00000097689.2	4930471D02Rik	0.0541810580852923	0.132214189740807	449	873	0.042	0.108	1.28544704034294	1.19663462704215e-04	up
Undiff.SPG	ENSMUSG00000021338.18	Carmil1	0.306253939200192	0.169921908416519	449	873	0.122	0.149	-0.849479	1.19722896158642e-04	down
Undiff.SPG	ENSMUSG00000050050.18	Ccdc158	0.18642740916431	0.324218817031123	449	873	0.16	0.258	0.798025089563645	1.21030142112641e-04	up
Undiff.SPG	ENSMUSG00000022769.10	Sdf2l1	0.242131329667913	0.415764187132528	449	873	0.203	0.284	0.779726978035246	1.26448820810662e-04	up
Undiff.SPG	ENSMUSG00000028194.16	Ddah1	0.786928773889051	0.516828525492319	449	873	0.383	0.332	-0.606452	1.26920689767571e-04	down
Undiff.SPG	ENSMUSG00000086119.3	Gm2415	0.148253936446167	0.276014423543237	449	873	0.118	0.203	0.896223044742262	1.30251351661228e-04	up
Undiff.SPG	ENSMUSG00000029828.5	4921507P07Rik	0.0924340060165232	0.198430163613726	449	873	0.078	0.156	1.10130266439056	1.30516708786512e-04	up
Undiff.SPG	ENSMUSG00000031666.16	Rbl2	0.177195259227295	0.285016243399378	449	873	0.125	0.218	0.685396273687064	1.33695070972022e-04	up
Undiff.SPG	ENSMUSG00000007589.10	Tinf2	0.288005229553593	0.462488509754844	449	873	0.225	0.316	0.683133583416287	1.34284255435241e-04	up
Undiff.SPG	ENSMUSG00000041488.17	Stx3	0.349025746142174	0.168247828089863	449	873	0.234	0.153	-1.0523	1.36552851688162e-04	down
Undiff.SPG	ENSMUSG00000031906.10	Smpd3	0.0580202669698833	0.149345223820337	449	873	0.056	0.126	1.36250355510492	1.36744371451994e-04	up
Undiff.SPG	ENSMUSG00000027035.11	Cers6	1.17841185028325	0.776339884705119	449	873	0.494	0.441	-0.60202	1.37800252485647e-04	down
Undiff.SPG	ENSMUSG00000054934.11	Kcnmb4	0.217737006828292	0.343222223511575	449	873	0.165	0.265	0.656314182680919	1.39072640642737e-04	up
Undiff.SPG	ENSMUSG00000070644.14	Etnk2	0.293987113577304	0.107967842287742	449	873	0.149	0.103	-1.44431	1.39095280351467e-04	down
Undiff.SPG	ENSMUSG00000099995.2	1700036G14Rik	0.0676643488505159	0.137120810552957	449	873	0.045	0.11	1.01790092422779	1.39214875924091e-04	up
Undiff.SPG	ENSMUSG00000027286.17	Lrrc57	0.15766598042801	0.246673513512737	449	873	0.111	0.198	0.645401410623718	1.39303994386181e-04	up
Undiff.SPG	ENSMUSG00000042439.14	Zfp532	0.477279826390931	0.315655508599205	449	873	0.241	0.255	-0.59633	1.41363126115509e-04	down
Undiff.SPG	ENSMUSG00000049571.19	Cfap46	0.0698911501792693	0.151776777059345	449	873	0.058	0.129	1.11765686784778	1.43573923646277e-04	up
Undiff.SPG	ENSMUSG00000115483.2	Gm9732	0.478231804856324	0.23062081477055	449	873	0.245	0.204	-1.05186	1.50125951050577e-04	down
Undiff.SPG	ENSMUSG00000042195.10	Slc35f2	0.254470837687437	0.118572321345259	449	873	0.183	0.121	-1.10108	1.50307189948428e-04	down
Undiff.SPG	ENSMUSG00000027875.13	Hmgcs2	0.371806877315995	0.111559477404154	449	873	0.131	0.077	-1.73584	1.51172571323985e-04	down
Undiff.SPG	ENSMUSG00000059248.14	Septin9	0.216620955008459	0.053478463489548	449	873	0.111	0.06	-2.01611	1.53146490953556e-04	down
Undiff.SPG	ENSMUSG00000031986.7	Sprtn	0.18780487784485	0.311833191484897	449	873	0.154	0.251	0.73123455359184	1.54710766652213e-04	up
Undiff.SPG	ENSMUSG00000089984.8	Fbxo24	0.0967905722211859	0.165460643483745	449	873	0.053	0.123	0.772931562508919	1.63516040812083e-04	up
Undiff.SPG	ENSMUSG00000020889.12	Nr1d1	0.331200926440011	0.161840187981137	449	873	0.227	0.149	-1.03268	1.65104644529045e-04	down
Undiff.SPG	ENSMUSG00000002104.12	Rapsn	0.318103654020682	0.181567154487469	449	873	0.218	0.172	-0.808653	1.65823062145928e-04	down
Undiff.SPG	ENSMUSG00000079553.12	Kifc1	0.176222509737824	0.269487889110966	449	873	0.131	0.223	0.612539022569007	1.66293417629586e-04	up
Undiff.SPG	ENSMUSG00000060733.14	Ipmk	0.325136337871196	0.506180597275263	449	873	0.245	0.345	0.638448740131361	1.73799906823936e-04	up
Undiff.SPG	ENSMUSG00000007872.4	Id3	0.310816114618522	0.156338095784641	449	873	0.196	0.127	-0.990934	1.81555766296072e-04	down
Undiff.SPG	ENSMUSG00000070495.12	Ctcfl	0.164205038559517	0.280681850316362	449	873	0.102	0.188	0.773072960644922	1.82387000576471e-04	up
Undiff.SPG	ENSMUSG00000042506.16	Usp22	0.778203186383707	0.478855409815177	449	873	0.347	0.362	-0.700441	1.82686081497126e-04	down
Undiff.SPG	ENSMUSG00000015243.5	Abca1	1.14599820250044	0.71931189736677	449	873	0.419	0.403	-0.671841	1.82854971001541e-04	down
Undiff.SPG	ENSMUSG00000089687.3	Rab42	0.0628030442936217	0.146941	449	873	0.053	0.116	1.22501903484483	1.82893242270136e-04	up
Undiff.SPG	ENSMUSG00000015053.15	Gata2	0.0512233015144831	0.151993424070767	449	873	0.045	0.108	1.56727189397103	1.86425669080851e-04	up
Undiff.SPG	ENSMUSG00000066175.3	2510046G10Rik	0.513843813318513	0.248109715724515	449	873	0.272	0.222	-1.05005	1.87992539875062e-04	down
Undiff.SPG	ENSMUSG00000001025.9	S100a6	0.589952259807351	0.249121939652954	449	873	0.178	0.129	-1.24341	1.88564939489482e-04	down
Undiff.SPG	ENSMUSG00000050565.17	Tor1aip2	0.986764795322563	0.657753396755477	449	873	0.452	0.436	-0.585086	1.88710672439317e-04	down
Undiff.SPG	ENSMUSG00000062190.13	Lancl2	0.200653934810647	0.340474014558644	449	873	0.178	0.271	0.762540098008386	1.89783587716237e-04	up
Undiff.SPG	ENSMUSG00000025732.7	Mcrip2	0.420407325081598	0.217390740302827	449	873	0.238	0.195	-0.951177	1.95574679168936e-04	down
Undiff.SPG	ENSMUSG00000042744.17	Hectd4	0.323496878731952	0.484203835080774	449	873	0.218	0.321	0.581714735069483	2.00404186867466e-04	up
Undiff.SPG	ENSMUSG00000026336.14	Slco6d1	0.0453778500164719	0.130520099445205	449	873	0.045	0.104	1.52214095475909	2.0512946798627e-04	up
Undiff.SPG	ENSMUSG00000027907.5	S100a11	0.448693302760057	0.137322365362719	449	873	0.169	0.102	-1.70743	2.06882040881287e-04	down
Undiff.SPG	ENSMUSG00000023367.15	Tmem176a	0.765755156788628	0.350011730814644	449	873	0.269	0.202	-1.12926	2.08293764655403e-04	down
Undiff.SPG	ENSMUSG00000031198.5	Fundc2	0.615900084426476	0.329528570896183	449	873	0.321	0.265	-0.902089	2.11485672433601e-04	down
Undiff.SPG	ENSMUSG00000054920.13	Klhl5	0.236562613110467	0.0944992719107661	449	873	0.16	0.086	-1.32293	2.14424557052556e-04	down
Undiff.SPG	ENSMUSG00000106589.2	4931419H13Rik	0.0517125922511577	0.14063281781612	449	873	0.051	0.111	1.44158412283995	2.15864348232903e-04	up
Undiff.SPG	ENSMUSG00000056197.7	4931417E11Rik	0.0682692532962344	0.173769552314639	449	873	0.053	0.117	1.34658573897692	2.18537065366384e-04	up
Undiff.SPG	ENSMUSG00000041245.14	Wnk3	0.355037602241341	0.156424485405378	449	873	0.22	0.142	-1.18199	2.26129561234925e-04	down
Undiff.SPG	ENSMUSG00000043162.8	Pyurf	0.275742750438294	0.128459690856534	449	873	0.18	0.131	-1.10141	2.2838853049048e-04	down
Undiff.SPG	ENSMUSG00000023931.6	Efhb	0.181545361589338	0.299636154033015	449	873	0.127	0.216	0.72256858529957	2.28913986933952e-04	up
Undiff.SPG	ENSMUSG00000037001.11	Zfp39	0.195865349848621	0.307253990324948	449	873	0.145	0.238	0.649302632652297	2.29147227006437e-04	up
Undiff.SPG	ENSMUSG00000002324.9	Rec8	0.138069525118658	0.264674434135321	449	873	0.105	0.187	0.938324378556417	2.32291309207349e-04	up
Undiff.SPG	ENSMUSG00000001741.13	Il16	0.0474640500213265	0.117318094319468	449	873	0.04	0.101	1.30371127806985	2.36445539673749e-04	up
Undiff.SPG	ENSMUSG00000027582.17	Zgpat	0.176806739668533	0.302472353480301	449	873	0.156	0.246	0.774291160367886	2.36954147100695e-04	up
Undiff.SPG	ENSMUSG00000019843.15	Fyn	1.47853156587143	0.94465154039028	449	873	0.497	0.435	-0.646256	2.39334214667675e-04	down
Undiff.SPG	ENSMUSG00000029126.8	Nsg1	0.124406984912846	0.230701649691671	449	873	0.102	0.186	0.890426855335459	2.41719057473822e-04	up
Undiff.SPG	ENSMUSG00000025139.15	Tollip	0.301809688032792	0.453219620033218	449	873	0.238	0.336	0.586411551074588	2.43327648375026e-04	up
Undiff.SPG	ENSMUSG00000032184.6	Lysmd2	0.201239029301956	0.0808632477257416	449	873	0.154	0.089	-1.31429	2.44758243185248e-04	down
Undiff.SPG	ENSMUSG00000035126.20	Dnai4	0.204905715949424	0.327929125423498	449	873	0.158	0.254	0.6781597808062	2.47626068573378e-04	up
Undiff.SPG	ENSMUSG00000047441.5	Antxrl	0.0728175472663537	0.15866704731581	449	873	0.062	0.133	1.12257356764118	2.5285533043021e-04	up
Undiff.SPG	ENSMUSG00000028082.15	Sh3d19	0.944309980968726	0.517546304905154	449	873	0.343	0.298	-0.867447	2.54742946397324e-04	down
Undiff.SPG	ENSMUSG00000099681.2	1700052K11Rik	0.0827134158765054	0.149505613020963	449	873	0.058	0.126	0.853227894243399	2.55654891959137e-04	up
Undiff.SPG	ENSMUSG00000067438.6	Hmx1	0.204076679540205	0.317786787818448	449	873	0.154	0.249	0.638694960413979	2.56017907164164e-04	up
Undiff.SPG	ENSMUSG00000097997.2	Gm27017	0.0571158035469355	0.13754454906001	449	873	0.056	0.121	1.26646188488279	2.58161742089481e-04	up
Undiff.SPG	ENSMUSG00000092593.2	Gm20492	0.0423604226797572	0.10926530249078	449	873	0.04	0.101	1.36496445969877	2.5822485215763e-04	up
Undiff.SPG	ENSMUSG00000026798.11	Coq4	0.251184354966414	0.408204266119196	449	873	0.227	0.313	0.700323790050059	2.58322589388342e-04	up
Undiff.SPG	ENSMUSG00000056665.3	Them6	0.20802985282686	0.348513179640025	449	873	0.18	0.274	0.744143201952585	2.65252776375946e-04	up
Undiff.SPG	ENSMUSG00000029718.15	Pcolce	0.253487925489143	0.112938711067216	449	873	0.109	0.105	-1.16567	2.68034465612555e-04	down
Undiff.SPG	ENSMUSG00000091558.2	Gm17227	0.081174177435946	0.175022193059981	449	873	0.071	0.142	1.10749	2.72013543298466e-04	up
Undiff.SPG	ENSMUSG00000027971.17	Ndst4	0.104142043289764	0.182966990119127	449	873	0.078	0.15	0.812434405660842	2.73978936928534e-04	up
Undiff.SPG	ENSMUSG00000041565.18	L3mbtl4	0.446654384932737	0.13808863828806	449	873	0.136	0.088	-1.69284	2.85274514029444e-04	down
Undiff.SPG	ENSMUSG00000055809.8	Dnaaf3	0.177601826832918	0.320224096043193	449	873	0.158	0.246	0.850073814591756	2.87222370560053e-04	up
Undiff.SPG	ENSMUSG00000079481.12	Nhsl2	0.228484155355632	0.38889426453051	449	873	0.171	0.261	0.767023479254949	2.90203045384522e-04	up
Undiff.SPG	ENSMUSG00000029641.9	Rasl11a	0.320201567795624	0.133112967381087	449	873	0.163	0.089	-1.2657	2.94837487091474e-04	down
Undiff.SPG	ENSMUSG00000058715.12	Fcer1g	0.80610931252991	0.23250949741293	449	873	0.174	0.109	-1.79324	2.97130022098289e-04	down
Undiff.SPG	ENSMUSG00000037349.10	Nudt22	0.200574367617162	0.326716107121933	449	873	0.16	0.25	0.703622737153803	3.04083371149122e-04	up
Undiff.SPG	ENSMUSG00000032827.16	Ppp1r9a	1.09177898284364	0.617704688397368	449	873	0.414	0.344	-0.82159	3.05812672789498e-04	down
Undiff.SPG	ENSMUSG00000044957.4	Pp2d1	0.0873878525720672	0.13564879193416	449	873	0.042	0.101	0.633784737096362	3.09236326606455e-04	up
Undiff.SPG	ENSMUSG00000097016.3	Gm26708	0.0868680680074066	0.161597633272109	449	873	0.053	0.119	0.89474087242982	3.16627044292536e-04	up
Undiff.SPG	ENSMUSG00000038155.12	Gstp2	0.128467669921517	0.0518526462231126	449	873	0.118	0.055	-1.30726	3.19051305156682e-04	down
Undiff.SPG	ENSMUSG00000056515.10	Rab31	0.519449678433094	0.279828780947006	449	873	0.212	0.226	-0.892202	3.2197770892848e-04	down
Undiff.SPG	ENSMUSG00000019158.10	Tmem160	0.713208878705885	0.43097169347328	449	873	0.345	0.318	-0.726599	3.31347634995501e-04	down
Undiff.SPG	ENSMUSG00000045350.16	Fam186a	0.11938582077631	0.193289601050702	449	873	0.078	0.151	0.694670794616658	3.32444085476764e-04	up
Undiff.SPG	ENSMUSG00000024381.17	Bin1	0.353638790173722	0.157550515052504	449	873	0.22	0.148	-1.16595	3.36824190643609e-04	down
Undiff.SPG	ENSMUSG00000050379.16	Septin6	0.255157041756594	0.067374900109718	449	873	0.116	0.061	-1.91953	3.39951373581751e-04	down
Undiff.SPG	ENSMUSG00000051278.13	Zgrf1	0.223679586702959	0.3436603549317	449	873	0.169	0.262	0.619324732923364	3.40263052055026e-04	up
Undiff.SPG	ENSMUSG00000089996.7	Tmsb15b2	0.253457798223491	0.118740086439377	449	873	0.167	0.093	-1.09329	3.52275848703608e-04	down
Undiff.SPG	ENSMUSG00000000787.13	Ddx3x	0.485357697482402	0.278090440203693	449	873	0.318	0.229	-0.803273	3.54434058422995e-04	down
Undiff.SPG	ENSMUSG00000025465.14	Echs1	0.593141256102826	0.281864167850308	449	873	0.269	0.222	-1.07311	3.58308899365985e-04	down
Undiff.SPG	ENSMUSG00000006651.9	Aplp1	0.255078675222053	0.111640833942187	449	873	0.167	0.093	-1.19135	3.64321314365145e-04	down
Undiff.SPG	ENSMUSG00000026566.16	Mpzl1	0.775520791732711	0.479344535707641	449	873	0.419	0.349	-0.693988	3.70354974935931e-04	down
Undiff.SPG	ENSMUSG00000079426.14	Arpc4	0.626931024597383	0.399566231038774	449	873	0.365	0.324	-0.649741	3.71272340755921e-04	down
Undiff.SPG	ENSMUSG00000101683.7	1700028D13Rik	0.0524085580780733	0.128921515446945	449	873	0.047	0.109	1.29698718360926	3.73373856290599e-04	up
Undiff.SPG	ENSMUSG00000051319.7	Mtln	0.363481279488405	0.166043504774241	449	873	0.216	0.152	-1.12985	3.76821384819273e-04	down
Undiff.SPG	ENSMUSG00000051896.5	Tex37	0.061310351342824	0.137860251254844	449	873	0.047	0.109	1.16769889915635	3.85149683076317e-04	up
Undiff.SPG	ENSMUSG00000036292.15	Gramd1c	0.0859447177650972	0.197149550205513	449	873	0.078	0.134	1.19686347652695	3.9229354565128e-04	up
Undiff.SPG	ENSMUSG00000033429.11	Mcee	0.375596208321398	0.164616583520361	449	873	0.2	0.15	-1.18958	3.9250105900267e-04	down
Undiff.SPG	ENSMUSG00000070808.5	Bicra	0.233570962790441	0.0889043453049442	449	873	0.114	0.092	-1.39253	3.9365334104784e-04	down
Undiff.SPG	ENSMUSG00000064127.14	Med14	0.558713398262919	0.312559426740849	449	873	0.29	0.215	-0.837775	4.0418454910558e-04	down
Undiff.SPG	ENSMUSG00000066894.15	Vsig10	0.244827876260339	0.119386049504504	449	873	0.187	0.116	-1.03551	4.14542089569934e-04	down
Undiff.SPG	ENSMUSG00000109858.2	Pfn5	0.0785735588629743	0.152112487301811	449	873	0.053	0.118	0.95213596871479	4.17284628432185e-04	up
Undiff.SPG	ENSMUSG00000019773.8	Fbxo5	0.222757311314888	0.350611222981332	449	873	0.171	0.266	0.654163306034517	4.25958370141005e-04	up
Undiff.SPG	ENSMUSG00000028641.17	P3h1	0.165197272549738	0.280839581129185	449	873	0.134	0.221	0.765196977822359	4.33820082501756e-04	up
Undiff.SPG	ENSMUSG00000036880.11	Acaa2	0.483754429982042	0.260880537377356	449	873	0.285	0.208	-0.890631	4.35776388549987e-04	down
Undiff.SPG	ENSMUSG00000044595.11	Dnd1	0.870209615382395	0.57597144937129	449	873	0.405	0.4	-0.595281	4.37419558907128e-04	down
Undiff.SPG	ENSMUSG00000072980.4	Oip5	0.151269538085435	0.278756175285852	449	873	0.136	0.214	0.881446316255306	4.38458782231088e-04	up
Undiff.SPG	ENSMUSG00000099378.2	1700067G17Rik	0.0986903884926374	0.177341635318314	449	873	0.065	0.133	0.844901975514559	4.42222374624043e-04	up
Undiff.SPG	ENSMUSG00000040003.19	Magi2	0.148480855282819	0.230933455929222	449	873	0.109	0.19	0.636853547401529	4.4362430519698e-04	up
Undiff.SPG	ENSMUSG00000002055.10	Spag5	0.20305716601825	0.336627495013781	449	873	0.178	0.259	0.728985273182823	4.45012774319898e-04	up
Undiff.SPG	ENSMUSG00000031700.12	Gpt2	0.255497601655087	0.0927185369527438	449	873	0.127	0.092	-1.46139	4.54137863729159e-04	down
Undiff.SPG	ENSMUSG00000001870.17	Ltbp1	0.310031449255177	0.1196326588778	449	873	0.165	0.103	-1.37306	4.61875895024963e-04	down
Undiff.SPG	ENSMUSG00000038102.16	Trappc11	0.635746503898019	0.356372083585005	449	873	0.336	0.301	-0.834889	4.68965227414102e-04	down
Undiff.SPG	ENSMUSG00000016995.18	Matn4	0.217872924474589	0.13207	449	873	0.18	0.104	-0.721753	4.76585431427781e-04	down
Undiff.SPG	ENSMUSG00000060802.9	B2m	0.813753937256894	0.360902576663352	449	873	0.269	0.206	-1.17276	4.77456338332384e-04	down
Undiff.SPG	ENSMUSG00000028454.17	Pigo	0.0444746131675508	0.108886011722901	449	873	0.045	0.104	1.28984879514384	4.7853424825352e-04	up
Undiff.SPG	ENSMUSG00000060923.6	Acyp2	0.11424633398655	0.212217028996635	449	873	0.087	0.162	0.892809975177469	4.87447303903855e-04	up
Undiff.SPG	ENSMUSG00000018882.13	Mrpl45	0.660177433125149	0.403559976136723	449	873	0.347	0.318	-0.709932	4.89131019665488e-04	down
Undiff.SPG	ENSMUSG00000052837.8	Junb	0.367105615487945	0.109224616193285	449	873	0.14	0.085	-1.74797	4.90551629243108e-04	down
Undiff.SPG	ENSMUSG00000017417.15	Plxdc1	0.0689257781291644	0.126434430335942	449	873	0.049	0.108	0.874322847726113	4.91568823758228e-04	up
Undiff.SPG	ENSMUSG00000026311.17	Asb1	0.120042216009113	0.202967543436375	449	873	0.091	0.166	0.757216490571516	4.95617836719883e-04	up
Undiff.SPG	ENSMUSG00000024906.11	Mus81	0.0635422948367451	0.121219094204044	449	873	0.047	0.107	0.930748868689636	4.99454907002835e-04	up
Undiff.SPG	ENSMUSG00000020448.17	Rnf185	0.201335219092801	0.31416258272329	449	873	0.16	0.251	0.641654562363739	5.00661621978041e-04	up
Undiff.SPG	ENSMUSG00000029484.13	Anxa3	0.0943911765961184	0.182403784830718	449	873	0.071	0.141	0.949674858789624	5.02599675550835e-04	up
Undiff.SPG	ENSMUSG00000039680.11	Mrps6	0.900060430688777	0.599494157153555	449	873	0.437	0.404	-0.586196	5.03622940053233e-04	down
Undiff.SPG	ENSMUSG00000024169.17	Ift140	0.283746760545495	0.43587444581028	449	873	0.223	0.315	0.619131298729233	5.03894391615153e-04	up
Undiff.SPG	ENSMUSG00000032667.18	Pon2	0.0611386166166436	0.1187490286659	449	873	0.042	0.101	0.956616514646108	5.05878676652692e-04	up
Undiff.SPG	ENSMUSG00000111753.2	1700054O05Rik	0.289930764167839	0.144530516339746	449	873	0.194	0.118	-1.00383	5.19205377248874e-04	down
Undiff.SPG	ENSMUSG00000034126.6	Pomt2	0.155015557169083	0.245507983161634	449	873	0.114	0.195	0.663014066984188	5.31541524309745e-04	up
Undiff.SPG	ENSMUSG00000073007.11	Tent5d	0.107207531105874	0.205988418496827	449	873	0.098	0.174	0.941512100829617	5.3965287451275e-04	up
Undiff.SPG	ENSMUSG00000086748.2	Gm13261	0.37173965328026	0.198919361888295	449	873	0.247	0.197	-0.901772	5.42970232371528e-04	down
Undiff.SPG	ENSMUSG00000028184.13	Adgrl2	0.489687234367589	0.259802639419428	449	873	0.272	0.196	-0.914184	5.46048767751408e-04	down
Undiff.SPG	ENSMUSG00000021257.15	Angel1	0.197078598116865	0.327529745261147	449	873	0.174	0.255	0.732563374906341	5.47492070674498e-04	up
Undiff.SPG	ENSMUSG00000053914.10	Kdm4d	0.0835822917503432	0.148801046438643	449	873	0.053	0.116	0.831359625496921	5.50872328857966e-04	up
Undiff.SPG	ENSMUSG00000062866.17	Phactr2	0.442286343970793	0.190909223000905	449	873	0.212	0.151	-1.21166	5.53016737963333e-04	down
Undiff.SPG	ENSMUSG00000022715.4	Tmem114	0.215836738309344	0.0760702250722035	449	873	0.116	0.055	-1.50331	5.55619862119101e-04	down
Undiff.SPG	ENSMUSG00000001334.10	Fndc5	0.293926677756818	0.0971674217610031	449	873	0.122	0.068	-1.59592	5.61897276630624e-04	down
Undiff.SPG	ENSMUSG00000063450.15	Syne2	0.721772848712955	0.469442840676569	449	873	0.343	0.309	-0.620488	5.68640329791454e-04	down
Undiff.SPG	ENSMUSG00000002210.12	Smg9	0.156948751783957	0.264621655371237	449	873	0.14	0.225	0.753263741763466	5.84021111131988e-04	up
Undiff.SPG	ENSMUSG00000024206.16	Rfx2	0.120656192993726	0.222980564207059	449	873	0.096	0.172	0.885467645185085	5.90509137869944e-04	up
Undiff.SPG	ENSMUSG00000020288.14	Ahsa2	0.200602588600023	0.303265194016427	449	873	0.171	0.263	0.595996346166352	5.90796876992229e-04	up
Undiff.SPG	ENSMUSG00000028152.11	Tspan5	0.681075175050382	0.451921421677159	449	873	0.352	0.329	-0.591635	5.93245448348316e-04	down
Undiff.SPG	ENSMUSG00000042595.8	Fam199x	0.168093612189713	0.261475437430759	449	873	0.138	0.225	0.63710415997946	6.01933334985919e-04	up
Undiff.SPG	ENSMUSG00000002332.17	Dhrs1	0.249453935931188	0.385162736894925	449	873	0.198	0.283	0.626490995422712	6.03961329808653e-04	up
Undiff.SPG	ENSMUSG00000000253.14	Gmpr	0.266488567055556	0.131198540737705	449	873	0.194	0.134	-1.02176	6.10656918902109e-04	down
Undiff.SPG	ENSMUSG00000039917.11	Rhbdd2	0.153385857176642	0.284867595793888	449	873	0.147	0.211	0.892692151196973	6.1409992558575e-04	up
Undiff.SPG	ENSMUSG00000055833.15	1700034H15Rik	0.0837246048509594	0.125479906420215	449	873	0.051	0.11	0.583159960072775	6.15090791462246e-04	up
Undiff.SPG	ENSMUSG00000106086.2	Lef1os1	0.0586005236732351	0.136209192837585	449	873	0.053	0.115	1.21543758338703	6.1573451321523e-04	up
Undiff.SPG	ENSMUSG00000026576.13	Atp1b1	0.321466724975932	0.154883889125215	449	873	0.212	0.14	-1.053	6.19768384567026e-04	down
Undiff.SPG	ENSMUSG00000050627.14	Gpd1l	0.185121863417237	0.078434392771206	449	873	0.143	0.089	-1.23786	6.21308893423055e-04	down
Undiff.SPG	ENSMUSG00000086040.9	Wipf3	0.389477534086023	0.185021504624078	449	873	0.209	0.159	-1.07344	6.23937619474204e-04	down
Undiff.SPG	ENSMUSG00000085431.8	4930440I19Rik	0.0588186625006726	0.130145480428192	449	873	0.045	0.103	1.14443672569836	6.45838087076769e-04	up
Undiff.SPG	ENSMUSG00000048029.11	Eno4	0.0870762135373758	0.175642892891059	449	873	0.08	0.151	1.0114599000398	6.52806989636468e-04	up
Undiff.SPG	ENSMUSG00000064215.14	Ifi27	0.714338610719917	0.431373952051873	449	873	0.29	0.273	-0.727537	6.54979015666181e-04	down
Undiff.SPG	ENSMUSG00000032519.12	Slc25a38	0.094505967717979	0.142111249613082	449	873	0.069	0.134	0.588032497436046	6.62520252506328e-04	up
Undiff.SPG	ENSMUSG00000059791.15	Nrm	0.15868321646351	0.245166756049123	449	873	0.107	0.186	0.627293275044194	6.71415903757443e-04	up
Undiff.SPG	ENSMUSG00000030218.3	Mgp	0.28290110277872	0.0821506786804569	449	873	0.105	0.052	-1.78271	6.75760817246326e-04	down
Undiff.SPG	ENSMUSG00000113210.2	4930474N09Rik	0.0817279408886962	0.156942829698925	449	873	0.056	0.118	0.94049261991804	6.86599524134984e-04	up
Undiff.SPG	ENSMUSG00000016763.16	Scube1	0.0696519209102637	0.159561791257609	449	873	0.076	0.14	1.19471424875774	6.94475219088726e-04	up
Undiff.SPG	ENSMUSG00000022358.8	Fbxo32	0.488636621949562	0.250044500265088	449	873	0.241	0.173	-0.966295	6.99210667616841e-04	down
Undiff.SPG	ENSMUSG00000059708.13	Akap17b	0.615878492226665	0.403601123465369	449	873	0.33	0.309	-0.609592	7.03436490400797e-04	down
Undiff.SPG	ENSMUSG00000038650.16	Rnh1	0.442451295005697	0.294938161054356	449	873	0.274	0.259	-0.584943	7.06670243850138e-04	down
Undiff.SPG	ENSMUSG00000026360.10	Rgs2	0.316129579925708	0.0902004347316903	449	873	0.125	0.086	-1.80817	7.1155904332742e-04	down
Undiff.SPG	ENSMUSG00000054469.15	Lclat1	0.421909401205105	0.248091659928507	449	873	0.281	0.211	-0.765821	7.12474488234311e-04	down
Undiff.SPG	ENSMUSG00000085385.8	Snhg17	0.201673957080019	0.327847791162304	449	873	0.178	0.265	0.700726179924842	7.19465061439826e-04	up
Undiff.SPG	ENSMUSG00000028730.15	Cfap57	0.109999039912738	0.183989673958336	449	873	0.069	0.136	0.741606816304707	7.21680200232284e-04	up
Undiff.SPG	ENSMUSG00000036120.11	Rfxank	0.0655828036652806	0.12207649355416	449	873	0.053	0.115	0.895379126141393	7.25243632163872e-04	up
Undiff.SPG	ENSMUSG00000075272.5	Ttc30a2	0.101618638214334	0.15847414015988	449	873	0.056	0.118	0.640573466632774	7.39855245603206e-04	up
Undiff.SPG	ENSMUSG00000037169.16	Mycn	0.248540004002882	0.145288698890086	449	873	0.127	0.141	-0.774143	7.5153190037895e-04	down
Undiff.SPG	ENSMUSG00000025188.16	Hps1	0.39622706256141	0.171240253422654	449	873	0.198	0.167	-1.20983	7.6301656443945e-04	down
Undiff.SPG	ENSMUSG00000106395.2	Gm42439	0.0871539659553332	0.146153001419754	449	873	0.073	0.14	0.745173619385451	7.64657456471242e-04	up
Undiff.SPG	ENSMUSG00000005148.9	Klf5	0.123000428444054	0.193144941428308	449	873	0.085	0.156	0.650594866175523	7.74603830123103e-04	up
Undiff.SPG	ENSMUSG00000005150.17	Wdr83	0.165105527826232	0.264986037505886	449	873	0.138	0.222	0.682198722642124	7.79942241105536e-04	up
Undiff.SPG	ENSMUSG00000021814.18	Anxa7	0.443062891090074	0.257584187446198	449	873	0.247	0.219	-0.782233	7.81949220411485e-04	down
Undiff.SPG	ENSMUSG00000068329.13	Htra2	0.179719223817844	0.288248509041571	449	873	0.143	0.228	0.681266300331184	7.82820248730004e-04	up
Undiff.SPG	ENSMUSG00000029387.11	Gtf2h3	0.571873728671768	0.382090620678462	449	873	0.303	0.304	-0.581657	7.94196255609322e-04	down
Undiff.SPG	ENSMUSG00000052105.18	Mtcl1	0.223044296329426	0.0760464082933408	449	873	0.136	0.079	-1.55113	8.01984876074513e-04	down
Undiff.SPG	ENSMUSG00000031840.15	Rab3a	0.447746492832513	0.269386262412826	449	873	0.252	0.238	-0.732793	8.07788536559066e-04	down
Undiff.SPG	ENSMUSG00000073791.14	Efcab7	0.0499061461246987	0.117628526474759	449	873	0.053	0.113	1.23528660942059	8.20438976765118e-04	up
Undiff.SPG	ENSMUSG00000037138.19	Aff3	1.75205241131486	1.13556350326453	449	873	0.439	0.365	-0.625593	8.52952514952889e-04	down
Undiff.SPG	ENSMUSG00000022113.7	Trim52	0.118072390005904	0.225487975646442	449	873	0.116	0.174	0.932797169636893	8.53103713041955e-04	up
Undiff.SPG	ENSMUSG00000030742.8	Lat	0.167791643008141	0.111906560933928	449	873	0.156	0.089	-0.583947	8.61766076053245e-04	down
Undiff.SPG	ENSMUSG00000040687.17	Madd	0.13510816237017	0.227023909836451	449	873	0.098	0.173	0.748297341553578	8.65091563532616e-04	up
Undiff.SPG	ENSMUSG00000099632.2	2900093K20Rik	0.230540634937417	0.119996340159916	449	873	0.189	0.116	-0.941455	8.9102442721395e-04	down
Undiff.SPG	ENSMUSG00000021187.15	Tc2n	0.184120543027219	0.291001614962002	449	873	0.145	0.229	0.660088893229758	8.93019425614823e-04	up
Undiff.SPG	ENSMUSG00000022799.5	Arhgap31	0.299460504087541	0.139852784873878	449	873	0.18	0.11	-1.09791	8.95843104196602e-04	down
Undiff.SPG	ENSMUSG00000022180.8	Slc7a8	0.271319768750992	0.094311135185715	449	873	0.131	0.087	-1.5235	8.99174981982329e-04	down
Undiff.SPG	ENSMUSG00000097177.9	9330159M07Rik	0.14830147815025	0.242390876361672	449	873	0.127	0.206	0.708425005433014	9.07611376252442e-04	up
Undiff.SPG	ENSMUSG00000073411.13	H2-D1	0.760936804537506	0.34459699928262	449	873	0.263	0.22	-1.14264	9.21622093519286e-04	down
Undiff.SPG	ENSMUSG00000023908.9	Pkmyt1	0.102115560199774	0.189538325693337	449	873	0.1	0.172	0.891635727353908	9.26287144676007e-04	up
Undiff.SPG	ENSMUSG00000070705.4	Eid2b	0.127823028259153	0.229262425937775	449	873	0.102	0.176	0.842353072429541	9.41080635062009e-04	up
Undiff.SPG	ENSMUSG00000059273.10	Zc3h4	0.144236290162584	0.240465641188457	449	873	0.122	0.199	0.736996525020694	9.50763358281553e-04	up
Undiff.SPG	ENSMUSG00000075486.11	Commd6	0.69828995298456	0.420730139790095	449	873	0.39	0.324	-0.730795	9.7261541925816e-04	down
Undiff.SPG	ENSMUSG00000026196.8	Bard1	0.200513340285123	0.320675763246186	449	873	0.185	0.268	0.677147595903537	9.83590759825277e-04	up
Undiff.SPG	ENSMUSG00000078515.5	Ddi2	0.755639412232914	0.503833812486108	449	873	0.381	0.373	-0.584655	0.00100815225974631	down
Undiff.SPG	ENSMUSG00000021765.10	Fst	0.258101420422089	0.138568725738442	449	873	0.176	0.107	-0.896854	0.00101639716393658	down
Undiff.SPG	ENSMUSG00000034265.9	Zdhhc14	1.06568346800473	0.692573476223859	449	873	0.392	0.314	-0.621667	0.00102454461901276	down
Undiff.SPG	ENSMUSG00000100000.7	1700023F02Rik	0.0600135751876675	0.121479443507453	449	873	0.045	0.101	1.01613659002086	0.00102840115542908	up
Undiff.SPG	ENSMUSG00000026447.18	Pik3c2b	0.31012384994804	0.198779349292521	449	873	0.194	0.181	-0.641416	0.00103428764180645	down
Undiff.SPG	ENSMUSG00000034190.10	Chmp7	0.477947395157071	0.296940639771359	449	873	0.252	0.257	-0.686493	0.00105296386263024	down
Undiff.SPG	ENSMUSG00000029762.7	Akr1b8	0.348111520166779	0.150103560432827	449	873	0.187	0.129	-1.21304	0.00106597038862107	down
Undiff.SPG	ENSMUSG00000026708.17	Cenpl	0.163674620028762	0.2708880052846	449	873	0.131	0.212	0.726517193673778	0.0010822410405075	up
Undiff.SPG	ENSMUSG00000040621.15	Gemin8	0.360848278585311	0.190323684021559	449	873	0.243	0.166	-0.922579	0.00108972526855455	down
Undiff.SPG	ENSMUSG00000112611.2	Glipr1l3	0.0521973556291291	0.12622374398008	449	873	0.047	0.103	1.27231593071186	0.00109047663182099	up
Undiff.SPG	ENSMUSG00000060703.13	Cd302	0.258445836292771	0.118434507631864	449	873	0.169	0.103	-1.12511	0.00109616049160633	down
Undiff.SPG	ENSMUSG00000073856.12	Iqck	0.102649190367269	0.17181117175334	449	873	0.08	0.149	0.742536276339395	0.00110094805585311	up
Undiff.SPG	ENSMUSG00000006273.15	Atp6v1b2	0.752346319758158	0.475364786578215	449	873	0.414	0.348	-0.66225	0.00110735303883306	down
Undiff.SPG	ENSMUSG00000010651.5	Acaa1b	0.174084167446192	0.281536012737314	449	873	0.156	0.226	0.693218327444669	0.00111143468226373	up
Undiff.SPG	ENSMUSG00000034673.15	Pbx2	0.750662141687531	0.491642498555623	449	873	0.376	0.376	-0.610453	0.00114091567749555	down
Undiff.SPG	ENSMUSG00000097585.3	E230029C05Rik	0.112557944348508	0.195227353781101	449	873	0.094	0.165	0.793944947104388	0.00114475235180981	up
Undiff.SPG	ENSMUSG00000013083.9	2200002J24Rik	0.0687459632632258	0.128126271017642	449	873	0.049	0.107	0.897247901317495	0.00116356816103658	up
Undiff.SPG	ENSMUSG00000074764.12	Sel1l2	0.078257507589215	0.149429051506211	449	873	0.056	0.116	0.932282394192221	0.00116864470626455	up
Undiff.SPG	ENSMUSG00000032666.17	1700025G04Rik	0.378392407560461	0.19209435537076	449	873	0.212	0.172	-0.977698	0.00117496895029567	down
Undiff.SPG	ENSMUSG00000065954.12	Tacc1	0.889371894401737	0.59369724261727	449	873	0.403	0.381	-0.582979	0.00119086908934991	down
Undiff.SPG	ENSMUSG00000040249.16	Lrp1	0.283030824161318	0.143274608315585	449	873	0.174	0.124	-0.981679	0.00119103683735245	down
Undiff.SPG	ENSMUSG00000026523.15	Wdr64	0.0721238029321783	0.13461885437987	449	873	0.047	0.103	0.899405482937533	0.00119484048767003	up
Undiff.SPG	ENSMUSG00000105565.2	Gm43566	0.126866918314241	0.053307541141505	449	873	0.114	0.058	-1.24934	0.00119687930810049	down
Undiff.SPG	ENSMUSG00000018661.18	Cog1	0.109313929651239	0.178810780662597	449	873	0.087	0.157	0.70944390128252	0.00121825646885096	up
Undiff.SPG	ENSMUSG00000032290.8	Ptpn9	0.363774932922275	0.181428696616583	449	873	0.156	0.153	-1.00325	0.00121843778633514	down
Undiff.SPG	ENSMUSG00000003344.15	Btbd2	0.120021457511236	0.21771075890299	449	873	0.102	0.175	0.858581333402703	0.00122457045464298	up
Undiff.SPG	ENSMUSG00000053226.8	Dand5	0.156686634028481	0.264595577777328	449	873	0.12	0.195	0.75553151641901	0.00123370836257268	up
Undiff.SPG	ENSMUSG00000022272.18	Myo10	0.683562424204386	0.40567773204317	449	873	0.343	0.301	-0.752594	0.00123678844069363	down
Undiff.SPG	ENSMUSG00000028399.19	Ptprd	0.496346736128956	0.23258627906605	449	873	0.254	0.187	-1.09325	0.00124060613022971	down
Undiff.SPG	ENSMUSG00000050944.15	Efcab5	0.100956855577275	0.201755756872102	449	873	0.1	0.156	0.998157536922471	0.00124529772690717	up
Undiff.SPG	ENSMUSG00000033065.15	Pfkm	0.0687483410188177	0.145684700778939	449	873	0.08	0.128	1.08234552903535	0.00124993555524423	up
Undiff.SPG	ENSMUSG00000040021.14	Lats1	0.232409290366792	0.364984960170378	449	873	0.192	0.274	0.650943874468288	0.00126972206412831	up
Undiff.SPG	ENSMUSG00000034371.10	Tkfc	0.139484799891631	0.220535737894954	449	873	0.107	0.181	0.660524645539873	0.0012762967958598	up
Undiff.SPG	ENSMUSG00000113543.2	Gm36264	0.341784226505621	0.154638313537437	449	873	0.174	0.15	-1.14368	0.00127993211219166	down
Undiff.SPG	ENSMUSG00000061143.16	Maml3	0.86560147125029	0.531436325226227	449	873	0.345	0.276	-0.703701	0.00130470690518295	down
Undiff.SPG	ENSMUSG00000081443.3	Gm3880	0.28310506800315	0.0790047331178499	449	873	0.105	0.061	-1.84001	0.00130630263137039	down
Undiff.SPG	ENSMUSG00000116295.2	Gm32885	0.220463476810394	0.132087590051368	449	873	0.189	0.115	-0.738607	0.00130995549000335	down
Undiff.SPG	ENSMUSG00000056091.13	St3gal5	0.614075286593753	0.365095302356969	449	873	0.303	0.291	-0.749982	0.00132359572539712	down
Undiff.SPG	ENSMUSG00000063281.10	Zfp35	0.130793183630729	0.205930245494466	449	873	0.114	0.188	0.654466172650443	0.00135195519603598	up
Undiff.SPG	ENSMUSG00000050567.17	Maml1	0.145578244295726	0.233897940627438	449	873	0.118	0.19	0.68371039270271	0.00136369474506975	up
Undiff.SPG	ENSMUSG00000026018.13	Ica1l	0.246221012449696	0.369827008766172	449	873	0.194	0.279	0.586700934617636	0.00137610136751543	up
Undiff.SPG	ENSMUSG00000062232.15	Rapgef2	0.659997120853368	0.388759611417121	449	873	0.336	0.304	-0.763429	0.00137617170549139	down
Undiff.SPG	ENSMUSG00000031342.18	Gpm6b	0.311651437356955	0.0853154814550985	449	873	0.109	0.07	-1.86783	0.00139199825847183	down
Undiff.SPG	ENSMUSG00000042523.13	Dnal1	0.126532791108337	0.192753745706635	449	873	0.096	0.166	0.606856133154696	0.00141027768299195	up
Undiff.SPG	ENSMUSG00000032536.13	Trak1	0.325069131017121	0.135207663494505	449	873	0.127	0.121	-1.26495	0.00141148014574732	down
Undiff.SPG	ENSMUSG00000037990.19	Sh3rf3	0.144449008460221	0.254110882101026	449	873	0.111	0.184	0.814467077031205	0.00142323060111602	up
Undiff.SPG	ENSMUSG00000109408.2	A930037H05Rik	0.238147820160399	0.370866254601153	449	873	0.183	0.268	0.638824941985916	0.00145075747207402	up
Undiff.SPG	ENSMUSG00000020770.14	Unk	0.160461924122164	0.248474814385976	449	873	0.138	0.219	0.630550319145775	0.00146883513054044	up
Undiff.SPG	ENSMUSG00000043336.15	Filip1l	0.621287993603066	0.393690601790842	449	873	0.245	0.279	-0.658066	0.00149346768280316	down
Undiff.SPG	ENSMUSG00000034403.17	Pja1	0.372487722879942	0.20488195873357	449	873	0.185	0.184	-0.862083	0.00151104014832769	down
Undiff.SPG	ENSMUSG00000079350.3	Magea8	0.287294684098232	0.148468532170266	449	873	0.167	0.139	-0.951905	0.00151586264621716	down
Undiff.SPG	ENSMUSG00000018841.18	Rad51d	0.0890988679828892	0.164744402041259	449	873	0.08	0.147	0.886007589067746	0.00155114223866905	up
Undiff.SPG	ENSMUSG00000038576.16	Susd4	0.508273711734338	0.325962213088447	449	873	0.316	0.244	-0.640742	0.0015684736698989	down
Undiff.SPG	ENSMUSG00000007207.11	Stx1a	0.0812953585138494	0.159364875584401	449	873	0.08	0.144	0.970220251044553	0.00157511943485191	up
Undiff.SPG	ENSMUSG00000037999.14	Arap2	0.522493351557092	0.316488215552481	449	873	0.254	0.258	-0.723081	0.00161064537190379	down
Undiff.SPG	ENSMUSG00000110580.2	D830024N08Rik	0.0443892815554431	0.10815911807789	449	873	0.053	0.102	1.28295883429282	0.00161893528463898	up
Undiff.SPG	ENSMUSG00000038637.16	Lrrc56	0.105060576384421	0.188915565806992	449	873	0.085	0.152	0.845911093646481	0.0016279772970365	up
Undiff.SPG	ENSMUSG00000097573.3	G730003C15Rik	0.0517413797387255	0.120340594491189	449	873	0.058	0.105	1.21614571366327	0.00163005291565883	up
Undiff.SPG	ENSMUSG00000040430.19	Pitpnc1	0.634306698735639	0.353052690454023	449	873	0.281	0.216	-0.845116	0.00164132255838566	down
Undiff.SPG	ENSMUSG00000035342.15	Lzts2	0.331743824562091	0.181055048085868	449	873	0.178	0.164	-0.873279	0.00164546136281332	down
Undiff.SPG	ENSMUSG00000002489.17	Tiam1	0.692783158163333	0.440995511287834	449	873	0.33	0.316	-0.651521	0.00164938521495962	down
Undiff.SPG	ENSMUSG00000100075.2	1700018L02Rik	0.0773704635580749	0.166158919148397	449	873	0.062	0.119	1.10171346027293	0.00167173862684664	up
Undiff.SPG	ENSMUSG00000056917.14	Sipa1	0.566829411627968	0.369076193956504	449	873	0.325	0.259	-0.61886	0.00168573633594201	down
Undiff.SPG	ENSMUSG00000039246.9	Lyplal1	0.251547928673335	0.125933572883818	449	873	0.171	0.127	-0.997599	0.0017197237082207	down
Undiff.SPG	ENSMUSG00000100164.2	2610306M01Rik	0.0629041369356492	0.134601559522197	449	873	0.062	0.117	1.09624808774263	0.00172821391360798	up
Undiff.SPG	ENSMUSG00000062510.13	Nsl1	0.0802681793941275	0.159222656668841	449	873	0.091	0.149	0.987255136069313	0.00175489114000793	up
Undiff.SPG	ENSMUSG00000017733.5	Eppin	0.382850503289907	0.118470081948173	449	873	0.14	0.097	-1.69142	0.00175519343996127	down
Undiff.SPG	ENSMUSG00000048930.13	Tada3	0.246438227254502	0.372304743314127	449	873	0.18	0.267	0.595060085995205	0.00176204432828918	up
Undiff.SPG	ENSMUSG00000023571.5	C1qtnf12	0.239163174691321	0.110940039685323	449	873	0.143	0.107	-1.10752	0.00177811151776734	down
Undiff.SPG	ENSMUSG00000023827.9	Agpat4	0.270498138906007	0.0938342866810194	449	873	0.125	0.068	-1.52643	0.00185195539680461	down
Undiff.SPG	ENSMUSG00000062380.5	Tubb3	0.163701784258246	0.0560733286288023	449	873	0.105	0.053	-1.54399	0.00185311023310936	down
Undiff.SPG	ENSMUSG00000003518.14	Dusp3	0.156425845181787	0.237357375474972	449	873	0.109	0.182	0.601267676036549	0.00186208688188128	up
Undiff.SPG	ENSMUSG00000063410.9	Stk24	0.715527316087823	0.470037893033672	449	873	0.376	0.317	-0.606124	0.00190473257631183	down
Undiff.SPG	ENSMUSG00000074139.9	1700057G04Rik	0.05736469026264	0.125097898118484	449	873	0.06	0.109	1.12346268640429	0.00190976628926984	up
Undiff.SPG	ENSMUSG00000020472.15	Zkscan17	0.0628041258093904	0.132312960801392	449	873	0.062	0.12	1.07381779242102	0.00191461002741261	up
Undiff.SPG	ENSMUSG00000047098.19	Rnf31	0.125155190417045	0.197566129709386	449	873	0.094	0.163	0.65819529687321	0.00191632281920503	up
Undiff.SPG	ENSMUSG00000024997.8	Prdx3	0.341141917917758	0.160563307473463	449	873	0.2	0.145	-1.08675	0.00193192860801342	down
Undiff.SPG	ENSMUSG00000024085.14	Man2a1	0.646442636297137	0.370013725651356	449	873	0.327	0.257	-0.804777	0.00193633981476195	down
Undiff.SPG	ENSMUSG00000078497.10	Zfp978	0.235116832972617	0.0835041494713677	449	873	0.116	0.084	-1.49234	0.0019388096311979	down
Undiff.SPG	ENSMUSG00000020712.12	Tcam1	0.111691278673382	0.203243254312567	449	873	0.098	0.163	0.863109490161682	0.00195235534067986	up
Undiff.SPG	ENSMUSG00000028439.15	Fam219a	0.144581923584797	0.222536196755154	449	873	0.105	0.176	0.621803484503237	0.00196172300680067	up
Undiff.SPG	ENSMUSG00000025510.15	Cd151	0.463972065420386	0.300003190179494	449	873	0.285	0.258	-0.62889	0.00197733791515151	down
Undiff.SPG	ENSMUSG00000022175.10	Lrp10	0.285485875102141	0.169399221288566	449	873	0.169	0.149	-0.752646	0.00199014046714959	down
Undiff.SPG	ENSMUSG00000097725.5	4930593A02Rik	0.0964173555876879	0.186342427297111	449	873	0.073	0.136	0.949869906779314	0.00199045984374833	up
Undiff.SPG	ENSMUSG00000004994.13	Ccdc130	0.184878871211831	0.290048808739216	449	873	0.158	0.236	0.649432514032928	0.0020028179504161	up
Undiff.SPG	ENSMUSG00000025402.13	Nab2	0.344174513727139	0.157346886584141	449	873	0.18	0.15	-1.12869	0.00205559289539789	down
Undiff.SPG	ENSMUSG00000044937.16	Ttc41	0.0800328113030726	0.165450957989333	449	873	0.069	0.129	1.04681036233357	0.00207120902570178	up
Undiff.SPG	ENSMUSG00000019732.15	Calr3	0.149402488507345	0.234422007724114	449	873	0.114	0.186	0.649553814043534	0.00209653578385028	up
Undiff.SPG	ENSMUSG00000091119.3	Ccdc152	0.280472627599449	0.124545196312777	449	873	0.176	0.113	-1.17055	0.00213328818648228	down
Undiff.SPG	ENSMUSG00000058706.6	0610030E20Rik	0.304416359530159	0.176110183664408	449	873	0.102	0.153	-0.789222	0.00213451846925482	down
Undiff.SPG	ENSMUSG00000013973.13	Dedd	0.200482936009137	0.300370747791377	449	873	0.16	0.234	0.583025666555628	0.00213757701988073	up
Undiff.SPG	ENSMUSG00000022197.17	Pdzd2	0.838676760061169	0.560818200010873	449	873	0.325	0.301	-0.580496	0.00216724087330905	down
Undiff.SPG	ENSMUSG00000020492.12	Ska2	0.276377532633243	0.417477960587659	449	873	0.207	0.288	0.594883322053536	0.00218898613640282	up
Undiff.SPG	ENSMUSG00000024907.8	Gal	0.140856889651734	0.215469051976581	449	873	0.098	0.167	0.612896078150723	0.00220927287262261	up
Undiff.SPG	ENSMUSG00000036887.6	C1qa	0.425107694862496	0.253056851998466	449	873	0.147	0.084	-0.748136	0.00221601012103761	down
Undiff.SPG	ENSMUSG00000116033.2	Gm49442	0.225238606130315	0.13645644692026	449	873	0.062	0.104	-0.722597	0.00222400187272803	down
Undiff.SPG	ENSMUSG00000113179.2	1700030L22Rik	0.0669688841898147	0.138873043062558	449	873	0.051	0.105	1.05108956147134	0.002246894242379	up
Undiff.SPG	ENSMUSG00000020577.18	Tspan13	0.355134128720445	0.195494835412945	449	873	0.214	0.187	-0.860902	0.0022664240054607	down
Undiff.SPG	ENSMUSG00000020020.9	Usp44	0.18272872316028	0.276270115560249	449	873	0.149	0.223	0.59610888107856	0.0022841024145571	up
Undiff.SPG	ENSMUSG00000079105.5	C7	0.343182903625309	0.125740847445174	449	873	0.109	0.089	-1.4478	0.00231821098734211	down
Undiff.SPG	ENSMUSG00000048402.15	Gli2	0.101583926477367	0.175180362338732	449	873	0.08	0.144	0.785572726249334	0.00233712705150312	up
Undiff.SPG	ENSMUSG00000045815.5	1700101I19Rik	0.112039230637004	0.179348509512857	449	873	0.069	0.128	0.678278863344327	0.00234379042654997	up
Undiff.SPG	ENSMUSG00000031671.12	Setd6	0.166818476041668	0.287851164471841	449	873	0.163	0.222	0.786680502259283	0.00236804954892532	up
Undiff.SPG	ENSMUSG00000032788.16	Pdxk	0.0737680310456013	0.151624861589166	449	873	0.078	0.135	1.03843547632064	0.00237041640818795	up
Undiff.SPG	ENSMUSG00000028381.9	Ugcg	0.319097157372135	0.120822523685597	449	873	0.151	0.126	-1.40036	0.00237678314880946	down
Undiff.SPG	ENSMUSG00000023004.9	Tuba1b	0.583415988304705	0.372472951724087	449	873	0.29	0.281	-0.647249	0.00239654807759388	down
Undiff.SPG	ENSMUSG00000024786.10	Majin	0.0941778069251075	0.182957108450271	449	873	0.076	0.136	0.957303692924446	0.00241536216408487	up
Undiff.SPG	ENSMUSG00000031591.15	Asah1	0.444615396130771	0.291803287351378	449	873	0.281	0.254	-0.607392	0.00241620164325562	down
Undiff.SPG	ENSMUSG00000019970.16	Sgk1	0.249117819139237	0.121871733435109	449	873	0.169	0.107	-1.03086	0.00247981925602579	down
Undiff.SPG	ENSMUSG00000032434.10	Cmtm6	0.324036286213009	0.172254957519874	449	873	0.218	0.164	-0.911218	0.00250414707832162	down
Undiff.SPG	ENSMUSG00000027864.10	Ptgfrn	0.162037468780239	0.0597007868533633	449	873	0.109	0.066	-1.43898	0.00250446298759277	down
Undiff.SPG	ENSMUSG00000026278.15	Bok	0.292613518127649	0.118582417887753	449	873	0.16	0.111	-1.30238	0.00252266042048958	down
Undiff.SPG	ENSMUSG00000022587.15	Ly6e	0.489219316290826	0.222799516151364	449	873	0.196	0.156	-1.13438	0.00253351454922233	down
Undiff.SPG	ENSMUSG00000096655.3	1700065D16Rik	0.0645378091330647	0.142084717167993	449	873	0.056	0.107	1.13731619953347	0.00256400224949273	up
Undiff.SPG	ENSMUSG00000033356.4	Pus7l	0.208630754978273	0.0963860793108451	449	873	0.158	0.1	-1.11325	0.00258326366428828	down
Undiff.SPG	ENSMUSG00000003541.7	Ier3	0.208529011145102	0.0722197706016917	449	873	0.107	0.061	-1.52848	0.0026036626942022	down
Undiff.SPG	ENSMUSG00000110444.3	Gm10033	0.164729925712139	0.282611797623708	449	873	0.147	0.213	0.778353893467052	0.00261294001441106	up
Undiff.SPG	ENSMUSG00000032393.16	Dpp8	0.10315838439851	0.198618971908639	449	873	0.094	0.156	0.944470684080181	0.00265517801150758	up
Undiff.SPG	ENSMUSG00000029070.10	Mxra8	0.0789860545682039	0.149394596922164	449	873	0.062	0.12	0.918598114661054	0.00271488160809315	up
Undiff.SPG	ENSMUSG00000027997.10	Casp6	0.273795010653039	0.125621481332881	449	873	0.165	0.125	-1.12339	0.00271945641238792	down
Undiff.SPG	ENSMUSG00000000171.6	Sdhd	0.592493691211669	0.344506205526867	449	873	0.312	0.291	-0.782095	0.00273204950040369	down
Undiff.SPG	ENSMUSG00000022054.12	Nefm	0.58289028515586	0.338576820159253	449	873	0.176	0.109	-0.783563	0.00273509965910407	down
Undiff.SPG	ENSMUSG00000030319.9	Cand2	0.0786816518275556	0.155620469257371	449	873	0.071	0.131	0.983027025707356	0.00273874800146982	up
Undiff.SPG	ENSMUSG00000034786.18	Gpsm3	0.458534591250006	0.26788183441548	449	873	0.263	0.199	-0.77521	0.00274451610078344	down
Undiff.SPG	ENSMUSG00000032388.8	Spg21	0.644127709465368	0.420161490902374	449	873	0.352	0.296	-0.616283	0.00276818840434839	down
Undiff.SPG	ENSMUSG00000010362.10	Rdm1	0.551200727227683	0.324186140510274	449	873	0.285	0.252	-0.765572	0.00283785240709164	down
Undiff.SPG	ENSMUSG00000033227.8	Wnt6	0.277030624759878	0.111393750556891	449	873	0.129	0.074	-1.3136	0.00286139454093806	down
Undiff.SPG	ENSMUSG00000071773.5	Rhox1	0.421289816498838	0.250423700548488	449	873	0.256	0.206	-0.750208	0.00289741850252441	down
Undiff.SPG	ENSMUSG00000032436.18	Cmtm7	0.315080419719076	0.155084609522302	449	873	0.138	0.139	-1.02219	0.00290438296840576	down
Undiff.SPG	ENSMUSG00000099061.2	Gm28050	0.368448217062634	0.175344877352916	449	873	0.18	0.147	-1.07084	0.00293484216156121	down
Undiff.SPG	ENSMUSG00000034780.7	B3galt1	0.80486155547823	0.5299132966461	449	873	0.37	0.309	-0.602891	0.00293801075103098	down
Undiff.SPG	ENSMUSG00000022683.14	Pla2g10	0.134930200877999	0.207591324529326	449	873	0.082	0.145	0.621158837864331	0.00302690036673349	up
Undiff.SPG	ENSMUSG00000019998.7	Stx7	0.736507722371267	0.46474066690574	449	873	0.39	0.318	-0.66416	0.00303151739299543	down
Undiff.SPG	ENSMUSG00000085396.8	Firre	0.134556711165682	0.205363785776829	449	873	0.102	0.171	0.609597998454582	0.00306974173296633	up
Undiff.SPG	ENSMUSG00000029860.17	Zyx	0.442339064718825	0.270726308737845	449	873	0.285	0.23	-0.708111	0.00313194595565634	down
Undiff.SPG	ENSMUSG00000031119.5	Gpc4	0.33917985725947	0.135505534724483	449	873	0.156	0.125	-1.32306	0.00315824333308031	down
Undiff.SPG	ENSMUSG00000036764.13	Dnajc12	0.214317687028563	0.066799108882884	449	873	0.109	0.064	-1.68037	0.00321243825013984	down
Undiff.SPG	ENSMUSG00000027939.12	Nup210l	0.0887737751333814	0.162884013465333	449	873	0.08	0.142	0.8749007858355	0.00329518688537157	up
Undiff.SPG	ENSMUSG00000036905.9	C1qb	0.571422234900236	0.227236691834786	449	873	0.154	0.105	-1.32998	0.00336566105644697	down
Undiff.SPG	ENSMUSG00000036019.9	Tmtc2	0.832893527920162	0.551064969771834	449	873	0.376	0.351	-0.595821	0.00337622247089637	down
Undiff.SPG	ENSMUSG00000020083.14	Fam241b	0.578969450603021	0.34277878286655	449	873	0.303	0.243	-0.756038	0.00339532452973236	down
Undiff.SPG	ENSMUSG00000029359.14	Tesc	0.198636845629466	0.0795385427951578	449	873	0.127	0.073	-1.31932	0.00340369239262659	down
Undiff.SPG	ENSMUSG00000074794.11	Arrdc3	0.512753577409578	0.294575885447393	449	873	0.281	0.237	-0.799418	0.00347804164039089	down
Undiff.SPG	ENSMUSG00000031521.6	Aga	0.269773372794135	0.149452123677234	449	873	0.207	0.145	-0.851634	0.00354097527140132	down
Undiff.SPG	ENSMUSG00000057375.14	Yipf1	0.794175222582937	0.519677681240171	449	873	0.383	0.368	-0.611744	0.00356134920342847	down
Undiff.SPG	ENSMUSG00000040433.17	Zbtb38	0.552732836264392	0.351008900317142	449	873	0.321	0.289	-0.654925	0.00356151030746583	down
Undiff.SPG	ENSMUSG00000026748.14	Plxdc2	0.651253048207886	0.376010753958947	449	873	0.285	0.23	-0.792282	0.00359552472666228	down
Undiff.SPG	ENSMUSG00000034127.16	Tspan8	0.268097762845152	0.135076293224024	449	873	0.171	0.109	-0.988455	0.00367479679260759	down
Undiff.SPG	ENSMUSG00000021720.12	Rnf180	0.630160856013689	0.386447754988422	449	873	0.325	0.276	-0.705302	0.00367563338761338	down
Undiff.SPG	ENSMUSG00000019761.11	Krt10	0.245005203590617	0.108641391903821	449	873	0.151	0.116	-1.1725	0.0037100077469451	down
Undiff.SPG	ENSMUSG00000032194.10	Kank2	0.324255973574178	0.162354824510825	449	873	0.183	0.155	-0.997539	0.00375571933431288	down
Undiff.SPG	ENSMUSG00000038366.16	Lasp1	0.247110862675147	0.115213992861572	449	873	0.156	0.117	-1.10017	0.00377755240333455	down
Undiff.SPG	ENSMUSG00000034573.15	Ptpn13	0.975941427413161	0.569810139373573	449	873	0.314	0.274	-0.776208	0.00380646396261446	down
Undiff.SPG	ENSMUSG00000053856.8	Dnajc5g	0.0916177623311468	0.166803155267595	449	873	0.076	0.128	0.863738166243711	0.00380739683478761	up
Undiff.SPG	ENSMUSG00000028488.16	Sh3gl2	0.410140663856812	0.184891149787596	449	873	0.187	0.157	-1.14901	0.00380918022887726	down
Undiff.SPG	ENSMUSG00000029097.12	Trmt44	0.0804045275320991	0.149429115902196	449	873	0.08	0.139	0.893284602397318	0.00400154675559002	up
Undiff.SPG	ENSMUSG00000008575.18	Nfib	0.682340589229595	0.448461847980517	449	873	0.352	0.299	-0.605397	0.0040328382895113	down
Undiff.SPG	ENSMUSG00000001247.17	Lsr	0.1982104179479	0.0814704662795281	449	873	0.12	0.084	-1.28164	0.00403701197177224	down
Undiff.SPG	ENSMUSG00000032370.9	Lactb	0.28663674201873	0.137722005227775	449	873	0.163	0.128	-1.05692	0.00404409554157444	down
Undiff.SPG	ENSMUSG00000020086.7	Macroh2a2	0.336222249442994	0.189491116315731	449	873	0.234	0.172	-0.826953	0.00404882517869028	down
Undiff.SPG	ENSMUSG00000031827.14	Cotl1	0.257505663803917	0.151157208206593	449	873	0.138	0.143	-0.76816	0.00406570678631056	down
Undiff.SPG	ENSMUSG00000041359.15	Tcl1	0.270291571630264	0.153726964154566	449	873	0.176	0.11	-0.813742	0.00407202740418025	down
Undiff.SPG	ENSMUSG00000026187.10	Xrcc5	0.553610490262482	0.342509681409934	449	873	0.312	0.271	-0.692566	0.00408607888751512	down
Undiff.SPG	ENSMUSG00000041362.18	Shtn1	0.293244031905453	0.124853490895325	449	873	0.169	0.124	-1.2312	0.00413812089449867	down
Undiff.SPG	ENSMUSG00000056737.15	Capg	0.413201685197523	0.257749736533054	449	873	0.243	0.205	-0.680665	0.00416581616289472	down
Undiff.SPG	ENSMUSG00000031379.14	Pir	0.158113398675827	0.0609056206399599	449	873	0.114	0.066	-1.37486	0.00422615168649862	down
Undiff.SPG	ENSMUSG00000031596.16	Slc7a2	0.271073998181906	0.155461416036086	449	873	0.174	0.155	-0.801735	0.0042533286609417	down
Undiff.SPG	ENSMUSG00000051910.14	Sox6	0.135792940858836	0.235625325480204	449	873	0.109	0.175	0.794636249553515	0.00439197197188158	up
Undiff.SPG	ENSMUSG00000035199.7	Arl6ip5	0.115744640045915	0.0519518815687151	449	873	0.105	0.061	-1.15417	0.00441228943745343	down
Undiff.SPG	ENSMUSG00000032092.6	Mpzl2	0.16754756513331	0.0817395439904224	449	873	0.102	0.053	-1.03456	0.00444122042805852	down
Undiff.SPG	ENSMUSG00000100194.2	Tgif2lx2	0.0751709848378965	0.139157736879715	449	873	0.058	0.111	0.88759173024687	0.00445240577423136	up
Undiff.SPG	ENSMUSG00000015501.11	Hivep2	1.22088120225109	0.689552366978884	449	873	0.383	0.309	-0.8241	0.00445545031704416	down
Undiff.SPG	ENSMUSG00000051235.11	Gen1	0.122922688533615	0.190459972576438	449	873	0.098	0.162	0.631320700689251	0.00445762974026986	up
Undiff.SPG	ENSMUSG00000005103.13	Wdr1	0.785273570960673	0.511092096413514	449	873	0.388	0.381	-0.619514	0.00449577436059605	down
Undiff.SPG	ENSMUSG00000027111.17	Itga6	0.520679426790423	0.315791663186928	449	873	0.281	0.228	-0.721243	0.00455210202511891	down
Undiff.SPG	ENSMUSG00000053062.17	Jam2	0.306111066696987	0.113776197738394	449	873	0.134	0.092	-1.42706	0.00468106689440502	down
Undiff.SPG	ENSMUSG00000115003.2	Gm48933	0.301206467830543	0.164616380922438	449	873	0.22	0.162	-0.871248	0.0047234781284907	down
Undiff.SPG	ENSMUSG00000046822.15	Slc39a3	0.0593049980924941	0.124516432923059	449	873	0.065	0.117	1.06883810257512	0.00474927098106255	up
Undiff.SPG	ENSMUSG00000021190.15	Lgmn	0.551580544634847	0.354428930374468	449	873	0.323	0.286	-0.63793	0.00480478110266847	down
Undiff.SPG	ENSMUSG00000030386.20	Zfp606	0.0936248044023392	0.181713499574223	449	873	0.102	0.145	0.955956508178861	0.00482766169182201	up
Undiff.SPG	ENSMUSG00000062753.15	AI413582	0.374109806444911	0.214207647929412	449	873	0.234	0.19	-0.804164	0.00487062278817776	down
Undiff.SPG	ENSMUSG00000058147.2	Xlr3c	0.572611377102381	0.373858508528718	449	873	0.318	0.307	-0.61493	0.00488902291371059	down
Undiff.SPG	ENSMUSG00000052371.6	Hoxd3os1	0.0685015413657498	0.126991650503917	449	873	0.056	0.108	0.889556356319843	0.00489468295649867	up
Undiff.SPG	ENSMUSG00000079502.9	Cfap77	0.0965299250579902	0.190041660736765	449	873	0.1	0.147	0.976532718744374	0.00489874793263929	up
Undiff.SPG	ENSMUSG00000031880.8	Rrad	0.162076023651798	0.0749494937379676	449	873	0.12	0.079	-1.11165	0.00492791741495264	down
Undiff.SPG	ENSMUSG00000022339.10	Ebag9	0.407288507880906	0.241613744663455	449	873	0.269	0.205	-0.753106	0.00506041589516023	down
Undiff.SPG	ENSMUSG00000038080.18	Kdm1b	0.481879633287105	0.288960484582047	449	873	0.272	0.257	-0.737601	0.00513757512378168	down
Undiff.SPG	ENSMUSG00000020299.7	4930524B15Rik	0.175502204743423	0.287244904021947	449	873	0.129	0.195	0.710472505126869	0.00526034847637557	up
Undiff.SPG	ENSMUSG00000097080.9	1700086O06Rik	0.233289654325303	0.100288228767745	449	873	0.147	0.093	-1.21715	0.00536883978283406	down
Undiff.SPG	ENSMUSG00000024854.5	Pold4	0.18010386348828	0.0869531374555579	449	873	0.12	0.077	-1.04966	0.00544583832499571	down
Undiff.SPG	ENSMUSG00000051022.8	Hs3st1	0.636564854470818	0.326606786062513	449	873	0.229	0.175	-0.962538	0.00558896759126598	down
Undiff.SPG	ENSMUSG00000003534.18	Ddr1	0.175047058824166	0.074309372730206	449	873	0.118	0.069	-1.23501	0.00564026252115983	down
Undiff.SPG	ENSMUSG00000025934.16	Gsta3	0.206451791999595	0.0837679690576117	449	873	0.12	0.069	-1.30031	0.00571355835962476	down
Undiff.SPG	ENSMUSG00000042406.9	Atf4	0.471795086221712	0.304778761565584	449	873	0.285	0.259	-0.63023	0.00575300303019338	down
Undiff.SPG	ENSMUSG00000052852.9	Reep1	0.213419092794768	0.0991145118748834	449	873	0.12	0.07	-1.10574	0.00577692862880924	down
Undiff.SPG	ENSMUSG00000095315.3	Gm10130	0.339129430773291	0.177633440648072	449	873	0.212	0.153	-0.932546	0.00582349135160026	down
Undiff.SPG	ENSMUSG00000036450.5	Hif1an	0.549717912197407	0.358444038581156	449	873	0.334	0.293	-0.616804	0.00588919056217981	down
Undiff.SPG	ENSMUSG00000063663.12	Brwd3	0.59232368501873	0.365826544154611	449	873	0.294	0.225	-0.695075	0.00594339695609942	down
Undiff.SPG	ENSMUSG00000041688.17	Amot	0.260161702373947	0.106111511300964	449	873	0.129	0.084	-1.29302	0.00598964731886459	down
Undiff.SPG	ENSMUSG00000094410.9	Gm38394	0.0593319482937172	0.117184898869119	449	873	0.067	0.115	0.980706688566899	0.00599085896362489	up
Undiff.SPG	ENSMUSG00000035329.8	Fbxo33	0.404606359326842	0.266086205417026	449	873	0.223	0.233	-0.60444	0.00602667661242505	down
Undiff.SPG	ENSMUSG00000005251.16	Ripk4	0.253221262924065	0.111440610349665	449	873	0.151	0.113	-1.1834	0.00604897302248233	down
Undiff.SPG	ENSMUSG00000079429.10	Mroh2a	0.0685807928617428	0.143646311334176	449	873	0.06	0.11	1.06554633637306	0.00609002542561111	up
Undiff.SPG	ENSMUSG00000029263.16	Pigg	0.115908772224056	0.199675340755915	449	873	0.105	0.16	0.784144613630529	0.00613421664540471	up
Undiff.SPG	ENSMUSG00000003410.9	Elavl3	0.0541605368677456	0.116423426962333	449	873	0.056	0.101	1.10264480977949	0.00618685844898647	up
Undiff.SPG	ENSMUSG00000098702.2	1500015A07Rik	0.266430140739837	0.17250375551477	449	873	0.183	0.168	-0.626835	0.00621116579909151	down
Undiff.SPG	ENSMUSG00000004451.15	Ralb	0.386698194665851	0.207923146202489	449	873	0.187	0.181	-0.894837	0.00635315268608552	down
Undiff.SPG	ENSMUSG00000037344.15	Slc12a9	0.122062698058562	0.206904529975117	449	873	0.111	0.176	0.760858508582043	0.00636659033391044	up
Undiff.SPG	ENSMUSG00000021250.14	Fos	0.145741971838557	0.0967310588809528	449	873	0.134	0.08	-0.590864	0.0064388985105781	down
Undiff.SPG	ENSMUSG00000089798.11	1700028K03Rik	0.079838373228711	0.14235086995078	449	873	0.062	0.115	0.83350431339353	0.00644889825157473	up
Undiff.SPG	ENSMUSG00000002881.15	Nab1	0.234977201933765	0.113077945316902	449	873	0.165	0.107	-1.05454	0.00645776294367636	down
Undiff.SPG	ENSMUSG00000040938.17	Slc16a11	0.201715954786405	0.114961103665701	449	873	0.163	0.113	-0.81064	0.00653367624733091	down
Undiff.SPG	ENSMUSG00000015711.9	Prune1	0.567483358941243	0.368803629049491	449	873	0.323	0.302	-0.621588	0.00656526125004293	down
Undiff.SPG	ENSMUSG00000020733.4	Slc9a3r1	0.528633510306323	0.337687504745392	449	873	0.314	0.252	-0.646425	0.00656714219361422	down
Undiff.SPG	ENSMUSG00000031604.11	Msmo1	0.430588849738888	0.247357353751275	449	873	0.254	0.197	-0.799466	0.00661314266473996	down
Undiff.SPG	ENSMUSG00000030061.17	Uba3	0.519717650277307	0.308255718952204	449	873	0.278	0.263	-0.75341	0.00661473651319106	down
Undiff.SPG	ENSMUSG00000027692.17	Tnik	0.334926190735927	0.161975901439426	449	873	0.167	0.129	-1.0476	0.00662200636856205	down
Undiff.SPG	ENSMUSG00000060579.14	Fhit	0.564727384400578	0.341938315806683	449	873	0.283	0.231	-0.723652	0.00669599343057818	down
Undiff.SPG	ENSMUSG00000025277.15	Abhd6	0.286444689420141	0.145593596477927	449	873	0.16	0.135	-0.975823	0.00670670080004974	down
Undiff.SPG	ENSMUSG00000023224.13	Serping1	0.221716577048895	0.130983624216538	449	873	0.122	0.07	-0.75888	0.00675475534495257	down
Undiff.SPG	ENSMUSG00000039840.9	Epg5	0.31955028564186	0.167962123655245	449	873	0.205	0.149	-0.9275	0.00683487300796384	down
Undiff.SPG	ENSMUSG00000022488.10	Nckap1l	0.0879773448699571	0.141329866678269	449	873	0.062	0.115	0.683243931755049	0.00686478553093236	up
Undiff.SPG	ENSMUSG00000000628.11	Hk2	0.383993021657175	0.192650332926411	449	873	0.218	0.162	-0.994722	0.00689780636410303	down
Undiff.SPG	ENSMUSG00000028413.14	B4galt1	0.323858007811197	0.168655568788436	449	873	0.183	0.148	-0.940872	0.00700032627535673	down
Undiff.SPG	ENSMUSG00000041235.13	Chd7	0.574070245335442	0.363759437347554	449	873	0.296	0.261	-0.658097	0.0070769749612839	down
Undiff.SPG	ENSMUSG00000021236.17	Entpd5	0.122117875051243	0.192159015800752	449	873	0.102	0.165	0.653595950715435	0.00717757383070255	up
Undiff.SPG	ENSMUSG00000096215.9	Smim22	0.14539384292348	0.085646891172209	449	873	0.118	0.066	-0.762802	0.00727272536340019	down
Undiff.SPG	ENSMUSG00000027962.15	Vcam1	0.294368286553569	0.131570207883561	449	873	0.134	0.089	-1.16118	0.00731642230635353	down
Undiff.SPG	ENSMUSG00000026737.13	Pip4k2a	0.493478359373071	0.292340958910609	449	873	0.263	0.204	-0.755134	0.00733676363016802	down
Undiff.SPG	ENSMUSG00000039662.17	Icmt	0.207414340062067	0.328824793293709	449	873	0.185	0.242	0.664546722146412	0.00741033271697234	up
Undiff.SPG	ENSMUSG00000032890.18	Rims3	0.149608542605823	0.247897601471616	449	873	0.138	0.196	0.728169621338506	0.00747854213507856	up
Undiff.SPG	ENSMUSG00000034936.3	Arl4d	0.141026142495248	0.0685098953476215	449	873	0.12	0.072	-1.0405	0.00748660535219441	down
Undiff.SPG	ENSMUSG00000031245.9	Hmgn5	0.375430066668861	0.19450300234445	449	873	0.185	0.148	-0.948394	0.00767059225139157	down
Undiff.SPG	ENSMUSG00000030225.12	Dera	0.185651929117014	0.103307377442824	449	873	0.145	0.105	-0.845038	0.00773650269899178	down
Undiff.SPG	ENSMUSG00000033585.6	Ndn	0.234727350862045	0.125221314593908	449	873	0.18	0.129	-0.905969	0.00780136770822905	down
Undiff.SPG	ENSMUSG00000028527.19	Ak4	0.38575222917877	0.231696228505166	449	873	0.252	0.227	-0.735191	0.00793797281715758	down
Undiff.SPG	ENSMUSG00000020329.13	Polrmt	0.116917059010561	0.191610553118934	449	873	0.105	0.166	0.712210890962703	0.00804744045504473	up
Undiff.SPG	ENSMUSG00000002233.14	Rhoc	0.336475755078487	0.156648874738292	449	873	0.174	0.131	-1.10248	0.00807706047473612	down
Undiff.SPG	ENSMUSG00000053909.9	Rhox10	0.31288875981084	0.165317922487893	449	873	0.185	0.142	-0.919995	0.00821062018390745	down
Undiff.SPG	ENSMUSG00000024197.11	Plin3	0.343135172484028	0.16988253289549	449	873	0.16	0.153	-1.01381	0.00828562792029077	down
Undiff.SPG	ENSMUSG00000030337.17	Vamp1	0.0622926743580213	0.119195795763996	449	873	0.058	0.108	0.935094645717894	0.00834562744466502	up
Undiff.SPG	ENSMUSG00000031837.15	Necab2	0.0763917087302777	0.136839747491131	449	873	0.065	0.116	0.840165975911285	0.00836075934111081	up
Undiff.SPG	ENSMUSG00000037373.13	Ctbp1	0.731577613994604	0.467681901158858	449	873	0.367	0.378	-0.645372	0.00840858545648957	down
Undiff.SPG	ENSMUSG00000089730.3	1700007P06Rik	0.0954337520930633	0.154828411121819	449	873	0.058	0.108	0.697519300304384	0.00850671968481563	up
Undiff.SPG	ENSMUSG00000000489.8	Pdgfb	0.174393364486119	0.0792214789685961	449	873	0.129	0.081	-1.13739	0.00851723249220367	down
Undiff.SPG	ENSMUSG00000071180.6	Smim15	0.553989868460346	0.34773002164947	449	873	0.281	0.285	-0.671738	0.00857242713970952	down
Undiff.SPG	ENSMUSG00000026630.10	Batf3	0.177070163193481	0.093758708472436	449	873	0.127	0.095	-0.916573	0.00875057432814977	down
Undiff.SPG	ENSMUSG00000040043.18	Rbms2	0.262467492068077	0.128932785975294	449	873	0.145	0.127	-1.02495	0.00888692827143394	down
Undiff.SPG	ENSMUSG00000079467.9	Gm14966	0.0940364592446137	0.165233831952544	449	873	0.1	0.158	0.812556475764418	0.00888795317942526	up
Undiff.SPG	ENSMUSG00000026792.17	Lrsam1	0.156305499171335	0.244356678063856	449	873	0.14	0.207	0.64428757913561	0.0088889184515328	up
Undiff.SPG	ENSMUSG00000097023.9	Mir9-3hg	0.0640648874045992	0.120950583144896	449	873	0.056	0.104	0.915754088954893	0.00893063523546929	up
Undiff.SPG	ENSMUSG00000043556.11	Fbxl7	0.305837816112727	0.169848493955996	449	873	0.171	0.14	-0.848141	0.00897853226060852	down
Undiff.SPG	ENSMUSG00000050002.15	Idnk	0.413396855258032	0.262813735529372	449	873	0.223	0.208	-0.653287	0.00910736767032315	down
Undiff.SPG	ENSMUSG00000086788.3	1700029M20Rik	0.0873637763350252	0.17072239298209	449	873	0.076	0.126	0.96573956452779	0.009205248143221	up
Undiff.SPG	ENSMUSG00000026520.9	Pycr2	0.548449552409551	0.359624377884244	449	873	0.31	0.286	-0.60873	0.00926588034595966	down
Undiff.SPG	ENSMUSG00000048720.9	Tbc1d12	0.174846677660844	0.284869847536966	449	873	0.165	0.23	0.703894009565413	0.00930495719363049	up
Undiff.SPG	ENSMUSG00000031168.15	Ebp	0.307995869425009	0.11167547582631	449	873	0.122	0.087	-1.46278	0.00934157769174072	down
Undiff.SPG	ENSMUSG00000005897.15	Nr2c1	0.0911911553181753	0.162101144499683	449	873	0.087	0.139	0.829237001762467	0.00939829009992156	up
Undiff.SPG	ENSMUSG00000042444.11	Mindy2	0.209791030769321	0.316200758252384	449	873	0.145	0.213	0.59165649680806	0.00940832126332039	up
Undiff.SPG	ENSMUSG00000086646.8	Platr20	0.0907443038609817	0.14389227861237	449	873	0.08	0.135	0.664523488972938	0.00946754862873406	up
Undiff.SPG	ENSMUSG00000019768.17	Esr1	0.18460672031425	0.0787059667620167	449	873	0.107	0.062	-1.22886	0.0096463157535873	down
Undiff.SPG	ENSMUSG00000028407.5	Smim27	0.226282165005284	0.121087196662132	449	873	0.171	0.119	-0.901523	0.00971309591222663	down
Undiff.SPG	ENSMUSG00000006736.10	Tspan31	0.146352443551303	0.0641601406681463	449	873	0.109	0.064	-1.18844	0.00972283872528985	down
Undiff.SPG	ENSMUSG00000117231.2	Gm41609	0.175303408986959	0.0879097704014427	449	873	0.129	0.08	-0.994941	0.00974438364444483	down
Undiff.SPG	ENSMUSG00000056501.4	Cebpb	0.286578808131242	0.129651272313722	449	873	0.16	0.115	-1.14369	0.00984066705021161	down
Undiff.SPG	ENSMUSG00000030761.17	Myo7a	0.279521445200613	0.174896904718318	449	873	0.156	0.167	-0.676146	0.00986293232679717	down
Undiff.SPG	ENSMUSG00000031993.8	Snx19	0.0610625336759766	0.126385213634939	449	873	0.065	0.107	1.04824866383179	0.00992584781973813	up
Undiff.SPG	ENSMUSG00000052684.5	Jun	0.30862133019775	0.0991579048797744	449	873	0.131	0.087	-1.63705	0.0100522516151484	down
Undiff.SPG	ENSMUSG00000020108.5	Ddit4	0.261794298719851	0.128309802148658	449	873	0.158	0.109	-1.02823	0.0100638937295065	down
Undiff.SPG	ENSMUSG00000031788.15	Kifc3	0.066731841781784	0.128665621386153	449	873	0.082	0.12	0.94613992724991	0.0100640138209748	up
Undiff.SPG	ENSMUSG00000028378.7	Ptgr1	0.218681346233767	0.0996574434976926	449	873	0.131	0.082	-1.13299	0.0101590006919794	down
Undiff.SPG	ENSMUSG00000002820.7	Atg4d	0.162766004710451	0.247317494102705	449	873	0.145	0.211	0.603262013116444	0.0101993709176464	up
Undiff.SPG	ENSMUSG00000021379.3	Id4	0.341006469768744	0.198295806004542	449	873	0.187	0.163	-0.781841	0.0102435119754584	down
Undiff.SPG	ENSMUSG00000027495.5	Fam210b	0.35805694070263	0.216133663217742	449	873	0.194	0.203	-0.728001	0.0103283578814784	down
Undiff.SPG	ENSMUSG00000020216.14	Jsrp1	0.40757712375899	0.185812480582835	449	873	0.194	0.157	-1.1328	0.0103696803211578	down
Undiff.SPG	ENSMUSG00000079008.3	Gm14124	0.117453613953647	0.0634647986200294	449	873	0.111	0.063	-0.887019	0.0104582897601451	down
[truncated: 8,359 more rows]
